# Supplementary material for: The first high-density genetic map of common cockle (Cerastoderma edule) reveals a major QTL controlling shell color variation
Source: Sci Rep. 2022 Oct 10;12:16971. doi: 10.1038/s41598-022-21214-3 (PMC9551087; doi:10.1038/s41598-022-21214-3)
Supplement: Supplementary file 2 — Supplementary Information 2. [file 41598_2022_21214_MOESM2_ESM.xlsx]

## Sheet: Female_F6
Supplemental Table S1. All markers in Maternal Map from Family 6, with their position and values of Fit and Stress from JoinMap4.1
LG	Locus	Position	N.N. Fit	N.N. Fit (cM)	N.N. Stress	N.N. Stress (cM)
1	Sc0000253_47644	0.000	0.0054	0.818	0.0000	0.000
1	xpSc0003894_97386	21.091	0.0115	1.533	0.0298	5.037
1	Sc0000253_444919	28.728	0.0061	0.716	0.0111	1.526
1	Sc0000253_444918	28.728	0.0081	0.971	0.0111	1.526
1	Sc0000338_456797	37.592	0.0124	1.421	0.0193	2.317
1	Sc0000253_47669	38.928	0.0068	0.703	-0.0004	-0.047
1	xpSc0003853_373053	40.877	0.0048	0.495	0.0203	2.149
1	xpSc0003853_448509	42.785	0.0026	0.273	-0.0000	-0.001
1	xpSc0003853_448523	42.818	0.0253	2.786	0.0000	0.000
1	xpSc0003853_488829	49.144	0.0501	5.967	0.0204	2.972
1	xpSc0003853_138916	63.036	0.0408	5.270	0.0514	8.349
1	Sc0000353_295668	77.658	0.0159	2.086	0.0471	7.212
1	xpSc0003853_285722	88.011	0.0051	0.796	-0.0075	-1.483
1	xpSc0003894_157231	110.745	0.0087	1.175	0.0072	1.220
1	Sc0000253_756904	114.685	0.0047	0.509	0.0182	2.093
1	Sc0000192_66734	118.683	0.0038	0.393	0.0004	0.046
1	Sc0000257_725896	118.976	0.0461	4.804	-0.0002	-0.021
1	Sc0000192_295511	123.487	0.0849	9.019	0.0154	1.874
1	Sc0000257_129683	129.582	0.0594	6.302	0.0175	2.003
1	Sc0000192_610619	131.377	0.0338	3.436	-0.0005	-0.059
1	Sc0000253_881223	133.018	0.0166	1.684	0.0021	0.219
1	Sc0000253_881229	134.074	0.0008	0.087	-0.0004	-0.042
1	xpSc0003894_251098	136.204	0.0004	0.044	-0.0004	-0.046
1	Sc0000192_478140	136.204	0.0000	0.000	-0.0004	-0.046
1	Sc0000171_1066456	137.257	0.0000	0.000	0.0206	2.105
1	Sc0000192_478149	138.309	0.0000	0.000	-0.0000	-0.005
1	Sc0000192_478155	138.309	0.0022	0.216	-0.0000	-0.005
1	Sc0000192_477753	138.525	0.0410	4.365	-0.0002	-0.020
1	Sc0000192_478074	143.957	0.0819	8.655	0.0420	4.882
1	Sc0000020_3760712	148.462	0.0468	4.879	-0.0001	-0.010
1	Sc0000020_3766883	148.836	0.0048	0.486	-0.0002	-0.017
1	Sc0000020_3650597	151.302	0.0022	0.229	0.0203	2.143
1	Sc0000257_638926	152.517	0.0011	0.117	-0.0003	-0.036
1	Sc0000020_3761302	152.517	0.0152	1.542	-0.0003	-0.036
1	Sc0000020_3446799	154.060	0.1054	11.488	-0.0015	-0.188
1	Sc0000257_878319	164.005	0.2184	24.761	0.0444	6.800
1	Sc0000020_1872542	178.820	0.1819	20.492	0.0166	2.436
1	Sc0000172_256767	184.497	0.0785	8.223	-0.0014	-0.165
1	Sc0000018_1455633	187.043	0.0248	2.546	-0.0004	-0.040
1	Sc0000018_1455634	187.043	0.0000	0.000	-0.0004	-0.040
1	Sc0000018_1455609	187.043	0.0092	0.932	-0.0004	-0.040
1	Sc0000172_499010	187.975	0.0189	1.907	-0.0001	-0.006
1	Sc0000018_811515	188.950	0.0251	2.539	0.0053	0.557
1	Sc0000172_499003	190.514	0.0283	2.873	-0.0002	-0.022
1	Sc0000018_1181236	191.823	0.0203	2.093	0.0012	0.130
1	Sc0000018_289505	195.347	0.0405	4.422	0.0435	5.050
1	Sc0000027_2920731	201.804	0.0334	3.658	-0.0000	-0.003
1	Sc0000027_2277590	201.822	0.0348	3.911	-0.0000	-0.003
1	Sc0000027_3500640	209.612	0.0465	5.090	0.0003	0.035
1	Sc0000027_2717287	210.810	0.0556	5.944	-0.0008	-0.090
1	Sc0000000_6032032	217.281	0.0708	7.729	0.0089	1.136
1	Sc0000000_6187911	223.598	0.0888	10.151	0.0425	5.682
1	Sc0000020_1885402	234.690	0.0617	7.169	-0.0003	-0.033
1	Sc0000172_990472	234.690	0.0000	0.000	-0.0003	-0.033
1	Sc0000172_1008615	234.690	0.0018	0.185	-0.0003	-0.033
1	Sc0000027_2846195	234.875	0.0254	2.800	-0.0001	-0.012
1	Sc0000027_2028264	241.492	0.0315	3.478	0.0773	8.817
1	Sc0000027_3586065	245.928	0.0084	0.911	0.0000	0.002
1	Sc0000027_2846175	245.976	0.0005	0.048	-0.0000	-0.003
1	Sc0000027_2505984	245.976	0.0010	0.108	-0.0000	-0.003
1	xpSc0003931_9958	249.203	0.0013	0.143	0.0605	6.454
1	Sc0000027_3084801	252.430	0.0012	0.126	-0.0022	-0.248
1	xpSc0003931_96681	256.010	0.0010	0.102	-0.0008	-0.083
1	xpSc0003931_96691	257.171	0.0171	1.916	0.0073	0.844
1	Sc0000027_2625217	263.841	0.0444	5.160	-0.0058	-0.817
1	xpSc0003931_96675	274.085	0.0317	3.946	0.0758	12.955
1	Sc0000172_1214464	297.276	0.0361	5.404	0.0872	17.940
1	Sc0000027_1821873	319.405	0.0569	7.510	0.0219	3.742
1	Sc0000027_3295771	326.049	0.0314	3.448	0.0013	0.161
1	Sc0000027_2206964	328.948	0.0062	0.652	0.0304	4.022
1	Sc0000027_2206957	328.948	0.0552	6.698	0.0304	4.022
1	Sc0000018_1517745	342.004	0.0859	10.256	0.0267	3.996
1	Sc0000027_3263201	351.123	0.0307	3.557	-0.0040	-0.503
1	Sc0000027_2625147	351.123	0.0034	0.356	-0.0040	-0.503
1	Sc0000027_3084826	353.654	0.0098	1.048	-0.0020	-0.235
1	Sc0000027_2538901	358.144	0.0343	3.649	0.0380	4.341
1	Sc0000027_1821890	362.552	0.0288	3.050	-0.0000	-0.004
1	Sc0000172_27262	362.643	0.0017	0.178	0.0001	0.007
1	Sc0000027_2506010	364.904	0.1440	16.952	-0.0034	-0.497
1	Sc0000349_376221	381.770	0.1461	17.164	-0.0002	-0.032
1	Sc0000284_306694	382.068	0.0204	2.118	0.0001	0.007
1	Sc0000497_262798	385.221	0.0345	3.609	0.0194	2.150
1	Sc0000083_676811	388.345	0.0737	7.799	-0.0029	-0.345
1	Sc0000100_652042	394.353	0.1029	13.020	0.0033	0.517
1	xfSc0000050_308407	411.617	0.0789	11.758	0.0754	12.952
1	Sc0000100_59148	428.014	0.0542	7.299	0.0312	4.995
1	Sc0000222_456736	437.721	0.0289	3.292	-0.0005	-0.057
1	Sc0000043_1604152	438.460	0.0076	0.768	-0.0000	-0.000
1	Sc0000043_1604145	438.489	0.0835	9.127	-0.0000	-0.003
1	Sc0000271_529277	447.587	0.0907	9.858	0.0017	0.207
1	Sc0000029_762779	448.347	0.0892	9.674	0.0004	0.050
1	Sc0000029_3422849	457.261	0.1583	17.239	0.0208	2.855
1	Sc0000069_350621	465.586	0.0839	9.051	-0.0008	-0.093
1	xfSc0000030_66068	466.312	0.0072	0.726	0.0022	0.244
1	xfSc0000030_66095	466.312	0.0067	0.719	0.0022	0.244
1	Sc0000083_234726	469.973	0.0837	9.073	0.0116	1.458
1	Sc0000349_397275	478.327	0.1006	10.773	-0.0023	-0.284
1	Sc0000284_129045	480.746	0.0293	3.000	-0.0005	-0.057
1	Sc0000284_151872	481.890	0.0112	1.152	0.0207	2.118
1	Sc0000284_458315	483.043	0.0266	2.720	-0.0005	-0.051
1	Sc0000628_36621	485.193	0.0415	4.238	-0.0008	-0.082
1	Sc0000497_194419	487.281	0.0346	3.528	0.0033	0.348
1	Sc0000069_350607	488.721	0.0307	3.114	-0.0004	-0.043
1	Sc0000628_36610	490.395	0.0393	4.013	0.0050	0.543
1	Sc0000100_713144	492.734	0.0438	4.482	-0.0004	-0.043
1	Sc0000390_116014	494.877	0.0318	3.234	0.0044	0.472
1	Sc0000069_913679	495.968	0.0209	2.111	-0.0002	-0.018
1	Sc0000069_122098	496.988	0.0233	2.360	-0.0002	-0.026
1	Sc0000100_652066	498.329	0.0269	2.727	-0.0001	-0.012
1	Sc0000390_95404	499.716	0.0647	6.991	0.0070	0.826
1	Sc0000083_575013	507.207	0.0513	5.626	-0.0000	-0.004
1	Sc0000083_575029	507.229	0.0154	1.563	-0.0000	-0.001
1	Sc0000284_281601	508.770	0.0420	4.401	0.0002	0.028
1	Sc0000000_6872845	513.448	0.0641	6.952	0.0165	2.033
1	Sc0000497_194409	520.105	0.0406	4.422	-0.0002	-0.018
1	Sc0000043_1156869	520.435	0.0145	1.466	0.0002	0.022
1	xpSc0004102_35307	521.571	0.0427	4.389	-0.0002	-0.018
1	Sc0000222_416807	524.824	0.0315	3.254	-0.0000	-0.000
1	Sc0000222_416833	524.825	0.0011	0.108	-0.0000	-0.000
1	Sc0000222_416819	524.932	0.0752	8.131	-0.0001	-0.014
1	Sc0000043_355258	532.955	0.0824	8.862	-0.0006	-0.073
1	Sc0000043_688317	533.795	0.0083	0.839	0.0016	0.171
1	Sc0000043_688343	533.795	0.0208	2.119	0.0016	0.171
1	Sc0000043_1241914	535.914	0.0208	2.128	-0.0000	-0.000
1	Sc0000043_1423271	535.922	0.0001	0.008	-0.0000	-0.000
1	Sc0000029_1753753	535.922	0.0000	0.000	-0.0000	-0.000
1	Sc0000029_1753778	535.922	0.0000	0.000	-0.0000	-0.000
1	Sc0000043_1423254	535.922	0.0000	0.000	-0.0000	-0.000
1	Sc0000043_762649	535.922	0.0000	0.000	-0.0000	-0.000
1	Sc0000029_2593052	535.922	0.0000	0.000	-0.0000	-0.000
1	Sc0000029_2977514	535.922	0.0000	0.000	-0.0000	-0.000
1	Sc0000043_1046887	535.922	0.0000	0.000	-0.0000	-0.000
1	Sc0000043_915334	535.922	0.0100	1.028	-0.0000	-0.000
1	Sc0000029_3305684	538.049	0.0100	1.029	-0.0000	-0.000
1	Sc0000029_3305651	538.050	0.0000	0.001	-0.0000	-0.000
1	Sc0000043_341190	538.050	0.1191	13.604	-0.0000	-0.000
1	Sc0000029_3422867	551.654	0.1493	16.717	0.0061	0.840
1	Sc0000043_774402	554.767	0.0389	3.997	0.0002	0.019
1	Sc0000284_382639	555.652	0.0094	0.951	-0.0000	-0.001
1	Sc0000352_50970	555.718	0.0398	4.963	-0.0000	-0.004
1	Sc0000420_454359	569.333	0.0565	7.016	0.0498	7.549
1	Sc0000069_259376	580.364	0.0752	8.535	0.0022	0.321
1	Sc0000029_1943563	588.822	0.0778	8.459	-0.0020	-0.249
1	Sc0000466_291155	590.864	0.0323	3.282	0.0020	0.210
1	Sc0000349_219571	592.104	0.0227	2.299	-0.0002	-0.016
1	xfSc0000065_170874	593.163	0.0125	1.259	0.0005	0.051
1	Sc0000466_269139	593.363	0.0259	2.646	-0.0001	-0.006
1	Sc0000069_326397	595.809	0.0253	2.590	-0.0006	-0.066
1	Sc0000349_339266	597.144	0.0140	1.420	0.0193	1.995
1	Sc0000390_150756	598.420	0.0132	1.339	-0.0000	-0.002
1	Sc0000390_150784	598.483	0.0018	0.182	-0.0000	-0.003
1	xpSc0003897_81006	600.612	0.0071	0.736	-0.0007	-0.077
1	Sc0000043_1241929	602.407	0.0114	1.177	-0.0005	-0.058
1	Sc0000043_1252681	604.157	0.0056	0.572	-0.0000	-0.000
1	Sc0000043_380230	604.169	0.0149	1.549	-0.0000	-0.001
1	Sc0000043_1169666	606.956	0.0202	2.104	0.0194	2.126
1	Sc0000029_3318802	609.771	0.0218	2.277	-0.0015	-0.172
1	Sc0000100_430019	612.657	0.0292	3.009	-0.0006	-0.069
1	Sc0000069_325315	613.957	0.0272	2.762	-0.0003	-0.037
1	Sc0000352_602466	615.419	0.0512	5.281	0.0055	0.608
1	Sc0000420_51556	619.238	0.0621	6.415	-0.0008	-0.091
1	Sc0000497_194423	621.834	0.0255	2.613	0.0000	0.001
1	Sc0000497_194402	621.851	0.0019	0.188	0.0000	0.002
1	Sc0000497_194410	622.021	0.0570	6.026	-0.0001	-0.007
1	Sc0000000_6454527	627.877	0.0855	8.979	0.0178	2.084
1	xpSc0003902_118443	631.000	0.0303	3.129	-0.0000	-0.000
1	Sc0000284_109581	631.006	0.0027	0.280	-0.0000	-0.000
1	Sc0000284_70780	633.172	0.0047	0.493	0.0202	2.205
1	Sc0000390_116004	636.402	0.0021	0.220	-0.0000	-0.000
1	Sc0000069_326381	636.403	0.0102	1.053	-0.0000	-0.000
1	Sc0000069_245104	638.530	0.0251	2.565	0.0190	2.001
1	Sc0000069_913698	640.044	0.0314	3.192	-0.0003	-0.035
1	Sc0000100_138709	641.723	0.0166	1.690	0.0105	1.094
1	Sc0000000_6627712	642.775	0.0001	0.011	-0.0012	-0.142
1	Sc0000466_286539	642.775	0.0230	2.540	-0.0012	-0.142
1	Sc0000083_92914	649.115	0.0330	3.637	0.0156	1.926
1	Sc0000069_506406	654.324	0.0253	2.875	0.0601	7.305
1	Sc0000069_896641	662.604	0.0260	2.852	-0.0015	-0.186
1	Sc0000332_322024	663.678	0.0143	1.445	-0.0001	-0.006
1	Sc0000222_79808	664.050	0.0037	0.371	0.0005	0.049
1	Sc0000069_151503	664.050	0.0000	0.000	0.0005	0.049
1	Sc0000069_1785798	664.050	0.0000	0.000	0.0005	0.049
1	Sc0000349_99479	664.050	0.0281	2.890	0.0005	0.049
1	xfSc0000065_166493	666.940	0.0331	3.399	-0.0000	-0.004
1	Sc0000332_468590	667.449	0.0103	1.064	0.0065	0.697
1	Sc0000332_561444	670.531	0.0069	0.731	-0.0005	-0.057
1	Sc0000284_109426	671.590	0.0017	0.176	0.0120	1.286
1	Sc0000284_109436	671.590	0.0292	3.005	0.0120	1.286
1	Sc0000029_2677270	674.596	0.0484	4.971	-0.0007	-0.078
1	Sc0000029_762763	676.562	0.0337	3.430	-0.0004	-0.040
1	Sc0000029_1080842	678.026	0.0147	1.495	-0.0000	-0.001
1	Sc0000029_1080846	678.057	0.0144	1.457	-0.0000	-0.001
1	Sc0000029_800112	679.482	0.0308	3.126	-0.0003	-0.030
1	Sc0000222_477200	681.183	0.0190	1.931	0.0014	0.143
1	Sc0000029_1430485	681.414	0.0364	3.761	-0.0001	-0.015
1	Sc0000271_531647	684.944	0.0516	5.313	-0.0010	-0.114
1	Sc0000271_531621	686.726	0.0175	1.785	-0.0000	-0.000
1	xpSc0004102_35281	686.728	0.0002	0.024	-0.0000	-0.000
1	xpSc0004102_35291	686.750	0.0141	1.431	-0.0000	-0.001
1	Sc0000271_531618	688.159	0.0387	3.953	0.0032	0.344
1	Sc0000271_529269	690.703	0.0255	2.611	-0.0000	-0.001
1	Sc0000271_529283	690.770	0.0174	1.829	0.0002	0.022
1	Sc0000029_1427887	694.227	0.0415	4.406	0.0248	2.835
1	Sc0000271_397563	698.912	0.0304	3.257	-0.0023	-0.282
1	Sc0000271_330488	703.231	0.0057	0.613	0.0112	1.365
1	Sc0000271_330466	703.231	0.0014	0.158	0.0112	1.365
1	Sc0000000_2260456	709.569	0.0027	0.299	-0.0026	-0.310
1	Sc0000104_358282	712.036	0.0013	0.141	0.0031	0.352
1	Sc0000044_2161005	712.036	0.0000	0.000	0.0031	0.352
1	Sc0000104_358280	712.036	0.0000	0.000	0.0031	0.352
1	Sc0000000_433631	712.036	0.0401	4.182	0.0031	0.352
1	Sc0000000_105128	716.218	0.0492	5.095	0.0015	0.162
1	Sc0000000_962170	717.131	0.0106	1.065	0.0002	0.018
1	Sc0000000_962172	717.283	0.0548	6.512	0.0000	0.001
1	Sc0000271_110069	729.364	0.0635	7.769	0.0992	15.107
1	Sc0000044_1648944	746.041	0.0130	1.720	0.0046	0.737
1	Sc0000104_871281	753.030	0.0720	8.525	0.0567	7.765
1	Sc0000104_133044	765.723	0.0695	8.240	-0.0001	-0.008
1	Sc0000104_133016	765.750	0.0251	2.869	0.0001	0.010
1	Sc0000000_1740465	774.003	0.0304	3.438	0.0051	0.635
1	Sc0000271_107641	777.009	0.0462	5.196	-0.0042	-0.528
1	Sc0000000_2120665	785.665	0.0495	5.508	0.0014	0.175
1	Sc0000000_2527390	786.573	0.0627	6.589	0.0032	0.364
1	Sc0000029_63664	792.253	0.0574	6.056	0.0000	0.002
1	Sc0000000_2260434	792.629	0.0207	2.102	0.0008	0.082
1	Sc0000029_63662	794.355	0.0834	8.856	-0.0008	-0.098
1	Sc0000000_813823	801.485	0.1148	12.648	0.0274	3.678
1	Sc0000104_530469	810.852	0.0484	5.519	0.0439	5.646
1	Sc0000104_530463	810.852	0.0394	4.265	0.0439	5.646
1	Sc0000044_2526679	816.902	0.0628	6.736	0.0071	0.864
1	Sc0000044_1548043	820.936	0.0283	2.996	-0.0012	-0.135
1	Sc0000029_63669	824.318	0.1310	19.276	0.0154	2.880
1	Sc0000044_397763	853.825	0.1277	18.912	0.0144	2.621
1	Sc0000044_708762	855.419	0.0051	0.531	0.0204	2.152
1	Sc0000035_19492	857.544	0.0433	4.513	-0.0013	-0.143
1	Sc0000035_70144	861.687	0.0741	8.115	0.0110	1.420
1	xpSc0003889_206580	870.927	0.0414	4.750	0.0188	2.456
1	Sc0000044_441461	876.254	0.0543	6.425	0.0226	3.085
1	Sc0000035_2158313	888.031	0.0665	7.613	-0.0008	-0.105
1	Sc0000133_54035	889.997	0.0371	3.783	-0.0004	-0.047
1	Sc0000035_2055734	891.814	0.0182	1.857	-0.0000	-0.001
1	Sc0000035_1691234	891.854	0.0102	1.034	-0.0000	-0.001
1	Sc0000035_1781119	892.848	0.0196	2.000	0.0077	0.814
1	Sc0000035_1504340	895.120	0.0124	1.288	-0.0009	-0.101
1	Sc0000035_1691221	897.248	0.0027	0.282	0.0352	5.070
1	Sc0000035_1691222	897.248	0.0013	0.192	0.0352	5.070
1	xpSc0003839_1098422	915.982	0.0035	0.413	-0.0043	-0.655
1	xpSc0003839_907659	917.394	0.0091	0.943	0.0205	2.120
1	xpSc0003839_798700	918.800	0.0143	1.458	-0.0001	-0.010
1	xpSc0003839_1431929	919.535	0.0141	1.422	-0.0001	-0.006
1	xpSc0003839_1431933	920.221	0.0073	0.733	-0.0000	-0.001
1	xpSc0003839_1431934	920.268	0.0490	5.770	-0.0001	-0.006
1	Sc0000204_348598	931.402	0.0498	5.869	0.0910	11.668
1	Sc0000171_421713	938.618	0.0013	0.146	-0.0014	-0.165
1	Sc0000061_522124	939.671	0.0000	0.000	-0.0002	-0.019
1	Sc0000171_1012855	939.671	0.0000	0.000	-0.0002	-0.019
1	Sc0000100_1433516	939.671	0.0000	0.000	-0.0002	-0.019
1	Sc0000171_819178	939.671	0.0088	0.891	-0.0002	-0.019
1	Sc0000061_830855	940.562	0.0201	2.031	-0.0002	-0.021
1	Sc0000061_830856	941.702	0.0125	1.260	-0.0000	-0.003
1	Sc0000061_785671	941.822	0.0315	3.250	0.0013	0.141
1	Sc0000061_778859	944.953	0.0308	3.174	-0.0000	-0.003
1	Sc0000061_778842	944.996	0.0007	0.067	-0.0000	-0.000
1	Sc0000100_1682680	945.019	0.0314	3.348	-0.0000	-0.002
1	xpSc0003883_228870	949.883	0.0583	6.188	0.0313	3.617
1	Sc0000652_29044	954.079	0.0281	2.962	-0.0001	-0.009
1	Sc0000061_2188662	954.178	0.0010	0.101	0.0002	0.020
1	Sc0000061_1853173	955.875	0.0000	0.002	-0.0005	-0.055
1	xpSc0003883_221845	955.875	0.0153	1.554	-0.0005	-0.055
1	Sc0000171_37007	957.429	0.0317	3.217	-0.0001	-0.011
1	Sc0000122_357208	959.092	0.0434	4.447	0.0104	1.120
1	Sc0000122_699395	961.877	0.0538	5.528	-0.0004	-0.050
1	Sc0000122_871443	964.620	0.0715	7.435	0.0080	0.923
1	Sc0000100_1682668	969.312	0.0931	9.777	-0.0020	-0.249
1	Sc0000122_843180	974.397	0.0878	9.309	0.0253	3.033
1	Sc0000204_324801	979.990	0.0428	4.564	-0.0003	-0.031
1	Sc0000061_371833	980.331	0.0173	1.754	0.0003	0.035
1	Sc0000171_284238	981.745	0.0711	7.489	-0.0013	-0.149
1	Sc0000171_37004	987.820	0.0917	9.648	0.0096	1.156
1	Sc0000204_561031	991.393	0.0538	5.541	0.0011	0.123
1	Sc0000061_1853198	993.361	0.0642	6.845	-0.0017	-0.199
1	Sc0000122_699404	999.993	0.0930	9.938	0.0169	2.085
1	Sc0000204_389174	1005.054	0.0970	10.199	-0.0029	-0.355
1	Sc0000100_1574462	1010.191	0.0489	5.150	-0.0000	-0.001
1	Sc0000100_1682671	1010.204	0.0448	4.695	-0.0000	-0.001
1	Sc0000100_1574454	1014.886	0.0485	5.065	-0.0001	-0.015
1	Sc0000100_1433533	1015.269	0.0091	0.910	-0.0000	-0.002
1	Sc0000100_1574465	1015.797	0.1349	15.541	-0.0005	-0.069
1	Sc0000235_137496	1030.810	0.1762	19.891	0.0107	1.561
1	Sc0000050_1297481	1035.688	0.0928	9.741	-0.0010	-0.126
1	xfSc0000060_269520	1040.550	0.0487	5.095	0.0002	0.018
1	Sc0000050_1384915	1040.783	0.0409	4.369	-0.0002	-0.018
1	Sc0000166_225680	1046.348	0.0477	5.086	0.0012	0.140
1	Sc0000166_1125599	1048.580	0.0220	2.291	0.0029	0.316
1	Sc0000457_87400	1051.291	0.0495	5.144	0.0116	1.305
1	Sc0000050_787513	1055.094	0.0786	8.193	-0.0014	-0.167
1	Sc0000235_556552	1059.484	0.0849	9.110	0.0320	3.881
1	Sc0000457_205121	1066.704	0.0462	5.058	-0.0001	-0.014
1	Sc0000457_417543	1067.043	0.0043	0.436	0.0016	0.172
1	Sc0000235_131905	1070.280	0.0022	0.234	0.0200	2.150
1	Sc0000235_413544	1071.699	0.0039	0.395	-0.0000	-0.001
1	Sc0000050_1121651	1071.957	0.0420	4.660	-0.0002	-0.021
1	Sc0000155_228494	1079.693	0.0591	6.913	0.0591	8.293
1	Sc0000155_34353	1093.117	0.0733	8.710	0.0874	12.391
1	Sc0000166_224179	1103.485	0.0559	6.422	-0.0000	-0.005
1	Sc0000235_217697	1103.708	0.0034	0.345	-0.0000	-0.001
1	Sc0000166_223893	1103.830	0.0403	4.196	-0.0001	-0.008
1	Sc0000235_413561	1107.904	0.1217	14.212	-0.0057	-0.850
1	Sc0000457_342494	1123.310	0.1597	19.479	0.1321	19.566
1	Sc0000166_1125602	1137.655	0.0885	10.499	0.0004	0.051
1	Sc0000050_787515	1138.813	0.0305	3.198	0.0005	0.059
1	Sc0000050_317483	1143.153	0.0191	2.040	-0.0017	-0.197
1	xfSc0000082_87575	1143.153	0.0000	0.000	-0.0017	-0.197
1	xfSc0000082_87580	1143.153	0.0002	0.023	-0.0017	-0.197
1	Sc0000457_406625	1145.281	0.0002	0.023	0.0204	2.128
1	Sc0000457_406626	1145.281	0.0001	0.011	0.0204	2.128
1	Sc0000050_509711	1146.333	0.0002	0.022	-0.0002	-0.023
1	Sc0000235_217463	1147.386	0.0010	0.109	-0.0005	-0.053
1	Sc0000155_1250217	1149.809	0.0026	0.260	-0.0001	-0.008
1	Sc0000155_1266277	1149.972	0.0373	3.956	-0.0002	-0.017
1	Sc0000155_922575	1154.985	0.0546	5.821	0.0705	7.855
1	Sc0000155_534089	1159.339	0.0190	2.031	-0.0000	-0.000
1	Sc0000155_452874	1159.342	0.0009	0.087	-0.0000	-0.000
1	Sc0000155_649640	1160.395	0.0212	2.164	-0.0004	-0.041
1	Sc0000155_1019717	1162.475	0.0424	4.334	-0.0002	-0.025
1	Sc0000155_612473	1164.729	0.0246	2.514	0.0003	0.034
1	Sc0000155_1221790	1164.989	0.0057	0.569	0.0000	0.000
1	Sc0000155_612455	1165.298	0.0763	8.230	-0.0003	-0.034
1	Sc0000155_579801	1173.219	0.0910	10.515	0.0468	7.254
1	Sc0000050_829288	1190.898	0.0204	2.941	0.0546	9.331
1	Sc0000050_829454	1204.760	0.0033	0.459	0.0321	7.139
1	Sc0000061_1622186	1234.525	0.0006	0.112	0.0000	0.000
2	Sc0000048_1290243	0.000	0.0354	5.770	0.0000	0.000
2	Sc0000136_653979	27.377	0.0354	5.770	0.0042	0.828
2	Sc0000136_653990	27.377	0.0086	0.992	0.0042	0.828
2	Sc0000136_1342390	34.829	0.0128	1.410	0.0023	0.273
2	Sc0000136_1342361	35.247	0.0556	6.045	-0.0003	-0.032
2	Sc0000048_791881	42.569	0.0816	8.742	0.0015	0.186
2	Sc0000048_797074	45.684	0.1031	10.993	-0.0019	-0.235
2	Sc0000215_376885	53.562	0.0876	9.375	0.0081	0.965
2	Sc0000048_1991081	55.059	0.0164	1.664	0.0001	0.010
2	Sc0000048_1991080	55.226	0.0278	3.010	-0.0001	-0.011
2	Sc0000373_572465	60.847	0.0728	7.983	0.0051	0.659
2	Sc0000048_379230	68.313	0.0507	5.545	-0.0003	-0.039
2	Sc0000136_821708	68.718	0.0067	0.687	-0.0002	-0.018
2	Sc0000136_761245	70.846	0.0027	0.282	0.0397	4.233
2	Sc0000136_761212	70.846	0.0082	0.865	0.0397	4.233
2	Sc0000048_797070	74.037	0.0090	0.948	-0.0001	-0.005
2	Sc0000048_1002106	74.120	0.0084	0.869	-0.0000	-0.001
2	Sc0000048_1917212	76.205	0.0111	1.133	0.0014	0.151
2	Sc0000048_1181232	76.551	0.0496	5.192	-0.0002	-0.019
2	Sc0000540_91309	81.397	0.0491	5.135	-0.0001	-0.011
2	Sc0000540_105039	81.686	0.0315	3.315	0.0024	0.259
2	Sc0000091_273608	85.917	0.0298	3.144	-0.0001	-0.008
2	Sc0000540_235720	86.035	0.0488	5.118	0.0002	0.020
2	xpSc0004078_7002	91.035	0.0909	9.533	-0.0013	-0.154
2	Sc0000179_919251	95.568	0.0466	4.858	0.0016	0.180
2	Sc0000048_1991078	95.893	0.0770	8.304	0.0005	0.064
2	Sc0000179_910024	103.872	0.0743	8.033	0.0000	0.000
2	Sc0000179_910004	103.926	0.0097	1.038	0.0000	0.002
2	Sc0000288_721923	107.768	0.0096	1.027	-0.0015	-0.169
2	Sc0000215_96022	109.899	0.0011	0.111	0.0205	2.134
2	Sc0000215_416817	110.955	0.0007	0.068	-0.0004	-0.039
2	Sc0000552_37142	110.955	0.0046	0.472	-0.0004	-0.039
2	Sc0000215_526465	112.760	0.0292	3.147	0.0072	0.824
2	Sc0000215_376883	118.214	0.0725	8.019	0.0505	6.235
2	Sc0000179_851054	126.416	0.0479	5.351	-0.0000	-0.001
2	Sc0000165_1230316	126.423	0.0278	3.032	-0.0000	-0.001
2	Sc0000165_969910	132.265	0.0278	3.026	-0.0000	-0.000
2	Sc0000165_969905	132.267	0.0233	2.533	-0.0000	-0.000
2	Sc0000136_819496	137.697	0.0233	2.531	0.0095	1.121
2	Sc0000136_1183290	137.697	0.0028	0.303	0.0095	1.121
2	Sc0000136_304415	140.925	0.0058	0.605	-0.0002	-0.018
2	Sc0000136_710752	141.227	0.0071	0.717	-0.0000	-0.003
2	Sc0000136_710755	141.643	0.0074	0.744	-0.0000	-0.003
2	Sc0000136_821699	141.972	0.0042	0.426	-0.0001	-0.007
2	Sc0000136_761118	143.025	0.0020	0.207	0.0206	2.105
2	Sc0000136_432193	144.077	0.0011	0.110	-0.0000	-0.000
2	Sc0000136_710754	144.077	0.0001	0.015	-0.0000	-0.000
2	Sc0000136_1160829	144.092	0.0186	1.948	-0.0000	-0.001
2	Sc0000136_1342125	147.308	0.0581	6.602	0.0348	4.391
2	Sc0000028_252397	157.866	0.0405	4.752	0.0004	0.047
2	Sc0000028_1136448	157.949	0.0040	0.399	0.0000	0.004
2	Sc0000106_1672590	158.265	0.0558	5.883	-0.0000	-0.002
2	xpSc0003840_220127	163.832	0.0532	5.628	0.0167	1.981
2	Sc0000028_885415	167.941	0.0122	1.357	0.0273	3.167
2	Sc0000028_624573	172.806	0.0120	1.341	-0.0009	-0.104
2	Sc0000028_444853	173.861	0.0004	0.044	-0.0002	-0.023
2	Sc0000028_624683	173.861	0.0000	0.000	-0.0002	-0.023
2	Sc0000028_209911	173.861	0.0000	0.000	-0.0002	-0.023
2	Sc0000028_885372	173.861	0.0000	0.000	-0.0002	-0.023
2	Sc0000028_885376	173.861	0.0000	0.000	-0.0002	-0.023
2	xpSc0003840_636870	174.913	0.0000	0.000	-0.0003	-0.035
2	xpSc0003840_636895	174.913	0.0000	0.000	-0.0003	-0.035
2	Sc0000106_1053128	174.913	0.0000	0.000	-0.0003	-0.035
2	Sc0000106_1053116	174.913	0.0038	0.389	-0.0003	-0.035
2	Sc0000106_812251	176.522	0.0070	0.718	0.0205	2.135
2	xpSc0003840_353308	178.101	0.0034	0.351	0.0098	1.023
2	xpSc0003840_358491	179.154	0.0002	0.023	-0.0001	-0.011
2	Sc0000106_1417387	179.154	0.0000	0.000	-0.0001	-0.011
2	Sc0000106_1524420	179.154	0.0000	0.000	-0.0001	-0.011
2	xpSc0003840_956968	179.154	0.0000	0.000	-0.0001	-0.011
2	Sc0000106_1151180	179.154	0.0000	0.000	-0.0001	-0.011
2	Sc0000106_1151187	179.154	0.0053	0.533	-0.0001	-0.011
2	Sc0000106_1524426	179.687	0.0104	1.048	-0.0001	-0.006
2	xpSc0003840_546742	180.202	0.0065	0.659	-0.0003	-0.032
2	Sc0000106_1517125	183.430	0.0013	0.144	0.0577	6.758
2	Sc0000106_1517149	183.430	0.0486	5.410	0.0577	6.758
2	xpSc0003840_1015841	191.544	0.0487	5.427	-0.0000	-0.003
2	xpSc0003840_1015830	191.560	0.0047	0.519	0.0001	0.012
2	xpSc0003840_77548	196.905	0.0109	1.163	-0.0006	-0.066
2	Sc0000028_834293	199.260	0.0070	0.727	0.0002	0.025
2	Sc0000028_834295	199.327	0.0702	8.080	-0.0001	-0.011
2	Sc0000106_1672610	210.466	0.0842	9.597	0.0231	3.080
2	xpSc0003840_847326	215.277	0.0766	8.198	-0.0022	-0.273
2	Sc0000106_101925	221.891	0.0878	9.416	0.0060	0.761
2	xpSc0003840_991790	227.396	0.0433	4.578	0.0001	0.011
2	xpSc0003840_193973	229.173	0.0399	4.071	-0.0003	-0.037
2	Sc0000028_975776	231.467	0.0382	3.900	-0.0004	-0.043
2	Sc0000106_1672591	233.073	0.2252	28.746	0.0033	0.578
2	Sc0000002_2406831	260.213	0.2118	27.374	-0.0002	-0.033
2	Sc0000028_1185402	260.448	0.0176	1.782	0.0002	0.021
2	Sc0000002_2003276	261.994	0.0270	2.742	-0.0003	-0.027
2	Sc0000002_1176430	263.190	0.0228	2.310	0.0004	0.043
2	Sc0000002_2003277	264.304	0.0220	2.222	-0.0001	-0.014
2	Sc0000002_964879	265.412	0.0110	1.112	-0.0000	-0.000
2	Sc0000002_2003294	265.416	0.0386	4.434	0.0000	0.002
2	Sc0000028_1334950	274.537	0.0552	6.252	0.0543	6.790
2	Sc0000002_1324480	280.064	0.0166	1.821	-0.0022	-0.255
2	Sc0000002_2023844	280.064	0.0000	0.000	-0.0022	-0.255
2	Sc0000002_1237616	280.064	0.0007	0.070	-0.0022	-0.255
2	Sc0000028_1334963	282.192	0.0007	0.070	0.0400	4.346
2	Sc0000028_1334964	282.192	0.0153	1.642	0.0400	4.346
2	Sc0000028_1254839	286.433	0.0438	4.568	0.0088	1.009
2	Sc0000028_1185399	289.358	0.0537	5.516	-0.0010	-0.109
2	Sc0000002_964892	291.948	0.0252	2.590	0.0376	4.231
2	Sc0000002_964889	291.948	0.0000	0.000	0.0376	4.231
2	Sc0000002_964894	291.948	0.0392	4.199	0.0376	4.231
2	Sc0000002_2406832	297.446	0.0393	4.201	-0.0000	-0.000
2	Sc0000002_2523260	297.448	0.0034	0.356	-0.0000	-0.000
2	Sc0000002_3565733	299.689	0.0990	10.958	-0.0025	-0.327
2	Sc0000028_2266841	310.293	0.1093	12.044	-0.0041	-0.537
2	Sc0000028_2189100	313.295	0.0442	4.762	0.0166	1.946
2	Sc0000002_3839495	319.321	0.0329	3.563	0.0001	0.012
2	Sc0000002_2912349	319.562	0.0382	4.682	-0.0000	-0.004
2	Sc0000028_3264853	332.596	0.0668	8.239	0.0685	10.191
2	Sc0000002_3636638	344.608	0.1030	11.885	0.0268	3.998
2	Sc0000028_2912191	354.514	0.0834	9.270	0.0053	0.672
2	Sc0000002_3211605	357.146	0.0113	1.182	0.0074	0.823
2	Sc0000002_3211617	357.146	0.0072	0.757	0.0074	0.823
2	Sc0000028_2896924	360.373	0.0075	0.791	-0.0000	-0.002
2	Sc0000002_3548979	360.406	0.0203	2.114	-0.0000	-0.002
2	Sc0000028_2740981	363.597	0.0199	2.080	-0.0018	-0.210
2	Sc0000028_2265202	363.597	0.0080	0.846	-0.0018	-0.210
2	Sc0000028_3089614	366.913	0.0349	3.694	0.0024	0.275
2	Sc0000002_3773018	371.190	0.0375	3.988	0.0185	2.134
2	Sc0000002_2752990	375.229	0.0200	2.141	0.0078	0.904
2	Sc0000028_2740639	379.309	0.0190	2.044	0.0186	2.148
2	Sc0000002_3902105	383.382	0.0100	1.069	-0.0007	-0.079
2	Sc0000028_2879912	384.517	0.0003	0.027	-0.0000	-0.000
2	Sc0000028_2879911	384.517	0.0046	0.467	-0.0000	-0.000
2	Sc0000002_3224532	384.984	0.0584	6.337	-0.0005	-0.055
2	Sc0000028_2372513	392.369	0.0563	6.133	0.0217	2.538
2	Sc0000002_3224527	394.061	0.0339	4.994	-0.0049	-0.815
2	xpSc0003980_59368	417.024	0.0393	5.633	-0.0193	-3.611
2	xpSc0003980_59375	423.566	0.0432	4.746	0.0156	1.977
2	Sc0000028_1950522	429.911	0.0637	6.779	-0.0012	-0.148
2	Sc0000087_1462860	432.846	0.1196	13.761	0.0041	0.576
2	Sc0000057_985652	447.006	0.1075	12.917	0.0319	5.204
2	Sc0000213_840778	459.951	0.0589	7.072	0.0489	7.271
2	Sc0000057_2077303	470.492	0.0427	5.006	0.0000	0.002
2	Sc0000213_790564	470.518	0.0003	0.027	-0.0000	-0.000
2	Sc0000057_2296938	470.520	0.0309	3.191	0.0000	0.002
2	Sc0000409_152592	473.710	0.0313	3.226	-0.0000	-0.002
2	Sc0000213_657837	473.745	0.0004	0.035	-0.0000	-0.000
2	Sc0000213_485504	473.745	0.0000	0.000	-0.0000	-0.000
2	Sc0000087_1662042	473.745	0.0000	0.000	-0.0000	-0.000
2	Sc0000057_2275158	473.745	0.0002	0.019	-0.0000	-0.000
2	Sc0000213_657820	473.764	0.0157	1.599	-0.0000	-0.001
2	Sc0000409_46179	475.344	0.0239	2.421	0.0104	1.083
2	Sc0000213_497378	476.185	0.0156	1.572	-0.0001	-0.010
2	Sc0000087_1473401	476.916	0.0072	0.730	0.0021	0.210
2	Sc0000213_657844	476.916	0.0047	0.476	0.0021	0.210
2	Sc0000213_657824	477.392	0.0104	1.047	-0.0001	-0.005
2	Sc0000213_915381	477.963	0.0088	0.907	-0.0004	-0.038
2	Sc0000087_1662014	481.200	0.0059	0.630	0.0607	6.474
2	Sc0000087_1527016	484.437	0.0097	0.990	-0.0004	-0.047
2	Sc0000213_790536	485.133	0.0814	9.206	-0.0006	-0.077
2	Sc0000213_957698	496.082	0.0808	9.349	0.1471	19.798
2	Sc0000057_1506751	510.219	0.0171	2.078	0.0086	1.270
2	Sc0000310_591923	516.135	0.0109	1.238	0.0289	4.049
2	Sc0000310_591921	516.135	0.0045	0.583	0.0289	4.049
2	Sc0000480_155879	529.150	0.0045	0.583	0.0684	9.851
2	Sc0000480_155864	529.150	0.0761	8.556	0.0684	9.851
2	Sc0000310_47390	539.345	0.1104	12.106	-0.0048	-0.639
2	Sc0000013_788622	542.895	0.0548	5.762	0.0061	0.715
2	Sc0000013_2352988	547.607	0.0381	4.091	-0.0034	-0.408
2	Sc0000013_1624976	551.926	0.0269	2.892	0.0248	2.869
2	Sc0000310_503089	556.349	0.0390	4.139	0.0226	2.613
2	Sc0000013_1203467	560.599	0.0306	3.220	-0.0001	-0.008
2	Sc0000013_1203461	560.692	0.0013	0.128	-0.0000	-0.002
2	Sc0000013_1462438	561.745	0.0010	0.105	-0.0004	-0.046
2	Sc0000347_61763	563.873	0.0010	0.105	0.0204	2.128
2	Sc0000310_234436	564.926	0.0003	0.034	-0.0008	-0.087
2	Sc0000057_870715	564.926	0.0000	0.000	-0.0008	-0.087
2	Sc0000480_141131	564.926	0.0033	0.354	-0.0008	-0.087
2	Sc0000310_305245	568.853	0.0331	3.792	0.0483	5.878
2	Sc0000480_2838	577.701	0.0531	6.017	0.0619	7.752
2	Sc0000480_227015	584.033	0.0233	2.580	0.0056	0.661
2	Sc0000480_226982	584.033	0.0019	0.195	0.0056	0.661
2	Sc0000010_2163681	586.577	0.0044	0.468	-0.0016	-0.184
2	Sc0000347_363547	590.533	0.0144	1.510	0.0017	0.192
2	Sc0000057_1350262	593.053	0.0123	1.277	-0.0000	-0.002
2	Sc0000057_985631	593.092	0.0007	0.067	-0.0000	-0.000
2	Sc0000310_177003	593.119	0.0514	5.766	-0.0000	-0.005
2	Sc0000057_938120	601.758	0.0515	5.790	0.0107	1.670
2	xpSc0004019_10901	616.091	0.0118	1.745	0.0489	8.945
2	Sc0000004_1917942	636.519	0.0750	9.577	0.0585	10.612
2	Sc0000234_897809	651.310	0.0667	8.204	-0.0001	-0.020
2	Sc0000004_4276198	651.630	0.0217	2.263	0.0007	0.076
2	Sc0000004_3270632	655.088	0.0190	1.992	-0.0000	-0.004
2	Sc0000004_4210667	655.137	0.0903	10.577	-0.0001	-0.007
2	Sc0000016_103797	668.444	0.0943	10.984	0.0016	0.206
2	Sc0000016_1823279	668.899	0.0281	2.872	0.0009	0.092
2	Sc0000086_1076340	671.316	0.0496	5.089	-0.0006	-0.064
2	Sc0000016_103807	673.989	0.0330	3.444	0.0078	0.895
2	Sc0000016_96753	678.627	0.0216	2.256	0.0187	2.066
2	Sc0000086_1070227	680.112	0.0280	2.844	-0.0004	-0.037
2	Sc0000086_1070237	681.472	0.0148	1.500	-0.0004	-0.038
2	Sc0000382_1784	682.894	0.0014	0.140	-0.0006	-0.063
2	Sc0000086_1405695	682.894	0.0000	0.000	-0.0006	-0.063
2	Sc0000016_103956	682.894	0.0000	0.000	-0.0006	-0.063
2	Sc0000086_1405687	682.894	0.0088	0.905	-0.0006	-0.063
2	xpSc0003862_535108	685.034	0.0088	0.906	0.0335	3.574
2	xfSc0000092_70444	687.892	0.0017	0.175	0.0201	2.143
2	Sc0000382_1777	689.316	0.0021	0.220	-0.0003	-0.031
2	Sc0000016_159411	690.369	0.0005	0.056	0.0000	0.002
2	Sc0000016_103954	690.378	0.0188	1.964	-0.0000	-0.001
2	Sc0000016_1823284	693.615	0.0271	2.839	0.0399	4.348
2	Sc0000016_1823298	696.853	0.0084	0.885	0.0001	0.016
2	Sc0000016_1623114	696.853	0.0003	0.028	0.0001	0.016
2	Sc0000086_1374422	696.882	0.0219	2.238	-0.0000	-0.001
2	Sc0000016_1121362	699.091	0.0576	5.941	0.0155	1.717
2	Sc0000016_3613352	702.823	0.0435	4.495	0.0022	0.238
2	Sc0000016_2716954	703.586	0.0145	1.498	0.0063	0.673
2	Sc0000016_2386195	706.594	0.0070	0.735	-0.0027	-0.321
2	Sc0000016_2077218	706.594	0.0243	2.612	-0.0027	-0.321
2	Sc0000016_1768012	711.506	0.0472	5.075	0.0373	4.344
2	Sc0000016_1944557	716.438	0.0229	2.463	0.0215	2.922
2	Sc0000016_2364732	716.438	0.0000	0.000	0.0215	2.922
2	Sc0000016_2364740	716.438	0.0540	6.420	0.0215	2.922
2	Sc0000016_2587456	728.343	0.0707	8.265	0.0669	8.749
2	Sc0000016_3248630	734.300	0.0405	4.286	0.0011	0.127
2	Sc0000086_1070208	736.741	0.0469	4.799	-0.0006	-0.061
2	Sc0000086_1237100	739.099	0.0279	2.842	0.0005	0.051
2	Sc0000086_1265968	739.583	0.0651	6.907	-0.0005	-0.060
2	Sc0000016_1025224	746.006	0.0603	6.422	0.0228	2.685
2	Sc0000016_1025253	746.006	0.0308	3.179	0.0228	2.685
2	Sc0000382_9371	749.185	0.0571	5.882	-0.0008	-0.086
2	Sc0000016_136534	751.888	0.0539	5.627	0.0040	0.453
2	xpSc0003862_7327	756.182	0.0283	2.994	-0.0001	-0.006
2	xpSc0003862_7311	756.252	0.0012	0.121	-0.0000	-0.000
2	xpSc0003862_7300	756.303	0.0163	1.751	0.0004	0.048
2	Sc0000016_1767989	760.706	0.0180	1.939	-0.0040	-0.481
2	Sc0000362_404399	765.654	0.0022	0.239	-0.0005	-0.060
2	Sc0000362_404421	765.654	0.0057	0.571	-0.0005	-0.060
2	Sc0000305_691058	766.225	0.0104	1.049	-0.0000	-0.003
2	Sc0000382_217377	766.703	0.0048	0.478	-0.0001	-0.009
2	Sc0000382_217402	766.703	0.0088	0.888	-0.0001	-0.009
2	Sc0000305_523076	767.591	0.0164	1.650	-0.0001	-0.012
2	Sc0000362_422922	768.353	0.0202	2.043	-0.0002	-0.020
2	Sc0000305_336439	769.634	0.0130	1.318	-0.0000	-0.001
2	Sc0000305_336458	769.672	0.0025	0.253	-0.0000	-0.000
2	Sc0000305_418121	769.887	0.0049	0.496	-0.0000	-0.001
2	Sc0000394_338396	770.168	0.0458	4.773	-0.0002	-0.020
2	Sc0000305_523067	774.660	0.0691	7.174	0.0107	1.217
2	Sc0000382_239597	777.342	0.0532	5.468	-0.0010	-0.107
2	Sc0000394_158615	780.127	0.0952	10.102	0.0338	3.971
2	Sc0000382_431048	787.444	0.0705	7.559	-0.0001	-0.012
2	Sc0000394_356487	787.686	0.0024	0.242	0.0010	0.109
2	Sc0000305_523050	787.686	0.0297	3.162	0.0010	0.109
2	Sc0000382_187303	792.411	0.0301	3.206	-0.0000	-0.004
2	Sc0000382_187328	792.454	0.0324	3.345	-0.0000	-0.001
2	Sc0000382_187307	795.756	0.0665	6.883	-0.0010	-0.115
2	Sc0000305_591090	799.337	0.0411	4.349	0.0011	0.134
2	Sc0000004_3074181	807.435	0.0383	4.046	0.0198	2.423
2	Sc0000004_1805224	810.713	0.0701	7.274	-0.0014	-0.159
2	Sc0000004_4339435	814.709	0.1047	11.342	0.0213	2.675
2	Sc0000004_1661813	823.526	0.0669	7.397	-0.0000	-0.005
2	Sc0000004_2759268	823.577	0.0005	0.051	0.0000	0.004
2	Sc0000004_3361269	823.577	0.0000	0.000	0.0000	0.004
2	Sc0000004_1324927	823.577	0.0000	0.000	0.0000	0.004
2	Sc0000004_1433351	823.577	0.0000	0.000	0.0000	0.004
2	Sc0000004_3074192	823.577	0.0000	0.000	0.0000	0.004
2	Sc0000004_3074184	823.577	0.0000	0.000	0.0000	0.004
2	Sc0000004_1324951	823.577	0.0089	0.929	0.0000	0.004
2	Sc0000004_1980011	826.021	0.0178	1.823	0.0013	0.142
2	Sc0000004_4276178	826.916	0.0263	2.837	0.0051	0.583
2	Sc0000234_995338	833.209	0.0208	2.312	0.0622	7.248
2	xpSc0004014_38249	838.203	0.0033	0.369	-0.0015	-0.174
2	xpSc0004014_38281	838.203	0.0000	0.000	-0.0015	-0.174
2	xpSc0004014_38271	838.203	0.0000	0.000	-0.0015	-0.174
2	Sc0000234_608399	838.203	0.0000	0.000	-0.0015	-0.174
2	Sc0000004_2759262	838.203	0.0164	1.669	-0.0015	-0.174
2	Sc0000394_107409	839.872	0.0314	3.188	-0.0004	-0.039
2	Sc0000004_4631662	841.391	0.0150	1.519	0.0074	0.792
2	Sc0000004_2190318	841.391	0.0220	2.246	0.0074	0.792
2	Sc0000193_438269	843.636	0.0420	4.288	-0.0007	-0.080
2	Sc0000004_4081221	845.678	0.0564	5.819	0.0068	0.758
2	Sc0000004_4276567	849.455	0.0418	4.320	-0.0002	-0.018
2	Sc0000004_3532843	849.998	0.0054	0.544	0.0014	0.169
2	Sc0000004_3928158	849.998	0.0463	5.225	0.0014	0.169
2	Sc0000004_4247037	858.673	0.0574	6.431	0.0349	4.381
2	Sc0000354_594512	863.630	0.0111	1.206	0.0000	0.000
3	Sc0000083_1538783	0.000	0.0045	0.586	0.0000	0.000
3	Sc0000083_1291536	13.999	0.0063	0.827	0.0183	3.052
3	Sc0000083_837914	26.985	0.0026	0.327	-0.0099	-1.542
3	Sc0000083_1259208	35.252	0.0052	0.562	0.0244	2.928
3	Sc0000083_1197201	37.634	0.2332	31.033	-0.0039	-0.753
3	Sc0000290_777616	68.191	0.2311	30.804	-0.0003	-0.054
3	Sc0000242_795261	68.438	0.0239	2.433	0.0001	0.006
3	Sc0000077_1016874	70.625	0.0418	4.271	-0.0003	-0.029
3	Sc0000077_1016884	72.709	0.1542	17.652	-0.0024	-0.340
3	Sc0000083_1681176	88.277	0.1801	20.429	0.0082	1.220
3	Sc0000083_1380177	93.138	0.0495	5.177	-0.0002	-0.018
3	Sc0000083_1486997	93.453	0.0253	3.206	0.0031	0.422
3	Sc0000229_896732	108.163	0.0243	3.111	-0.0023	-0.321
3	Sc0000229_878325	109.699	0.0022	0.231	0.0016	0.171
3	Sc0000229_708006	110.752	0.0001	0.011	-0.0002	-0.017
3	Sc0000229_708025	110.752	0.0000	0.000	-0.0002	-0.017
3	Sc0000229_708024	110.752	0.0091	0.914	-0.0002	-0.017
3	Sc0000229_896754	111.665	0.0275	2.790	-0.0002	-0.022
3	Sc0000593_61843	113.542	0.0186	1.890	-0.0000	-0.001
3	Sc0000593_61854	113.555	0.0638	7.554	-0.0000	-0.001
3	Sc0000077_1174949	125.861	0.0636	7.540	0.0032	0.435
3	Sc0000077_938377	125.861	0.0000	0.000	0.0032	0.435
3	Sc0000077_910235	125.861	0.0030	0.318	0.0032	0.435
3	Sc0000045_2636445	128.452	0.0141	1.497	0.0399	4.345
3	Sc0000290_647882	132.334	0.0110	1.179	-0.0008	-0.086
3	Sc0000077_829472	132.334	0.0016	0.165	-0.0008	-0.086
3	Sc0000242_34547	133.389	0.0023	0.232	0.0206	2.113
3	Sc0000077_1468798	134.691	0.0245	2.645	-0.0012	-0.139
3	Sc0000077_706604	139.867	0.0504	5.463	0.0370	4.395
3	Sc0000211_280517	145.493	0.0265	2.885	0.0162	1.982
3	Sc0000211_280516	145.493	0.0172	1.889	0.0162	1.982
3	Sc0000176_103193	150.997	0.0378	3.984	0.0178	2.030
3	Sc0000176_211331	153.093	0.0418	4.271	-0.0008	-0.084
3	Sc0000077_462230	155.269	0.0213	2.176	-0.0002	-0.022
3	Sc0000077_462254	155.269	0.0050	0.501	-0.0002	-0.022
3	Sc0000547_209155	155.770	0.0104	1.047	-0.0001	-0.006
3	Sc0000191_731702	156.316	0.0062	0.627	0.0107	1.097
3	Sc0000077_267285	157.371	0.0081	0.869	-0.0009	-0.096
3	Sc0000211_805929	161.796	0.0147	1.590	0.0394	4.498
3	xfSc0000413_4024	166.237	0.0096	1.038	0.0384	4.380
3	xfSc0000413_4391	170.602	0.0022	0.236	-0.0035	-0.413
3	Sc0000191_970479	170.602	0.0159	1.703	-0.0035	-0.413
3	Sc0000176_908020	174.972	0.0205	2.190	0.0402	4.380
3	Sc0000176_448820	177.116	0.0059	0.628	-0.0017	-0.195
3	Sc0000070_226244	181.474	0.0013	0.140	0.0200	2.176
3	Sc0000070_226246	182.526	0.0000	0.000	-0.0002	-0.023
3	xpSc0003924_132541	182.526	0.0000	0.000	-0.0002	-0.023
3	xpSc0003924_132540	182.526	0.0000	0.000	-0.0002	-0.023
3	xpSc0003924_132533	182.526	0.0000	0.000	-0.0002	-0.023
3	Sc0000070_470568	183.579	0.0000	0.000	-0.0022	-0.281
3	Sc0000070_470561	183.579	0.0011	0.139	-0.0022	-0.281
3	Sc0000070_1059345	195.260	0.0048	0.526	-0.0010	-0.139
3	Sc0000070_1059370	197.845	0.0341	3.970	-0.0045	-0.580
3	Sc0000199_164553	207.847	0.0891	11.946	0.0071	1.329
3	Sc0000033_1888545	229.754	0.0587	8.364	-0.0043	-0.692
3	Sc0000033_1888523	229.754	0.0125	1.269	-0.0043	-0.692
3	Sc0000033_84173	231.023	0.0191	1.930	0.0000	0.005
3	Sc0000070_1324093	231.684	0.0187	1.886	-0.0002	-0.017
3	Sc0000070_1189712	232.909	0.0129	1.308	-0.0000	-0.002
3	Sc0000033_301756	232.991	0.0024	0.248	-0.0000	-0.004
3	Sc0000033_1253880	235.644	0.0029	0.301	0.0405	4.320
3	Sc0000070_1324068	238.366	0.0016	0.169	0.0105	1.123
3	Sc0000033_811929	239.419	0.0102	1.056	-0.0004	-0.046
3	Sc0000033_1127998	241.541	0.0100	1.032	-0.0000	-0.000
3	Sc0000070_1216998	241.550	0.0012	0.118	-0.0000	-0.000
3	Sc0000033_363801	242.809	0.0027	0.274	0.0000	0.000
3	Sc0000033_363790	242.973	0.0533	5.620	-0.0001	-0.014
3	Sc0000024_642003	248.428	0.0824	8.629	-0.0013	-0.150
3	Sc0000024_548154	251.603	0.0766	7.977	-0.0009	-0.101
3	Sc0000024_582482	256.405	0.1012	11.142	0.0136	1.787
3	Sc0000033_505709	266.318	0.0604	6.835	0.0000	0.004
3	Sc0000070_1217019	266.813	0.2462	38.329	-0.0007	-0.166
3	Sc0000018_3472519	309.413	0.2420	37.906	-0.0001	-0.028
3	Sc0000018_3761341	309.485	0.0583	8.870	0.0000	0.004
3	Sc0000282_102385	335.106	0.0595	9.069	0.0561	12.127
3	Sc0000018_2915228	354.222	0.0101	1.415	0.0733	13.138
3	Sc0000018_3062157	371.009	0.0132	1.713	0.0153	2.413
3	Sc0000222_767662	378.081	0.0050	0.570	0.0401	5.177
3	Sc0000222_767660	378.081	0.0590	6.514	0.0401	5.177
3	Sc0000291_553188	386.350	0.0864	9.440	-0.0045	-0.592
3	Sc0000317_106884	391.031	0.0661	6.952	0.0071	0.841
3	Sc0000161_493870	395.056	0.0591	6.115	-0.0009	-0.101
3	Sc0000335_304314	397.146	0.0205	2.090	0.0000	0.002
3	Sc0000521_137188	397.146	0.0000	0.002	0.0000	0.002
3	Sc0000161_872391	397.148	0.0141	1.494	-0.0000	-0.000
3	Sc0000317_154334	400.640	0.0484	5.225	0.0177	2.103
3	Sc0000062_1714164	406.814	0.0672	7.323	-0.0033	-0.425
3	xfSc0000025_185941	412.968	0.0329	3.590	0.0711	9.694
3	xfSc0000025_185917	412.968	0.0000	0.000	0.0711	9.694
3	xfSc0000025_185936	412.968	0.0998	11.773	0.0711	9.694
3	Sc0000232_674479	427.241	0.1130	13.109	-0.0013	-0.183
3	Sc0000291_553186	428.577	0.0132	1.336	0.0000	0.001
3	Sc0000232_209019	428.577	0.0000	0.000	0.0000	0.001
3	Sc0000291_553155	428.577	0.0003	0.031	0.0000	0.001
3	Sc0000232_209026	428.609	0.0313	3.227	0.0000	0.000
3	Sc0000062_22339	431.805	0.0310	3.196	0.0001	0.006
3	Sc0000062_22340	431.805	0.0000	0.003	0.0001	0.006
3	Sc0000062_22332	431.808	0.0155	1.576	-0.0000	-0.000
3	Sc0000062_1714168	433.380	0.0313	3.178	-0.0004	-0.045
3	Sc0000062_206795	434.986	0.0158	1.606	0.0050	0.539
3	Sc0000062_755337	434.986	0.0100	1.031	0.0050	0.539
3	Sc0000062_1628990	437.207	0.0289	2.960	0.0185	1.974
3	Sc0000408_128027	439.137	0.0200	2.038	-0.0000	-0.002
3	Sc0000062_1230768	439.245	0.0045	0.449	0.0001	0.010
3	Sc0000062_1710771	439.586	0.0522	5.482	-0.0002	-0.018
3	Sc0000018_3330973	444.727	0.0489	5.142	-0.0000	-0.000
3	Sc0000018_3330974	444.728	0.0000	0.001	-0.0000	-0.000
3	Sc0000018_3738647	444.728	0.0263	2.699	-0.0000	-0.000
3	Sc0000062_1710774	447.426	0.0733	7.633	0.0184	2.104
3	Sc0000521_45021	452.361	0.0502	5.252	0.0012	0.136
3	Sc0000335_304341	452.679	0.0271	2.771	-0.0002	-0.016
3	xfSc0000005_698806	455.132	0.0840	9.477	-0.0040	-0.524
3	Sc0000018_3472502	466.507	0.0971	11.492	0.0352	5.285
3	Sc0000180_738673	478.130	0.0370	4.468	0.0013	0.162
3	xfSc0000033_291418	478.130	0.0000	0.000	0.0013	0.162
3	Sc0000308_505419	478.130	0.0034	0.341	0.0013	0.162
3	Sc0000180_852187	478.470	0.0404	4.472	0.0000	0.003
3	Sc0000024_229691	486.052	0.0397	4.424	0.0263	3.207
3	Sc0000308_319358	489.928	0.0178	1.829	0.0095	1.049
3	Sc0000024_37148	491.465	0.0306	3.103	-0.0002	-0.023
3	Sc0000024_114523	493.031	0.0351	3.574	-0.0006	-0.061
3	Sc0000180_852191	495.040	0.0377	3.847	-0.0004	-0.048
3	Sc0000018_2894247	496.878	0.0399	4.078	0.0179	1.909
3	Sc0000180_852190	499.117	0.0424	4.328	-0.0004	-0.041
3	Sc0000024_114522	501.206	0.0205	2.089	0.0074	0.872
3	Sc0000180_876547	501.206	0.0000	0.000	0.0074	0.872
3	Sc0000180_837661	501.206	0.0000	0.000	0.0074	0.872
3	xfSc0000033_260824	501.206	0.0038	0.428	0.0074	0.872
3	Sc0000018_2658287	507.892	0.0200	2.234	0.0417	5.126
3	Sc0000018_2531224	514.049	0.0168	1.855	-0.0000	-0.002
3	Sc0000308_319485	514.098	0.0764	8.284	0.0003	0.031
3	Sc0000380_338551	522.333	0.0807	8.712	-0.0003	-0.036
3	Sc0000079_378122	522.810	0.0208	2.149	0.0013	0.134
3	Sc0000335_135697	525.631	0.0390	4.017	0.0176	1.912
3	xfSc0000005_698800	527.977	0.0248	2.532	-0.0001	-0.007
3	xfSc0000005_593165	528.163	0.0019	0.186	-0.0000	-0.002
3	Sc0000521_137202	528.163	0.0000	0.000	-0.0000	-0.002
3	Sc0000232_209001	528.163	0.0000	0.000	-0.0000	-0.002
3	Sc0000161_872413	528.163	0.0000	0.000	-0.0000	-0.002
3	Sc0000232_184907	528.163	0.0000	0.000	-0.0000	-0.002
3	Sc0000232_184906	528.163	0.0000	0.000	-0.0000	-0.002
3	Sc0000317_674998	528.163	0.0000	0.000	-0.0000	-0.002
3	Sc0000232_184905	528.163	0.0049	0.488	-0.0000	-0.002
3	Sc0000380_229011	528.650	0.0104	1.049	-0.0000	-0.003
3	Sc0000062_1179384	529.212	0.0056	0.561	0.0047	0.482
3	Sc0000222_873131	529.212	0.0000	0.000	0.0047	0.482
3	Sc0000062_206786	529.212	0.0000	0.000	0.0047	0.482
3	Sc0000062_206766	529.212	0.0000	0.000	0.0047	0.482
3	Sc0000062_473523	529.212	0.0000	0.000	0.0047	0.482
3	Sc0000222_873137	529.212	0.0000	0.000	0.0047	0.482
3	Sc0000062_755329	529.212	0.0000	0.000	0.0047	0.482
3	Sc0000380_412945	529.212	0.0144	1.459	0.0047	0.482
3	Sc0000232_674480	530.671	0.0315	3.199	-0.0003	-0.028
3	Sc0000335_34565	532.411	0.0171	1.740	0.0107	1.119
3	Sc0000335_34548	532.411	0.0018	0.182	0.0107	1.119
3	Sc0000472_69062	533.464	0.0204	2.130	-0.0006	-0.070
3	Sc0000317_2048	536.632	0.0187	1.957	-0.0000	-0.001
3	Sc0000317_2044	536.640	0.0268	2.753	0.0000	0.002
3	Sc0000161_777262	539.385	0.0586	6.041	-0.0002	-0.028
3	Sc0000062_388265	542.681	0.0967	10.730	0.0094	1.230
3	Sc0000062_388264	553.342	0.0790	9.111	0.0300	4.247
3	Sc0000317_600032	562.278	0.0465	5.246	0.0398	5.179
3	Sc0000335_135675	569.126	0.0833	8.955	-0.0044	-0.567
3	Sc0000161_777276	574.512	0.1008	10.625	0.0062	0.765
3	xpSc0003909_46255	579.752	0.0609	6.490	0.0106	1.329
3	Sc0000260_140629	586.270	0.0417	4.839	0.0183	2.471
3	xfSc0000025_413110	596.116	0.0313	3.659	-0.0000	-0.003
3	xfSc0000074_71265	596.187	0.0007	0.071	-0.0000	-0.005
3	xfSc0000025_413113	596.187	0.0028	0.304	-0.0000	-0.005
3	Sc0000053_774681	599.414	0.0060	0.635	-0.0015	-0.172
3	Sc0000053_861043	601.920	0.0091	0.983	0.0393	4.378
3	Sc0000452_209732	607.019	0.0061	0.675	0.0396	4.383
3	Sc0000452_221478	609.147	0.0002	0.023	-0.0039	-0.504
3	xfSc0000072_44253	609.147	0.0000	0.000	-0.0039	-0.504
3	Sc0000452_242988	609.147	0.0193	2.319	-0.0039	-0.504
3	xfSc0000000_1600090	619.529	0.0296	3.383	0.0378	4.629
3	xfSc0000000_338687	621.657	0.0103	1.064	-0.0009	-0.095
3	Sc0000021_1268744	621.657	0.0007	0.070	-0.0009	-0.095
3	xfSc0000000_990110	623.785	0.0010	0.105	0.0204	2.128
3	xfSc0000000_990118	624.838	0.0003	0.034	-0.0011	-0.124
3	Sc0000021_1312365	624.838	0.0188	2.050	-0.0011	-0.124
3	Sc0000021_2658735	630.338	0.0188	2.050	0.0191	2.157
3	Sc0000021_2658758	630.338	0.0007	0.077	0.0191	2.157
3	xfSc0000000_1190885	632.054	0.0008	0.078	-0.0000	-0.000
3	xfSc0000000_1190888	632.055	0.0090	0.993	-0.0000	-0.000
3	xfSc0000000_1177331	637.596	0.0387	4.205	0.0179	2.189
3	Sc0000021_3166488	643.082	0.0301	3.249	-0.0000	-0.004
3	Sc0000021_3166490	643.119	0.0153	1.611	0.0000	0.002
3	Sc0000021_3166476	646.511	0.0211	2.209	-0.0012	-0.132
3	Sc0000021_1665818	648.445	0.0124	1.280	-0.0005	-0.057
3	Sc0000021_1624432	650.423	0.0066	0.686	0.0204	2.127
3	Sc0000021_2505942	651.481	0.0022	0.223	-0.0003	-0.034
3	Sc0000021_2334298	653.054	0.0033	0.344	0.0205	2.144
3	Sc0000021_2733596	654.678	0.0022	0.232	0.0103	1.093
3	xfSc0000000_338686	656.806	0.0007	0.070	-0.0015	-0.172
3	xfSc0000000_295529	656.806	0.0247	2.597	-0.0015	-0.172
3	xfSc0000000_1675364	660.653	0.0606	6.432	-0.0033	-0.396
3	xfSc0000000_1675339	665.839	0.0487	5.223	0.0078	0.945
3	xfSc0000000_1261321	670.738	0.0736	9.679	0.0311	4.843
3	Sc0000021_2658695	690.441	0.0668	9.177	0.0582	11.429
3	Sc0000007_1266346	710.302	0.0069	0.982	-0.0114	-1.900
3	Sc0000007_3471432	715.240	0.0026	0.315	0.0330	4.348
3	Sc0000007_707265	726.215	0.0212	2.350	0.0351	4.660
3	Sc0000007_1356060	731.796	0.0197	2.150	-0.0000	-0.002
3	Sc0000021_3650066	731.816	0.0153	1.555	0.0000	0.002
3	Sc0000007_1356036	733.350	0.0650	6.791	-0.0007	-0.082
3	Sc0000007_802782	738.607	0.0514	5.405	0.0002	0.025
3	Sc0000021_3599084	738.755	0.0546	5.761	-0.0001	-0.013
3	Sc0000223_423548	744.368	0.0577	6.074	-0.0002	-0.025
3	Sc0000007_1496683	744.829	0.0249	2.588	0.0009	0.092
3	Sc0000223_310733	748.146	0.0203	2.126	0.0034	0.415
3	Sc0000007_2503897	748.146	0.0000	0.000	0.0034	0.415
3	Sc0000007_2503896	748.146	0.0000	0.000	0.0034	0.415
3	Sc0000007_1356035	748.146	0.0374	4.099	0.0034	0.415
3	Sc0000201_827671	754.810	0.0375	4.112	0.0000	0.000
3	Sc0000201_761384	754.823	0.0001	0.014	0.0001	0.010
3	Sc0000201_761358	754.823	0.0000	0.000	0.0001	0.010
3	Sc0000201_761387	754.823	0.0098	1.053	0.0001	0.010
3	Sc0000007_1714194	759.174	0.0129	1.386	0.0182	2.077
3	Sc0000007_2369727	762.413	0.0189	2.016	0.0315	3.510
3	Sc0000007_3656279	766.318	0.0161	1.715	-0.0000	-0.003
3	Sc0000007_1979003	766.350	0.0221	2.259	0.0004	0.040
3	Sc0000007_2519284	768.577	0.0249	2.542	-0.0000	-0.003
3	Sc0000007_3471586	768.892	0.0031	0.315	-0.0001	-0.015
3	Sc0000007_1755761	768.892	0.0000	0.000	-0.0001	-0.015
3	Sc0000007_3471584	768.892	0.0000	0.000	-0.0001	-0.015
3	Sc0000007_1257060	768.892	0.0015	0.160	-0.0001	-0.015
3	Sc0000021_3802910	771.226	0.0023	0.234	0.0002	0.023
3	Sc0000007_3656275	771.300	0.0489	5.386	-0.0000	-0.005
3	Sc0000007_952942	778.884	0.0482	5.312	0.0276	3.564
3	Sc0000007_952935	778.884	0.0256	2.864	0.0276	3.564
3	Sc0000021_3789120	785.917	0.0340	3.731	0.0050	0.604
3	Sc0000223_699340	788.173	0.0279	2.862	-0.0007	-0.080
3	Sc0000007_1047639	790.168	0.0384	3.915	-0.0004	-0.044
3	Sc0000007_811417	792.089	0.0188	1.921	0.0075	0.866
3	Sc0000007_811444	792.089	0.0269	2.917	0.0075	0.866
3	Sc0000007_1369961	797.604	0.0331	3.559	-0.0018	-0.207
3	Sc0000007_2273515	799.562	0.0167	1.809	0.0004	0.047
3	Sc0000223_668460	805.420	0.0384	4.344	0.0569	6.996
3	Sc0000007_1987516	813.439	0.0279	3.177	-0.0011	-0.137
3	Sc0000007_2686931	813.439	0.0000	0.000	-0.0011	-0.137
3	Sc0000007_1714217	813.439	0.0000	0.000	-0.0011	-0.137
3	Sc0000007_2835714	813.439	0.0090	0.905	-0.0011	-0.137
3	Sc0000007_1987501	814.344	0.0544	5.668	-0.0003	-0.038
3	Sc0000201_750245	819.107	0.1040	10.995	0.0189	2.302
3	Sc0000201_743778	825.339	0.1030	10.878	-0.0016	-0.196
3	Sc0000007_1808403	829.985	0.1115	12.377	-0.0034	-0.461
3	Sc0000007_960015	840.943	0.1087	13.505	0.0236	4.145
3	Sc0000201_574161	860.260	0.0416	5.773	0.0000	0.000
4	Sc0000145_1155116	0.000	0.0442	5.282	0.0000	0.000
4	Sc0000023_1187805	11.540	0.0782	8.805	-0.0021	-0.290
4	xfSc0000104_142645	15.064	0.0699	7.439	0.0018	0.223
4	Sc0000088_1532316	21.418	0.0572	6.159	-0.0032	-0.391
4	Sc0000023_499759	25.091	0.0245	2.572	0.0219	2.424
4	Sc0000475_343133	27.642	0.0031	0.329	-0.0002	-0.025
4	xpSc0003849_20719	27.642	0.0000	0.000	-0.0002	-0.025
4	Sc0000023_1798988	27.642	0.0000	0.000	-0.0002	-0.025
4	Sc0000023_2719521	27.642	0.0000	0.000	-0.0002	-0.025
4	Sc0000023_1810320	27.642	0.0047	0.473	-0.0002	-0.025
4	Sc0000023_2903722	28.115	0.0104	1.048	-0.0001	-0.005
4	Sc0000023_1088718	28.690	0.0059	0.597	0.0113	1.156
4	xpSc0003849_233048	29.744	0.0002	0.022	-0.0000	-0.000
4	Sc0000023_499834	29.744	0.0000	0.003	-0.0000	-0.000
4	Sc0000023_2903731	29.747	0.0103	1.064	-0.0000	-0.000
4	Sc0000023_748947	31.872	0.0104	1.072	0.0204	2.128
4	Sc0000023_2903711	32.925	0.0001	0.011	-0.0005	-0.052
4	Sc0000023_498803	32.925	0.0105	1.088	-0.0005	-0.052
4	Sc0000151_221954	35.328	0.0105	1.089	-0.0000	-0.000
4	Sc0000151_221953	35.330	0.0101	1.116	-0.0000	-0.000
4	Sc0000023_1022050	40.795	0.0203	2.147	0.0031	0.355
4	Sc0000023_1765700	41.827	0.0496	5.129	-0.0002	-0.020
4	Sc0000023_2133166	45.924	0.0828	8.781	0.0124	1.499
4	Sc0000475_112829	51.997	0.0439	4.730	-0.0000	-0.004
4	Sc0000475_112826	52.043	0.0298	3.245	0.0002	0.022
4	Sc0000475_160152	58.021	0.0295	3.213	-0.0000	-0.002
4	Sc0000023_1759763	58.034	0.0074	0.793	-0.0000	-0.001
4	Sc0000145_1342957	62.148	0.0565	6.156	0.0340	4.079
4	Sc0000056_1986434	69.220	0.0529	5.742	-0.0003	-0.039
4	Sc0000056_1944836	69.585	0.0037	0.367	-0.0000	-0.000
4	Sc0000056_1944846	69.587	0.0102	1.026	-0.0000	-0.000
4	Sc0000056_1944848	70.611	0.0208	2.103	-0.0002	-0.023
4	Sc0000056_1701351	71.690	0.0107	1.079	0.0090	1.086
4	Sc0000056_1701369	71.690	0.0000	0.000	0.0090	1.086
4	Sc0000056_1944852	71.690	0.0639	7.128	0.0090	1.086
4	xpSc0003987_12339	80.779	0.0641	7.155	-0.0000	-0.000
4	Sc0000020_448755	80.806	0.0003	0.027	-0.0000	-0.002
4	Sc0000020_448769	80.806	0.0000	0.000	-0.0000	-0.002
4	Sc0000020_448754	80.806	0.0000	0.000	-0.0000	-0.002
4	Sc0000020_983116	80.806	0.0238	2.509	-0.0000	-0.002
4	Sc0000508_212999	84.743	0.0259	2.728	0.0401	4.369
4	Sc0000329_138727	87.303	0.0021	0.219	-0.0000	-0.002
4	Sc0000329_732664	87.303	0.0004	0.036	-0.0000	-0.002
4	Sc0000508_225317	87.339	0.0236	2.682	-0.0000	-0.001
4	xpSc0003845_662695	95.252	0.1161	13.623	0.1062	14.214
4	Sc0000020_36977	109.172	0.0954	11.228	-0.0004	-0.059
4	Sc0000020_484279	109.422	0.0202	2.156	0.0006	0.065
4	Sc0000020_18205	114.032	0.0177	1.906	0.0000	0.004
4	Sc0000020_18204	114.032	0.0015	0.149	0.0000	0.004
4	Sc0000020_482391	114.181	0.0235	2.458	-0.0001	-0.011
4	Sc0000508_56812	117.823	0.0452	4.751	0.0381	4.234
4	Sc0000020_482390	121.598	0.0235	2.473	-0.0000	-0.000
4	Sc0000056_25309	121.630	0.0110	1.266	-0.0000	-0.004
4	Sc0000508_130981	128.306	0.0107	1.235	0.0585	6.907
4	Sc0000508_130983	128.306	0.0195	2.115	0.0585	6.907
4	Sc0000508_130995	133.407	0.0490	5.247	0.0173	2.055
4	Sc0000508_131064	137.968	0.0318	3.362	0.0088	0.985
4	Sc0000056_25305	139.261	0.0069	0.722	-0.0005	-0.057
4	Sc0000056_213543	141.401	0.0082	0.864	0.0134	1.461
4	Sc0000056_952018	144.309	0.0045	0.472	0.0203	2.165
4	Sc0000056_581493	145.708	0.0016	0.168	-0.0006	-0.060
4	Sc0000056_1061509	147.838	0.0034	0.366	0.0399	4.353
4	Sc0000056_1061634	152.194	0.0036	0.389	0.0192	2.137
4	Sc0000056_1138805	154.327	0.0009	0.090	0.0204	2.128
4	Sc0000056_1138806	154.327	0.0000	0.000	0.0204	2.128
4	Sc0000056_1138819	155.379	0.0000	0.000	-0.0004	-0.046
4	Sc0000056_1086100	157.507	0.0009	0.096	0.0399	4.351
4	Sc0000056_994682	161.859	0.0013	0.141	0.0400	4.353
4	Sc0000056_1138822	163.988	0.0006	0.060	-0.0000	-0.001
4	Sc0000056_581462	164.003	0.0547	5.789	0.0000	0.001
4	Sc0000056_1874834	169.777	0.0553	5.854	-0.0001	-0.007
4	Sc0000056_1874866	169.857	0.0121	1.227	0.0000	0.002
4	Sc0000088_831106	171.003	0.0806	8.605	-0.0006	-0.075
4	Sc0000023_1640151	178.462	0.0700	7.532	0.0007	0.078
4	Sc0000023_1638436	178.535	0.0398	4.388	-0.0001	-0.006
4	Sc0000023_1765673	185.629	0.0680	7.446	0.0048	0.615
4	Sc0000088_985477	191.141	0.0303	3.263	-0.0000	-0.004
4	Sc0000023_2719530	191.273	0.0017	0.169	-0.0000	-0.000
4	Sc0000145_1360224	191.310	0.0498	5.244	0.0000	0.001
4	Sc0000056_1986416	196.517	0.0628	6.608	0.0073	0.857
4	Sc0000023_1073592	199.672	0.0315	3.317	-0.0018	-0.201
4	Sc0000023_386789	203.202	0.0684	7.206	0.0037	0.440
4	xpSc0003849_594376	208.491	0.0574	6.018	0.0013	0.148
4	Sc0000145_1205188	209.220	0.0724	7.716	-0.0006	-0.071
4	Sc0000145_1126862	216.207	0.1092	11.594	0.0033	0.417
4	Sc0000475_160164	220.814	0.0655	6.807	-0.0007	-0.081
4	Sc0000088_1000481	223.014	0.0215	2.200	0.0122	1.373
4	Sc0000088_1000470	223.014	0.0028	0.304	0.0122	1.373
4	Sc0000088_1652521	227.365	0.0028	0.304	-0.0001	-0.007
4	Sc0000088_933119	227.365	0.0000	0.000	-0.0001	-0.007
4	Sc0000088_1124958	227.365	0.0000	0.000	-0.0001	-0.007
4	Sc0000088_933094	227.365	0.0008	0.078	-0.0001	-0.007
4	Sc0000145_1342947	227.443	0.0543	6.301	-0.0000	-0.003
4	Sc0000023_1762269	238.113	0.0882	10.897	0.0990	14.863
4	Sc0000013_2708973	255.353	0.0347	4.675	-0.0014	-0.203
4	Sc0000145_620839	255.353	0.0000	0.000	-0.0014	-0.203
4	Sc0000145_306804	255.353	0.0049	0.497	-0.0014	-0.203
4	Sc0000013_2676127	255.851	0.0105	1.053	0.0000	0.001
4	Sc0000013_2676151	256.407	0.0055	0.556	-0.0001	-0.014
4	Sc0000013_3230159	256.407	0.0000	0.000	-0.0001	-0.014
4	Sc0000013_3337765	256.407	0.0000	0.000	-0.0001	-0.014
4	Sc0000013_3861692	256.407	0.0014	0.146	-0.0001	-0.014
4	Sc0000013_3008778	257.651	0.0084	0.853	0.0027	0.280
4	Sc0000013_3275622	258.358	0.0363	3.722	-0.0003	-0.038
4	Sc0000145_345238	261.374	0.0372	3.831	0.0153	1.664
4	Sc0000013_3337471	263.380	0.0274	2.801	-0.0007	-0.072
4	Sc0000013_3822023	265.365	0.0411	4.193	-0.0005	-0.053
4	Sc0000013_3147639	267.573	0.0533	5.674	0.0073	0.852
4	Sc0000048_2368892	273.742	0.0388	4.178	-0.0003	-0.037
4	Sc0000370_158005	274.455	0.0145	1.462	0.0000	0.004
4	Sc0000370_325152	275.203	0.0743	7.926	-0.0003	-0.041
4	Sc0000118_588791	282.381	0.1150	12.239	0.0326	4.003
4	Sc0000280_496310	287.442	0.0506	5.313	0.0001	0.008
4	Sc0000370_198177	287.694	0.0043	0.435	0.0000	0.001
4	Sc0000193_762522	287.878	0.0443	5.518	0.0000	0.004
4	Sc0000649_117150	301.930	0.0448	5.634	0.1103	15.920
4	xfSc0000069_110846	314.410	0.0035	0.418	0.0366	4.731
4	xfSc0000069_123916	317.161	0.0012	0.131	-0.0007	-0.081
4	Sc0000649_50997	318.576	0.0005	0.049	0.0202	2.152
4	Sc0000424_71598	321.440	0.0003	0.036	0.0133	1.418
4	Sc0000424_223378	322.493	0.0000	0.000	-0.0004	-0.046
4	Sc0000424_223390	322.493	0.0000	0.000	-0.0004	-0.046
4	Sc0000346_75984	324.621	0.0092	0.951	-0.0009	-0.095
4	Sc0000118_1117978	326.749	0.0092	0.951	0.0404	4.302
4	Sc0000326_56726	326.749	0.0003	0.035	0.0404	4.302
4	Sc0000346_14432	329.976	0.0103	1.088	0.0189	2.103
4	Sc0000585_162925	333.202	0.0100	1.053	-0.0006	-0.068
4	Sc0000280_629782	333.202	0.0100	1.011	-0.0006	-0.068
4	Sc0000428_383722	334.214	0.0208	2.105	-0.0002	-0.023
4	Sc0000326_506515	335.308	0.0312	3.178	0.0034	0.365
4	xpSc0003854_637713	337.391	0.0387	3.945	-0.0002	-0.024
4	Sc0000193_1050278	339.253	0.0274	2.803	0.0094	1.009
4	Sc0000193_698064	341.318	0.0220	2.247	-0.0005	-0.054
4	Sc0000116_342247	342.623	0.0229	2.322	-0.0002	-0.018
4	Sc0000116_296279	343.640	0.0192	1.964	-0.0004	-0.043
4	Sc0000323_383907	345.995	0.0127	1.316	0.0240	2.540
4	Sc0000116_296286	347.753	0.0366	3.785	-0.0010	-0.106
4	xpSc0003854_637717	351.169	0.1340	15.725	-0.0030	-0.445
4	Sc0000116_477524	367.326	0.1464	18.210	0.0175	3.234
4	Sc0000428_232066	383.467	0.0536	7.056	0.0149	2.843
4	Sc0000346_45874	401.096	0.0082	1.155	0.0763	15.165
4	Sc0000346_45875	401.096	0.0558	8.361	0.0763	15.165
4	Sc0000410_407518	425.596	0.0595	8.740	0.0024	0.396
4	Sc0000118_1429422	425.974	0.0260	2.652	-0.0002	-0.018
4	xfSc0000024_276126	428.248	0.0223	2.276	-0.0000	-0.000
4	Sc0000227_146733	428.250	0.0000	0.002	-0.0000	-0.000
4	Sc0000280_140138	428.250	0.0008	0.078	-0.0000	-0.000
4	Sc0000280_100072	428.328	0.0853	10.026	-0.0001	-0.013
4	Sc0000346_45841	441.556	0.1159	13.808	0.1255	17.442
4	Sc0000118_663064	453.769	0.0317	3.891	0.0002	0.031
4	Sc0000118_1492557	453.800	0.0487	5.276	-0.0000	-0.004
4	Sc0000280_409570	460.434	0.0489	5.294	-0.0001	-0.007
4	xpSc0003854_439473	460.483	0.0005	0.049	-0.0000	-0.000
4	Sc0000326_574561	460.483	0.0035	0.348	-0.0000	-0.000
4	Sc0000280_409575	460.831	0.0478	5.135	-0.0004	-0.042
4	xfSc0000024_389661	467.133	0.0477	5.131	-0.0003	-0.032
4	Sc0000326_338326	467.478	0.0495	5.335	-0.0003	-0.038
4	Sc0000346_268377	473.938	0.0991	10.592	0.0045	0.566
4	Sc0000116_183789	479.541	0.1382	14.945	-0.0029	-0.391
4	Sc0000013_2840077	488.883	0.1668	18.252	0.0459	6.216
4	Sc0000116_183816	497.792	0.1532	16.638	-0.0038	-0.535
4	Sc0000118_409623	505.522	0.1010	10.760	0.0116	1.423
4	xfSc0000024_374925	508.552	0.0381	3.907	-0.0002	-0.021
4	Sc0000118_1428698	509.429	0.0251	2.543	0.0002	0.018
4	Sc0000530_77631	511.096	0.0323	3.284	-0.0003	-0.027
4	Sc0000118_278505	512.712	0.0215	2.229	0.0031	0.357
4	Sc0000346_435108	517.676	0.0289	3.172	0.0413	4.893
4	xfSc0000024_383738	523.684	0.0276	3.025	-0.0013	-0.157
4	Sc0000280_335482	527.600	0.0162	1.768	0.0332	3.835
4	Sc0000280_726071	532.800	0.0193	2.050	-0.0007	-0.078
4	xfSc0000024_276119	533.548	0.0442	4.571	-0.0004	-0.046
4	xfSc0000926_24763	537.371	0.0493	5.120	0.0009	0.101
4	Sc0000227_236089	539.967	0.0270	2.766	-0.0006	-0.066
4	Sc0000280_563754	541.436	0.0175	1.770	-0.0000	-0.003
4	Sc0000280_563755	541.738	0.0560	6.068	-0.0003	-0.035
4	xpSc0003854_159960	548.912	0.0558	6.091	0.0339	4.252
4	xfSc0000024_219684	555.263	0.0029	0.325	0.0324	4.124
4	xfSc0000024_219657	555.263	0.0412	4.606	0.0324	4.124
4	xfSc0000024_382562	563.096	0.0421	4.688	-0.0000	-0.004
4	Sc0000585_31963	563.178	0.0066	0.681	0.0004	0.042
4	Sc0000280_409573	565.364	0.0145	1.506	-0.0008	-0.082
4	Sc0000227_871133	567.506	0.0524	5.639	0.0174	2.022
4	Sc0000116_395686	573.905	0.0465	5.017	-0.0002	-0.018
4	Sc0000116_296197	574.190	0.0030	0.296	-0.0001	-0.006
4	Sc0000227_622333	575.243	0.0001	0.011	0.0206	2.105
4	Sc0000193_1174616	576.295	0.0002	0.019	-0.0000	-0.000
4	Sc0000116_342254	576.314	0.0555	6.155	-0.0000	-0.001
4	Sc0000193_638547	584.579	0.0556	6.160	-0.0000	-0.004
4	Sc0000116_320908	584.602	0.0012	0.125	-0.0000	-0.000
4	Sc0000323_462090	584.704	0.2416	32.907	0.0000	0.006
4	Sc0000144_840807	617.509	0.2483	33.586	0.0001	0.020
4	Sc0000144_304726	618.290	0.0295	3.164	0.0005	0.052
4	Sc0000144_694275	624.008	0.0544	6.078	-0.0010	-0.136
4	Sc0000025_3462999	632.116	0.0370	4.158	-0.0005	-0.059
4	Sc0000025_3576413	634.934	0.0044	0.464	0.0260	2.965
4	Sc0000025_3576412	634.934	0.0000	0.000	0.0260	2.965
4	Sc0000025_3576408	634.934	0.0161	1.750	0.0260	2.965
4	Sc0000144_591370	640.094	0.0238	2.554	0.0187	2.127
4	Sc0000203_229889	642.347	0.0246	2.523	0.0028	0.300
4	Sc0000116_917486	644.066	0.0343	3.486	-0.0001	-0.016
4	Sc0000144_676304	645.834	0.0579	5.992	0.0100	1.111
4	Sc0000116_917488	650.058	0.0796	8.290	-0.0013	-0.155
4	Sc0000144_93224	654.123	0.0491	5.082	0.0027	0.297
4	Sc0000144_840802	655.140	0.0275	2.792	0.0003	0.033
4	Sc0000144_101753	656.916	0.0865	9.429	0.0014	0.175
4	Sc0000144_525951	665.921	0.0760	8.397	0.0034	0.444
4	Sc0000116_725632	670.175	0.0306	3.811	0.0350	4.844
4	Sc0000025_2451551	684.612	0.0490	5.808	0.0190	2.756
4	Sc0000025_2211247	690.093	0.0498	5.403	0.0163	1.992
4	Sc0000025_2587316	695.534	0.0245	2.662	-0.0000	-0.000
4	Sc0000025_1463532	695.534	0.0000	0.000	-0.0000	-0.000
4	Sc0000025_1487744	695.534	0.0000	0.001	-0.0000	-0.000
4	Sc0000025_2440196	695.535	0.1282	15.662	-0.0000	-0.000
4	Sc0000025_569341	713.577	0.1545	18.359	-0.0040	-0.602
4	xpSc0003847_711947	716.275	0.0489	5.013	0.0011	0.124
4	xpSc0003847_362371	718.590	0.0308	3.352	0.0099	1.311
4	Sc0000025_1100076	730.784	0.0217	2.577	0.0899	11.450
4	Sc0000025_731791	736.503	0.0136	1.551	-0.0011	-0.129
4	Sc0000017_1358699	737.556	0.0001	0.011	-0.0010	-0.109
4	Sc0000017_225916	737.556	0.0023	0.250	-0.0010	-0.109
4	Sc0000017_157828	742.439	0.0239	2.641	0.0785	8.946
4	xpSc0003847_204159	748.630	0.0216	2.392	0.0044	0.510
4	xpSc0003847_204184	748.630	0.0162	1.649	0.0044	0.510
4	Sc0000017_188043	750.278	0.0315	3.205	-0.0002	-0.024
4	Sc0000572_171989	751.835	0.0162	1.645	0.0198	2.087
4	Sc0000017_85774	753.968	0.0030	0.320	-0.0014	-0.160
4	Sc0000017_881176	757.648	0.0121	1.316	-0.0025	-0.290
4	Sc0000017_733478	761.445	0.0870	11.132	0.0182	2.265
4	Sc0000017_827834	769.785	0.0817	10.583	0.0369	4.781
4	xpSc0003847_138871	776.762	0.0190	2.286	0.0120	1.681
4	Sc0000025_213286	787.627	0.0147	1.807	0.0683	11.629
4	Sc0000102_1404115	809.328	0.0006	0.082	0.0108	1.763
4	Sc0000102_1404117	812.926	0.0002	0.024	0.0000	0.000
5	Sc0000086_206517	0.000	0.0538	5.695	0.0000	0.000
5	Sc0000470_112372	5.695	0.0942	9.908	-0.0031	-0.374
5	Sc0000086_443037	9.908	0.0673	7.152	-0.0035	-0.434
5	Sc0000316_348298	15.878	0.0269	2.938	-0.0000	-0.003
5	Sc0000316_348275	15.878	0.0015	0.151	-0.0000	-0.003
5	Sc0000316_349096	16.029	0.0264	2.858	0.0000	0.001
5	Sc0000319_536402	21.514	0.0350	3.774	0.0085	1.008
5	Sc0000303_581889	24.991	0.0350	3.629	0.0348	3.778
5	Sc0000303_323095	27.553	0.0279	2.860	-0.0000	-0.005
5	Sc0000470_346671	27.851	0.0030	0.299	-0.0000	-0.004
5	Sc0000086_352683	27.851	0.0104	1.046	-0.0000	-0.004
5	Sc0000303_323100	28.898	0.0419	4.308	-0.0004	-0.044
5	Sc0000333_394414	32.159	0.0357	3.677	0.0007	0.079
5	Sc0000316_349114	32.574	0.0126	1.373	-0.0002	-0.018
5	Sc0000057_262951	38.942	0.0085	0.957	0.0004	0.050
5	Sc0000057_262946	38.942	0.0000	0.000	0.0004	0.050
5	Sc0000057_262945	38.942	0.0000	0.000	0.0004	0.050
5	Sc0000057_262958	38.942	0.0046	0.474	0.0004	0.050
5	Sc0000381_77277	40.652	0.0434	4.974	-0.0027	-0.339
5	Sc0000026_1792150	50.284	0.0388	4.500	0.0175	2.134
5	Sc0000026_1053161	50.284	0.0126	1.273	0.0175	2.134
5	Sc0000026_1053167	51.557	0.0251	2.537	-0.0001	-0.015
5	Sc0000026_1833404	52.821	0.0179	1.843	-0.0009	-0.102
5	Sc0000006_3710758	56.735	0.0200	2.154	0.0305	3.473
5	Sc0000026_2286234	61.088	0.0147	1.575	-0.0000	-0.000
5	Sc0000036_1840806	61.089	0.0000	0.001	-0.0000	-0.000
5	Sc0000036_1840788	61.089	0.0063	0.638	-0.0000	-0.000
5	Sc0000026_1919586	61.727	0.0104	1.048	-0.0001	-0.005
5	Sc0000036_1840790	62.137	0.0120	1.208	-0.0000	-0.004
5	Sc0000293_509451	62.935	0.0156	1.572	-0.0001	-0.008
5	Sc0000293_509452	63.709	0.0148	1.496	-0.0001	-0.009
5	Sc0000026_2891698	64.431	0.0150	1.666	-0.0010	-0.122
5	Sc0000293_113038	73.039	0.1050	14.072	0.0946	11.840
5	Sc0000026_3536245	81.678	0.0971	13.128	0.0043	0.546
5	Sc0000026_3536242	81.678	0.0385	4.010	0.0043	0.546
5	Sc0000026_1919594	85.688	0.0742	7.713	-0.0021	-0.246
5	Sc0000026_1919590	89.391	0.0421	4.351	-0.0002	-0.023
5	Sc0000026_2286233	90.038	0.0064	0.649	-0.0000	-0.000
5	Sc0000026_3582735	90.040	0.0164	1.852	-0.0000	-0.000
5	Sc0000293_734281	97.158	0.0386	4.564	0.0500	6.747
5	Sc0000293_400069	108.465	0.0362	4.529	0.0813	11.547
5	Sc0000026_3673265	120.586	0.0277	3.436	0.0535	7.609
5	Sc0000026_1699846	129.915	0.0168	1.940	-0.0022	-0.271
5	Sc0000026_1173402	131.532	0.0031	0.319	-0.0005	-0.058
5	Sc0000026_1173399	131.532	0.0101	1.040	-0.0005	-0.058
5	Sc0000026_450763	133.659	0.0101	1.041	-0.0000	-0.000
5	Sc0000026_450791	133.660	0.0010	0.109	0.0000	0.002
5	Sc0000433_457419	136.887	0.0010	0.108	-0.0007	-0.071
5	Sc0000478_261120	137.940	0.0000	0.003	-0.0000	-0.000
5	Sc0000256_706646	137.943	0.0230	2.623	-0.0000	-0.001
5	Sc0000479_151528	145.831	0.0300	3.412	0.1127	13.130
5	Sc0000256_646414	152.311	0.0104	1.143	-0.0017	-0.200
5	Sc0000479_103796	153.737	0.0148	1.646	-0.0018	-0.217
5	Sc0000030_1988091	160.720	0.0136	1.563	-0.0051	-0.712
5	Sc0000006_3759527	169.986	0.0371	6.675	0.0471	10.019
5	xpSc0003935_70348	203.574	0.0850	13.186	0.0209	5.608
5	Sc0000153_1185952	222.172	0.1703	20.538	0.0059	1.112
5	Sc0000423_245539	235.931	0.2747	32.223	0.0224	4.099
5	Sc0000057_371209	254.395	0.1559	18.613	-0.0001	-0.009
5	Sc0000057_371183	254.545	0.0026	0.262	0.0000	0.003
5	Sc0000057_371204	255.769	0.0012	0.118	-0.0000	-0.000
5	Sc0000057_371188	255.774	0.0429	4.965	-0.0000	-0.001
5	Sc0000303_581870	265.615	0.0499	5.767	0.0509	6.630
5	Sc0000470_99597	272.312	0.0071	0.808	0.0418	6.698
5	Sc0000470_112390	272.312	0.0398	5.644	0.0418	6.698
5	Sc0000279_245930	292.606	0.0810	10.638	0.0143	2.662
5	Sc0000445_235719	304.755	0.0424	5.118	-0.0001	-0.008
5	Sc0000153_13999	304.879	0.0210	2.192	-0.0001	-0.006
5	Sc0000445_235742	308.181	0.0334	3.487	-0.0016	-0.179
5	xfSc0000001_849448	310.867	0.0244	2.512	0.0102	1.093
5	Sc0000153_43025	311.959	0.0209	2.111	-0.0002	-0.018
5	Sc0000153_947441	312.977	0.0101	1.020	-0.0000	-0.000
5	xfSc0000001_1116743	312.978	0.0000	0.001	-0.0000	-0.000
5	xfSc0000001_154662	312.978	0.0000	0.000	-0.0000	-0.000
5	xfSc0000001_1154933	312.978	0.0000	0.000	-0.0000	-0.000
5	xfSc0000001_1154937	312.978	0.0000	0.000	-0.0000	-0.000
5	Sc0000153_107470	312.978	0.0000	0.000	-0.0000	-0.000
5	xfSc0000001_1154906	312.978	0.0331	3.645	-0.0000	-0.000
5	Sc0000423_52245	319.655	0.0331	3.645	-0.0005	-0.058
5	Sc0000153_963093	319.655	0.0040	0.405	-0.0005	-0.058
5	Sc0000423_52244	320.060	0.0104	1.047	-0.0001	-0.005
5	Sc0000423_280176	320.702	0.0064	0.643	-0.0006	-0.065
5	Sc0000153_1185955	320.702	0.0004	0.040	-0.0006	-0.065
5	Sc0000423_52534	325.485	0.0311	3.806	0.0329	4.407
5	Sc0000153_609414	337.467	0.0390	4.593	-0.0011	-0.140
5	xfSc0000001_1218001	338.294	0.1554	18.260	0.0028	0.398
5	Sc0000164_332468	355.727	0.1473	17.446	0.0000	0.004
5	Sc0000164_332467	355.740	0.0263	2.699	-0.0000	-0.001
5	Sc0000164_371208	358.426	0.0492	5.048	-0.0009	-0.097
5	Sc0000369_178510	360.787	0.0482	4.946	-0.0003	-0.032
5	Sc0000164_804826	363.372	0.0367	3.780	0.0027	0.298
5	Sc0000164_871739	365.996	0.0444	4.707	0.0203	2.308
5	Sc0000164_804828	370.936	0.0457	4.801	0.0010	0.110
5	Sc0000164_930694	372.225	0.0450	5.196	0.0022	0.281
5	Sc0000110_1278322	383.694	0.0751	8.382	0.0144	1.942
5	Sc0000414_253973	388.169	0.0872	9.125	-0.0016	-0.197
5	Sc0000369_162303	392.818	0.0788	8.998	0.0403	5.088
5	Sc0000369_252018	402.351	0.0430	5.215	-0.0014	-0.171
5	Sc0000369_253427	403.217	0.0113	1.138	-0.0000	-0.003
5	Sc0000369_178477	403.490	0.0027	0.273	-0.0001	-0.015
5	Sc0000369_178505	403.490	0.0265	2.718	-0.0001	-0.015
5	Sc0000369_253405	406.208	0.0528	5.419	-0.0007	-0.081
5	Sc0000164_803004	408.909	0.0280	2.873	-0.0001	-0.010
5	Sc0000164_255228	409.081	0.0386	4.113	-0.0002	-0.017
5	Sc0000164_802979	414.392	0.0823	8.905	0.0236	2.928
5	Sc0000414_296590	421.317	0.0485	5.275	-0.0003	-0.034
5	Sc0000110_1215062	421.628	0.0329	3.386	0.0012	0.132
5	Sc0000469_194266	424.703	0.0527	5.421	-0.0010	-0.106
5	Sc0000469_186979	427.049	0.0375	3.863	0.0173	1.873
5	Sc0000414_240506	429.716	0.0147	1.530	-0.0000	-0.001
5	Sc0000369_197244	429.728	0.0001	0.013	0.0002	0.022
5	Sc0000164_40585	429.728	0.0000	0.000	0.0002	0.022
5	Sc0000414_240507	429.728	0.0033	0.388	0.0002	0.022
5	Sc0000110_1296612	438.242	0.0069	0.849	0.1253	16.097
5	Sc0000369_364668	450.525	0.0040	0.507	0.0657	8.469
5	Sc0000414_170836	455.224	0.0004	0.045	-0.0040	-0.481
5	Sc0000369_364661	455.224	0.0101	1.101	-0.0040	-0.481
5	Sc0000110_1296614	459.856	0.0168	2.049	-0.0113	-1.795
5	Sc0000111_612550	477.294	0.0308	4.025	0.1211	18.613
5	Sc0000385_80267	490.937	0.0449	5.347	-0.0092	-1.375
5	xfSc0000010_570990	496.597	0.0207	2.270	0.0519	7.778
5	xfSc0000010_570985	496.597	0.0559	8.828	0.0519	7.778
5	Sc0000131_366845	515.096	0.0730	10.953	0.1138	17.462
5	Sc0000017_2801884	527.008	0.0456	5.062	-0.0002	-0.020
5	Sc0000252_342388	529.946	0.0401	4.146	-0.0010	-0.112
5	Sc0000306_259907	532.717	0.0284	2.973	0.0346	3.768
5	Sc0000252_342372	536.044	0.0346	3.634	0.0192	2.152
5	Sc0000017_1823308	539.406	0.0178	1.870	0.0091	1.010
5	Sc0000017_1823281	539.406	0.0004	0.045	0.0091	1.010
5	Sc0000131_1148634	541.536	0.0005	0.055	0.0204	2.130
5	Sc0000131_1148633	542.589	0.0001	0.010	-0.0002	-0.023
5	Sc0000017_2459511	542.589	0.0000	0.000	-0.0002	-0.023
5	xpSc0003848_126683	543.642	0.0000	0.000	0.0206	2.105
5	Sc0000131_1148632	544.695	0.0000	0.000	-0.0002	-0.023
5	Sc0000131_1428136	545.747	0.0000	0.000	-0.0002	-0.023
5	Sc0000131_504767	546.800	0.0022	0.233	0.0032	0.340
5	Sc0000017_1783327	549.307	0.0078	0.790	-0.0003	-0.029
5	Sc0000017_1783342	549.863	0.0121	1.221	-0.0001	-0.007
5	Sc0000017_2990229	550.528	0.0470	5.033	-0.0006	-0.065
5	Sc0000131_520657	556.591	0.0823	8.892	0.0159	1.992
5	Sc0000017_1962111	562.702	0.0528	5.700	0.0119	1.456
5	Sc0000248_48960	567.270	0.0158	1.686	-0.0010	-0.118
5	Sc0000320_413243	569.446	0.0622	6.800	0.0051	0.619
5	Sc0000160_957035	577.299	0.0639	6.958	-0.0007	-0.087
5	Sc0000111_29613	577.966	0.0066	0.667	0.0003	0.029
5	Sc0000110_257507	577.966	0.0020	0.201	0.0003	0.029
5	xfSc0000010_282864	578.168	0.0330	3.535	-0.0001	-0.013
5	Sc0000111_1360650	583.462	0.0601	6.463	0.0917	10.214
5	Sc0000160_964086	588.766	0.0310	3.325	-0.0001	-0.010
5	xfSc0000010_530184	588.961	0.0072	0.727	-0.0000	-0.002
5	xfSc0000014_471833	589.493	0.0104	1.047	-0.0001	-0.006
5	Sc0000248_238332	590.009	0.0144	1.539	-0.0005	-0.060
5	Sc0000320_382349	595.530	0.0273	2.991	0.0669	7.708
5	Sc0000320_382281	600.987	0.0429	4.703	0.0122	1.512
5	Sc0000017_1725908	607.002	0.0339	3.645	0.0016	0.179
5	Sc0000320_634160	607.911	0.0101	1.018	-0.0000	-0.002
5	Sc0000252_109898	608.020	0.0733	9.518	-0.0001	-0.020
5	Sc0000111_612542	626.022	0.1493	20.009	0.1735	28.335
5	Sc0000320_664588	647.377	0.0770	10.602	-0.0000	-0.001
5	Sc0000252_291219	647.379	0.0001	0.006	-0.0000	-0.000
5	Sc0000320_664615	647.383	0.0039	0.393	-0.0000	-0.000
5	Sc0000252_522488	647.772	0.0430	4.463	0.0002	0.019
5	Sc0000110_257508	651.846	0.1180	13.741	-0.0048	-0.708
5	xfSc0000016_444346	666.924	0.0833	10.197	0.0596	8.790
5	xfSc0000010_570688	675.708	0.0049	0.571	0.0153	1.921
5	Sc0000252_935488	679.280	0.0184	1.927	0.0188	2.105
5	Sc0000160_574147	682.499	0.0181	1.897	-0.0000	-0.001
5	Sc0000432_436517	682.511	0.0001	0.011	-0.0000	-0.000
5	xfSc0000010_171506	682.511	0.0009	0.097	-0.0000	-0.000
5	xfSc0000010_570980	683.564	0.0019	0.194	0.0206	2.105
5	xfSc0000010_282883	684.616	0.0009	0.097	-0.0028	-0.399
5	xfSc0000010_85912	684.616	0.1360	15.871	-0.0028	-0.399
5	Sc0000017_2921623	700.487	0.1743	19.862	-0.0066	-0.998
5	Sc0000586_8562	704.478	0.0831	8.677	0.0119	1.391
5	Sc0000111_1360631	709.165	0.0525	5.473	-0.0005	-0.052
5	Sc0000111_357195	709.951	0.0129	1.294	-0.0000	-0.002
5	Sc0000111_1360633	710.459	0.0246	2.500	-0.0001	-0.008
5	Sc0000160_782843	712.451	0.0817	8.633	-0.0008	-0.091
5	Sc0000160_778969	719.092	0.1120	11.892	-0.0034	-0.437
5	Sc0000111_623685	724.343	0.0598	6.251	0.0013	0.150
5	Sc0000432_436533	725.343	0.0210	2.125	-0.0001	-0.010
5	Sc0000110_278075	726.467	0.0111	1.126	-0.0000	-0.000
5	xfSc0000010_302773	726.470	0.0102	1.036	-0.0000	-0.000
5	Sc0000110_257497	727.503	0.0210	2.120	-0.0001	-0.010
5	Sc0000111_612618	728.590	0.0377	3.852	0.0051	0.551
5	Sc0000160_166725	731.355	0.0530	5.443	-0.0012	-0.129
5	Sc0000110_166581	734.033	0.0324	3.319	0.0003	0.036
5	Sc0000160_628246	734.675	0.0312	3.188	-0.0003	-0.027
5	Sc0000504_29816	737.221	0.1452	16.312	0.0104	1.424
5	Sc0000111_357224	750.987	0.2043	22.961	-0.0054	-0.866
5	xfSc0000066_239357	760.181	0.1802	19.878	0.0358	5.068
5	Sc0000385_57649	770.864	0.1793	19.774	-0.0092	-1.379
5	Sc0000010_2050056	779.955	0.1254	13.626	0.0142	1.872
5	xfSc0000016_98956	785.756	0.0594	6.274	-0.0016	-0.184
5	Sc0000111_537781	787.496	0.0180	1.831	0.0001	0.005
5	xfSc0000010_85889	787.587	0.0306	3.241	-0.0001	-0.009
5	Sc0000248_885688	792.053	0.0299	3.170	-0.0000	-0.002
5	Sc0000320_634173	792.074	0.0002	0.021	-0.0000	-0.002
5	Sc0000320_634193	792.074	0.0281	2.975	-0.0000	-0.002
5	Sc0000017_2801886	796.457	0.0344	3.611	-0.0004	-0.040
5	Sc0000306_82600	797.094	0.0145	1.537	0.0050	0.557
5	Sc0000131_1204047	802.283	0.0165	1.822	0.0304	3.619
5	Sc0000017_2281384	807.618	0.0167	1.838	0.0376	4.447
5	Sc0000017_1551154	812.950	0.0083	0.919	-0.0000	-0.000
5	Sc0000017_2974619	812.952	0.0747	8.091	0.0000	0.002
5	Sc0000252_109904	821.041	0.1731	19.049	0.0179	2.548
5	Sc0000131_657906	832.001	0.1077	11.948	-0.0037	-0.498
5	Sc0000131_663599	835.847	0.0233	2.540	0.0225	2.564
5	xfSc0000012_48657	839.857	0.0164	1.786	0.0021	0.236
5	Sc0000131_657912	840.993	0.0023	0.234	-0.0000	-0.001
5	Sc0000131_634434	840.993	0.0005	0.051	-0.0000	-0.001
5	Sc0000131_657913	841.044	0.0179	1.906	-0.0000	-0.005
5	Sc0000119_1154288	845.338	0.0220	2.406	0.0145	1.820
5	xfSc0000066_239347	853.242	0.0069	0.793	0.0166	2.034
5	Sc0000117_71572	856.489	0.0023	0.243	-0.0065	-0.877
5	Sc0000306_618481	856.489	0.0000	0.000	-0.0065	-0.877
5	Sc0000117_186011	856.489	0.0000	0.000	-0.0065	-0.877
5	Sc0000117_186003	856.489	0.0006	0.080	-0.0065	-0.877
5	Sc0000117_358265	868.047	0.0006	0.080	0.0000	0.000
6	Sc0000173_542673	0.000	0.0056	0.591	0.0000	0.000
6	Sc0000173_540934	3.031	0.0081	0.850	-0.0007	-0.082
6	Sc0000173_1100758	4.466	0.0025	0.258	0.0024	0.262
6	Sc0000173_1100739	4.466	0.0265	2.722	0.0024	0.262
6	Sc0000173_542681	7.187	0.0583	6.006	-0.0009	-0.101
6	Sc0000173_1110316	10.472	0.0575	5.928	0.0044	0.491
6	Sc0000173_828950	13.116	0.0475	4.868	-0.0004	-0.045
6	Sc0000191_103697	15.341	0.0237	2.436	0.0178	1.943
6	Sc0000173_908854	18.579	0.0020	0.212	-0.0003	-0.033
6	Sc0000173_908827	18.579	0.0000	0.000	-0.0003	-0.033
6	Sc0000173_966938	18.579	0.0000	0.000	-0.0003	-0.033
6	Sc0000173_966915	18.579	0.0048	0.487	-0.0003	-0.033
6	Sc0000173_1244217	19.065	0.0104	1.050	-0.0000	-0.003
6	Sc0000173_134426	19.629	0.0130	1.322	-0.0001	-0.012
6	Sc0000173_326025	20.689	0.0138	1.424	0.0207	2.118
6	Sc0000173_689967	21.748	0.0168	1.708	-0.0002	-0.020
6	Sc0000173_1110308	22.791	0.0209	2.114	-0.0001	-0.014
6	Sc0000173_966942	23.862	0.0106	1.071	-0.0011	-0.126
6	Sc0000033_2980988	29.362	0.0014	0.146	-0.0018	-0.206
6	Sc0000033_3216312	31.096	0.0054	0.570	0.0200	2.181
6	Sc0000033_3152059	34.800	0.0126	1.558	-0.0071	-1.010
6	Sc0000033_2296667	48.049	0.0523	6.996	-0.0276	-5.415
6	Sc0000357_392251	65.730	0.0604	7.562	-0.0020	-0.302
6	Sc0000187_129452	67.431	0.0387	3.948	0.0003	0.033
6	Sc0000357_310928	69.678	0.0384	3.979	0.0107	1.187
6	Sc0000187_282138	73.133	0.0207	2.206	-0.0004	-0.043
6	Sc0000115_871215	78.374	0.0043	0.475	-0.0000	-0.000
6	Sc0000115_871241	78.374	0.0000	0.001	-0.0000	-0.000
6	Sc0000115_700638	78.375	0.0024	0.236	-0.0000	-0.000
6	Sc0000115_1016779	78.610	0.0255	2.608	-0.0001	-0.011
6	Sc0000255_524211	80.983	0.0238	2.440	0.0008	0.084
6	Sc0000255_841241	81.050	0.0185	1.885	-0.0000	-0.002
6	Sc0000055_674134	82.868	0.0354	3.608	-0.0006	-0.068
6	Sc0000115_488903	84.658	0.0189	1.926	0.0002	0.025
6	Sc0000255_241470	84.793	0.0182	1.852	0.0008	0.086
6	Sc0000190_88081	86.510	0.0309	3.140	-0.0003	-0.035
6	xfSc0000029_193786	87.933	0.0140	1.423	0.0020	0.206
6	xfSc0000029_193785	87.933	0.0000	0.000	0.0020	0.206
6	xfSc0000029_193783	87.933	0.0092	0.932	0.0020	0.206
6	Sc0000055_788675	88.865	0.0168	1.697	-0.0001	-0.015
6	Sc0000055_489702	89.630	0.0076	0.766	-0.0000	-0.000
6	Sc0000055_489700	89.631	0.0127	1.287	-0.0000	-0.000
6	Sc0000055_788650	90.917	0.0351	3.577	0.0167	1.767
6	Sc0000115_237331	93.208	0.0226	2.311	-0.0000	-0.001
6	Sc0000055_524308	93.228	0.0002	0.020	-0.0000	-0.002
6	Sc0000055_489699	93.228	0.0073	0.793	-0.0000	-0.002
6	Sc0000055_1290846	97.920	0.0395	4.317	0.0707	8.099
6	xfSc0000029_380869	104.110	0.0472	5.038	-0.0016	-0.184
6	Sc0000055_773494	105.625	0.0466	4.787	0.0010	0.114
6	Sc0000089_1255676	108.897	0.0728	7.562	0.0017	0.198
6	xpSc0003916_102604	113.187	0.0449	4.675	-0.0001	-0.007
6	Sc0000085_1710075	114.839	0.0129	1.311	0.0013	0.135
6	Sc0000089_158207	115.764	0.0907	10.463	-0.0008	-0.108
6	Sc0000055_2240707	128.428	0.1002	11.650	0.0895	11.803
6	Sc0000085_1438099	135.628	0.0440	4.707	0.0036	0.439
6	Sc0000089_136907	138.224	0.0294	3.003	-0.0001	-0.011
6	Sc0000073_1644171	138.632	0.0446	4.754	-0.0001	-0.016
6	Sc0000027_2214160	144.294	0.1635	19.556	0.0023	0.365
6	xfSc0000146_93645	162.731	0.1553	18.556	-0.0039	-0.603
6	Sc0000105_1099951	166.077	0.0414	4.261	0.0015	0.160
6	Sc0000115_629210	166.991	0.0157	1.579	-0.0000	-0.002
6	Sc0000115_629213	167.656	0.0339	3.476	-0.0002	-0.023
6	Sc0000357_363975	170.467	0.1143	12.360	-0.0024	-0.311
6	Sc0000187_195264	180.016	0.1938	21.969	0.0064	1.013
6	Sc0000147_435916	193.864	0.1237	14.127	-0.0034	-0.463
6	Sc0000147_266673	195.572	0.0596	6.179	0.0053	0.593
6	Sc0000115_1154945	200.043	0.0847	8.856	-0.0015	-0.185
6	Sc0000621_154998	204.428	0.1216	13.361	0.0296	3.839
6	Sc0000187_716851	214.967	0.0900	10.025	-0.0015	-0.191
6	Sc0000147_777351	216.016	0.0329	3.430	0.0031	0.339
6	Sc0000187_293091	220.010	0.0844	8.993	-0.0019	-0.241
6	Sc0000147_517201	226.622	0.1000	10.574	-0.0022	-0.267
6	Sc0000085_1004718	230.584	0.0545	5.631	-0.0009	-0.100
6	Sc0000085_1656554	232.254	0.0687	7.424	-0.0016	-0.192
6	Sc0000089_158215	239.931	0.1068	12.126	0.0183	2.589
6	Sc0000055_2107058	250.922	0.0567	6.596	-0.0036	-0.474
6	Sc0000089_1020845	253.678	0.0043	0.446	-0.0000	-0.004
6	Sc0000535_42368	253.900	0.0937	10.323	-0.0002	-0.024
6	Sc0000535_261072	264.001	0.1128	12.395	0.0317	4.089
6	Sc0000089_1307892	268.676	0.0693	7.910	0.0251	3.306
6	Sc0000089_827680	279.469	0.0725	8.319	0.0100	1.387
6	Sc0000089_753041	285.507	0.0797	8.923	-0.0044	-0.595
6	Sc0000055_820506	294.758	0.0550	6.220	0.0050	0.634
6	Sc0000055_820477	294.758	0.0253	2.599	0.0050	0.634
6	Sc0000085_696363	297.356	0.1857	21.942	-0.0021	-0.327
6	Sc0000115_1016778	316.699	0.2386	27.851	0.0274	4.571
6	Sc0000190_88087	325.208	0.0935	10.102	-0.0041	-0.515
6	Sc0000190_701641	328.084	0.0195	2.023	0.0216	2.309
6	Sc0000190_88079	329.795	0.0143	1.507	-0.0011	-0.124
6	Sc0000115_498709	333.471	0.0474	4.955	0.0184	2.098
6	Sc0000063_815747	337.348	0.0747	7.768	-0.0010	-0.122
6	Sc0000085_536289	341.239	0.0374	3.890	0.0054	0.672
6	Sc0000085_536290	341.239	0.0184	2.086	0.0054	0.672
6	Sc0000112_693443	348.592	0.0654	7.306	0.0411	5.281
6	Sc0000073_1687708	356.411	0.1012	11.103	0.0115	1.534
6	Sc0000089_178178	363.575	0.0549	5.961	0.0003	0.031
6	Sc0000089_463605	363.653	0.0011	0.107	-0.0000	-0.000
6	Sc0000085_536311	363.683	0.0372	4.086	-0.0000	-0.002
6	Sc0000112_1561228	370.442	0.0418	4.586	0.0100	1.222
6	Sc0000102_1256311	374.503	0.0154	1.720	-0.0050	-0.625
6	xpSc0003855_6788	381.514	0.0107	1.211	-0.0026	-0.319
6	Sc0000063_1021835	383.644	0.0002	0.021	-0.0009	-0.095
6	Sc0000063_1021831	383.644	0.0000	0.000	-0.0009	-0.095
6	Sc0000063_94324	383.644	0.0052	0.541	-0.0009	-0.095
6	Sc0000063_91955	385.772	0.0073	0.779	0.0395	4.402
6	xpSc0003855_38100	391.287	0.0113	1.261	0.0361	4.343
6	Sc0000063_815751	397.252	0.0183	1.948	0.0063	0.713
6	xpSc0003855_111102	398.177	0.0338	3.596	0.0026	0.298
6	Sc0000063_92116	403.480	0.0250	2.707	0.0249	2.808
6	Sc0000063_1021847	405.618	0.0003	0.036	-0.0010	-0.108
6	Sc0000063_59961	405.618	0.0000	0.000	-0.0010	-0.108
6	xpSc0003855_230102	405.618	0.0047	0.488	-0.0010	-0.108
6	xpSc0003855_386482	408.280	0.0128	1.349	0.0192	2.118
6	Sc0000185_1149130	411.523	0.0204	2.200	0.0181	2.088
6	Sc0000032_302353	416.478	0.0389	4.151	0.0269	3.129
6	Sc0000063_2173356	420.739	0.0275	2.906	-0.0001	-0.006
6	Sc0000063_1856006	420.834	0.0009	0.095	-0.0000	-0.002
6	Sc0000063_2099011	420.834	0.0002	0.023	-0.0000	-0.002
6	Sc0000063_1996501	421.887	0.0002	0.023	0.0202	2.152
6	Sc0000032_681159	425.114	0.0002	0.023	-0.0013	-0.145
6	Sc0000032_444298	427.242	0.0003	0.034	0.0204	2.128
6	Sc0000032_681171	428.294	0.0001	0.011	-0.0007	-0.071
6	Sc0000032_579050	428.294	0.0000	0.000	-0.0007	-0.071
6	Sc0000032_681175	428.294	0.0000	0.000	-0.0007	-0.071
6	Sc0000032_681151	428.294	0.0000	0.000	-0.0007	-0.071
6	Sc0000032_1864337	431.521	0.0044	0.450	0.0047	0.518
6	Sc0000032_1905883	433.161	0.0466	4.865	-0.0012	-0.133
6	Sc0000032_2113647	437.577	0.0468	4.876	-0.0002	-0.024
6	Sc0000032_2217262	438.037	0.0086	0.907	0.0038	0.430
6	Sc0000032_2726562	443.551	0.0040	0.446	0.0312	3.982
6	Sc0000032_2726577	443.551	0.0510	5.726	0.0312	3.982
6	Sc0000063_2099008	452.219	0.0551	6.134	-0.0003	-0.040
6	Sc0000032_169451	452.627	0.0041	0.408	-0.0003	-0.032
6	Sc0000063_2173364	452.627	0.0182	1.926	-0.0003	-0.032
6	Sc0000063_70485	456.405	0.0216	2.267	0.0028	0.298
6	xpSc0003855_262815	456.747	0.0140	1.452	-0.0001	-0.008
6	Sc0000185_644923	459.523	0.0130	1.360	0.0069	0.751
6	xpSc0003855_14485	461.202	0.0323	3.327	0.0186	2.002
6	xpSc0003855_377878	464.279	0.0318	3.268	-0.0001	-0.008
6	Sc0000063_1021860	464.470	0.0019	0.194	-0.0000	-0.000
6	Sc0000063_243973	464.474	0.1190	20.417	-0.0000	-0.003
6	xpSc0003979_8392	502.034	0.1663	30.508	0.0042	2.078
6	Sc0000414_213116	544.967	0.0474	10.094	-0.0681	-31.377
6	Sc0000414_213082	544.967	0.0154	2.179	-0.0681	-31.377
6	Sc0000042_1826888	563.572	0.0459	6.758	0.0706	13.928
6	Sc0000042_549487	586.082	0.0406	5.654	0.0307	4.942
6	Sc0000493_133144	589.861	0.0409	4.651	-0.0048	-0.633
6	Sc0000026_266554	599.157	0.1427	18.273	0.0579	9.645
6	Sc0000042_873300	620.315	0.1156	15.065	-0.0003	-0.047
6	Sc0000019_2483581	620.683	0.0075	0.755	0.0000	0.001
6	Sc0000042_873282	621.070	0.0401	4.148	-0.0001	-0.014
6	Sc0000019_2959434	624.831	0.0387	4.014	-0.0011	-0.121
6	Sc0000019_2702907	626.492	0.0307	3.232	-0.0013	-0.147
6	Sc0000181_961774	630.648	0.0290	3.052	-0.0001	-0.006
6	Sc0000181_1185793	630.721	0.0068	0.703	0.0002	0.017
6	Sc0000181_1052753	632.527	0.0192	1.956	0.0091	0.955
6	Sc0000006_1372310	633.854	0.0284	2.882	-0.0000	-0.001
6	xfSc0000118_46180	635.409	0.0155	1.577	0.0105	1.114
6	Sc0000006_413587	637.538	0.0004	0.044	0.0200	2.130
6	Sc0000006_600606	639.667	0.0050	0.527	0.0108	1.172
6	Sc0000006_1110838	642.420	0.0121	1.256	0.0198	2.131
6	Sc0000006_303482	644.469	0.0147	1.524	-0.0008	-0.088
6	Sc0000019_2249818	646.525	0.0233	2.416	0.0094	1.027
6	Sc0000019_1993587	649.278	0.0158	1.642	-0.0036	-0.446
6	Sc0000019_2137851	649.278	0.0000	0.000	-0.0036	-0.446
6	Sc0000019_2702893	649.278	0.0000	0.000	-0.0036	-0.446
6	Sc0000019_2137823	649.278	0.0098	1.167	-0.0036	-0.446
6	Sc0000019_2249834	657.348	0.0246	3.130	0.0871	11.794
6	Sc0000024_1281390	670.423	0.0153	2.012	0.0372	4.827
6	Sc0000024_1598473	672.755	0.0005	0.050	-0.0013	-0.150
6	Sc0000032_3401309	672.755	0.0078	0.821	-0.0013	-0.150
6	Sc0000024_1014219	675.986	0.0124	1.312	0.0401	4.325
6	Sc0000024_1736361	678.749	0.0047	0.498	-0.0000	-0.000
6	Sc0000024_1220561	678.757	0.0127	1.290	-0.0000	-0.000
6	Sc0000024_1375093	680.040	0.0252	2.550	-0.0003	-0.033
6	Sc0000024_784310	681.307	0.0129	1.312	-0.0005	-0.054
6	Sc0000024_727907	683.436	0.0055	0.603	-0.0022	-0.254
6	Sc0000024_1958131	688.936	0.0050	0.558	0.0527	6.766
6	Sc0000024_1958128	688.936	0.0223	2.674	0.0527	6.766
6	Sc0000024_2089112	699.318	0.0223	2.674	0.0012	0.187
6	Sc0000024_2089126	699.318	0.0138	1.712	0.0012	0.187
6	Sc0000024_2025086	711.063	0.0143	1.777	0.1138	16.055
6	Sc0000024_3267900	724.771	0.0022	0.254	0.0451	6.081
6	Sc0000019_923384	729.130	0.0017	0.189	-0.0076	-1.165
6	Sc0000024_2394534	729.130	0.0290	3.854	-0.0076	-1.165
6	Sc0000019_1409020	745.327	0.0450	6.405	0.1677	27.088
6	Sc0000032_3379996	767.254	0.0715	8.737	0.0823	13.235
6	Sc0000032_3379973	775.822	0.0702	7.685	-0.0009	-0.111
6	Sc0000019_2249835	777.320	0.0431	4.563	0.0022	0.249
6	Sc0000024_2394533	782.825	0.0283	3.068	-0.0000	-0.000
6	Sc0000024_3140760	782.828	0.0058	0.580	-0.0000	-0.000
6	Sc0000024_2139303	783.405	0.0111	1.121	-0.0001	-0.006
6	Sc0000024_3076834	783.948	0.0054	0.544	0.0002	0.018
6	Sc0000024_2139311	783.948	0.0143	1.506	0.0002	0.018
6	Sc0000256_142500	787.150	0.0192	2.021	0.0213	2.338
6	Sc0000024_2253230	789.839	0.0581	7.137	-0.0039	-0.554
6	Sc0000042_2084701	804.169	0.0539	6.726	0.0438	7.951
6	Sc0000181_978313	823.660	0.0043	0.696	0.0518	11.227
6	Sc0000024_2025286	848.610	0.0036	0.592	0.0000	0.000
7	Sc0000543_255150	0.000	0.0187	2.183	0.0000	0.000
7	Sc0000358_130028	8.771	0.0187	2.183	-0.0019	-0.239
7	Sc0000358_130007	8.771	0.0001	0.008	-0.0019	-0.239
7	Sc0000002_515238	10.234	0.0089	0.999	0.0198	2.254
7	Sc0000037_2652422	16.314	0.0123	1.336	-0.0003	-0.031
7	Sc0000266_416041	16.659	0.0158	1.594	-0.0000	-0.002
7	Sc0000266_416072	17.908	0.0506	5.231	0.0148	1.617
7	Sc0000037_2169297	21.890	0.0397	4.123	-0.0001	-0.012
7	Sc0000037_2487179	22.031	0.0065	0.657	-0.0000	-0.001
7	Sc0000037_2837937	22.547	0.0104	1.047	-0.0001	-0.006
7	Sc0000543_182356	23.078	0.0096	0.968	0.0046	0.465
7	Sc0000037_2837934	23.516	0.0104	1.047	-0.0001	-0.005
7	Sc0000266_298447	24.126	0.0063	0.633	-0.0001	-0.013
7	Sc0000266_273837	25.178	0.0002	0.023	0.0167	2.748
7	Sc0000266_416073	25.178	0.0667	9.981	0.0167	2.748
7	Sc0000266_556817	50.370	0.0668	9.983	-0.0000	-0.001
7	Sc0000266_556827	50.372	0.0000	0.002	0.0000	0.002
7	Sc0000266_556819	50.372	0.0255	3.722	0.0000	0.002
7	Sc0000089_661461	67.459	0.0447	7.036	0.0162	3.910
7	Sc0000367_345323	96.314	0.0633	9.661	0.0181	4.720
7	Sc0000132_431365	117.775	0.0441	6.347	0.0070	1.168
7	Sc0000132_431367	117.775	0.0295	3.154	0.0070	1.168
7	xfSc0000013_337785	122.781	0.0380	4.021	0.0070	0.780
7	xfSc0000013_521410	123.647	0.0255	2.590	-0.0002	-0.020
7	Sc0000579_193376	125.370	0.0172	1.746	-0.0000	-0.001
7	Sc0000304_312755	125.393	0.0002	0.023	0.0002	0.023
7	Sc0000304_312746	125.393	0.0000	0.000	0.0002	0.023
7	Sc0000304_312749	125.393	0.0169	1.721	0.0002	0.023
7	Sc0000579_193408	127.114	0.0313	3.177	-0.0005	-0.050
7	Sc0000132_184544	128.571	0.0192	1.947	0.0044	0.458
7	Sc0000304_21380	129.062	0.0104	1.047	-0.0001	-0.006
7	Sc0000296_118162	129.618	0.0055	0.556	0.0000	0.002
7	Sc0000304_21384	129.618	0.0000	0.000	0.0000	0.002
7	Sc0000304_231457	129.618	0.0000	0.000	0.0000	0.002
7	Sc0000082_643401	129.618	0.0004	0.038	0.0000	0.002
7	Sc0000276_644557	129.655	0.0581	6.676	-0.0001	-0.009
7	Sc0000304_542013	139.999	0.0596	6.824	0.0019	0.237
7	Sc0000296_810986	140.185	0.0603	6.398	-0.0001	-0.010
7	xpSc0003864_475282	146.397	0.1048	11.084	-0.0025	-0.309
7	Sc0000037_470086	151.268	0.0496	5.199	0.0097	1.108
7	Sc0000082_254446	153.382	0.0426	4.440	0.0051	0.569
7	xfSc0000013_537127	157.495	0.0767	7.985	-0.0015	-0.182
7	Sc0000304_231456	161.367	0.0373	3.872	0.0088	0.959
7	Sc0000132_151692	161.367	0.0000	0.000	0.0088	0.959
7	Sc0000304_105349	161.367	0.0096	0.966	0.0088	0.959
7	Sc0000276_518105	162.332	0.0209	2.110	-0.0002	-0.018
7	Sc0000367_129807	163.477	0.0113	1.144	0.0158	1.742
7	Sc0000367_129802	163.477	0.0000	0.000	0.0158	1.742
7	Sc0000276_518104	163.477	0.0445	4.658	0.0158	1.742
7	Sc0000296_118164	168.135	0.0472	4.929	-0.0000	-0.003
7	Sc0000082_410818	168.405	0.0319	3.281	0.0020	0.210
7	xpSc0004012_11193	171.416	0.0583	6.005	-0.0008	-0.095
7	Sc0000037_477011	174.410	0.0291	2.994	0.0045	0.493
7	Sc0000037_296412	174.410	0.0000	0.000	0.0045	0.493
7	Sc0000037_476988	174.410	0.0000	0.000	0.0045	0.493
7	Sc0000037_477003	174.410	0.0136	1.377	0.0045	0.493
7	Sc0000037_184335	175.787	0.0279	2.826	-0.0001	-0.006
7	Sc0000037_184363	177.236	0.0236	2.390	0.0004	0.046
7	xpSc0003864_475277	178.177	0.1311	15.781	-0.0013	-0.184
7	xfSc0000158_18203	195.649	0.1433	17.210	0.0178	2.777
7	Sc0000082_430707	201.680	0.0523	5.826	0.0563	6.881
7	Sc0000579_128799	209.192	0.0422	4.688	0.0085	1.072
7	xpSc0003864_358997	213.704	0.0541	6.584	-0.0004	-0.053
7	Sc0000304_689519	227.698	0.0638	7.704	0.0368	5.266
7	Sc0000304_286675	234.339	0.0466	4.975	0.0005	0.064
7	Sc0000276_404959	236.962	0.1306	15.378	-0.0029	-0.419
7	Sc0000254_190392	253.166	0.1542	19.309	0.0163	3.105
7	xpSc0003843_914432	270.878	0.0491	6.555	-0.0008	-0.115
7	xpSc0003843_769399	270.878	0.0251	2.579	-0.0008	-0.115
7	xpSc0003843_579716	273.457	0.0525	5.394	-0.0010	-0.112
7	Sc0000489_23343	276.272	0.0605	6.441	0.0179	2.102
7	xpSc0003868_227840	282.677	0.0357	3.891	-0.0001	-0.013
7	Sc0000542_145714	282.942	0.0030	0.300	-0.0001	-0.016
7	Sc0000121_1001060	286.169	0.0097	1.145	0.0164	2.001
7	Sc0000002_4871772	293.906	0.0109	1.260	0.0195	2.280
7	Sc0000121_410461	295.126	0.0064	0.648	-0.0001	-0.012
7	Sc0000002_4269600	295.624	0.0104	1.047	-0.0001	-0.006
7	Sc0000002_4156076	296.173	0.0055	0.549	-0.0003	-0.032
7	Sc0000002_4156085	296.173	0.0000	0.000	-0.0003	-0.032
7	Sc0000002_4205167	296.173	0.0019	0.201	-0.0003	-0.032
7	Sc0000002_4586970	298.972	0.0060	0.626	0.0241	2.571
7	Sc0000148_92454	300.663	0.0167	1.694	-0.0004	-0.042
7	Sc0000002_4349694	301.932	0.0610	6.365	-0.0005	-0.060
7	xpSc0004179_9008	307.028	0.0838	9.187	0.0203	2.633
7	Sc0000040_868317	316.387	0.0595	6.877	0.0186	2.589
7	Sc0000040_259609	324.948	0.0673	7.769	0.0520	6.982
7	Sc0000141_290647	334.697	0.0432	4.996	-0.0000	-0.000
7	Sc0000141_290660	334.710	0.0003	0.031	-0.0000	-0.000
7	Sc0000002_4269625	334.728	0.0263	2.837	-0.0000	-0.002
7	Sc0000141_188182	339.928	0.0494	5.277	0.0178	2.101
7	Sc0000545_181434	344.000	0.0378	4.165	-0.0031	-0.396
7	xfSc0000054_174398	352.760	0.0360	4.275	0.0756	9.991
7	Sc0000141_28136	363.037	0.0416	4.835	0.0017	0.242
7	Sc0000040_995699	369.957	0.1083	13.017	0.0627	8.943
7	Sc0000141_28141	385.362	0.0916	11.094	-0.0003	-0.041
7	Sc0000141_1138469	385.705	0.0048	0.496	0.0020	0.217
7	Sc0000545_31401	390.305	0.0020	0.211	0.0036	0.407
7	Sc0000545_181445	391.358	0.0063	0.634	-0.0001	-0.012
7	Sc0000141_638319	391.933	0.0104	1.047	-0.0001	-0.005
7	Sc0000141_290638	392.405	0.0047	0.472	0.0091	0.971
7	Sc0000141_290665	392.405	0.0028	0.298	0.0091	0.971
7	Sc0000141_870274	395.638	0.0184	1.886	0.0198	2.131
7	Sc0000545_181464	397.225	0.0318	3.227	-0.0001	-0.012
7	Sc0000141_399788	398.864	0.0233	2.390	0.0004	0.039
7	Sc0000141_399779	401.370	0.1506	17.644	0.0118	1.717
7	xpSc0003868_262911	418.263	0.1531	17.968	0.0278	4.174
7	Sc0000542_145728	423.785	0.0173	1.866	0.0027	0.319
7	Sc0000254_218471	426.216	0.2871	53.223	0.0057	1.931
7	xpSc0003868_227839	486.162	0.3216	56.828	0.0059	2.091
7	Sc0000121_1057957	490.558	0.3283	46.889	-0.0085	-2.211
7	xfSc0000158_18192	533.050	0.3076	44.668	-0.0007	-0.174
7	Sc0000358_620659	535.226	0.0687	7.161	-0.0010	-0.118
7	Sc0000167_375982	540.212	0.0517	5.435	-0.0009	-0.101
7	Sc0000148_680605	543.042	0.0815	9.324	0.0179	2.331
7	Sc0000015_2709896	554.481	0.2966	41.627	-0.0381	-11.271
7	Sc0000411_393205	591.782	0.2551	36.816	0.0209	4.978
7	Sc0000015_2709917	600.293	0.0519	5.782	0.0180	2.250
7	Sc0000015_2709918	604.140	0.0283	2.994	0.0023	0.266
7	Sc0000167_279751	607.201	0.0171	1.769	-0.0001	-0.009
7	Sc0000167_851513	607.694	0.0696	7.421	-0.0003	-0.037
7	Sc0000135_508499	614.623	0.0654	7.000	0.0001	0.013
7	Sc0000167_21219	614.695	0.0075	0.872	0.0002	0.026
7	Sc0000015_1317794	623.710	0.0648	7.458	0.0760	10.083
7	Sc0000135_856689	633.941	0.0629	7.146	-0.0003	-0.039
7	Sc0000439_65161	634.428	0.0242	2.462	0.0017	0.181
7	Sc0000167_1165720	636.402	0.0267	2.712	-0.0003	-0.028
7	Sc0000411_80886	637.140	0.0073	0.738	0.0001	0.009
7	Sc0000167_1165735	637.140	0.0157	1.648	0.0001	0.009
7	Sc0000411_152121	640.513	0.0461	4.789	0.0194	2.164
7	Sc0000167_1138724	643.653	0.0304	3.141	-0.0000	-0.000
7	Sc0000135_213570	643.654	0.0008	0.083	-0.0000	-0.000
7	Sc0000167_1105084	643.736	0.0369	4.276	-0.0000	-0.005
7	Sc0000015_1965464	653.341	0.0410	4.858	0.0704	10.312
7	Sc0000148_687261	668.075	0.0178	2.386	0.0732	11.522
7	Sc0000411_460641	681.861	0.0188	2.323	0.0014	0.185
7	Sc0000015_2709916	682.463	0.0823	8.880	0.0027	0.318
7	Sc0000411_152119	690.741	0.0763	8.282	-0.0000	-0.001
7	Sc0000015_2943202	690.745	0.0000	0.004	-0.0000	-0.000
7	Sc0000148_688524	690.745	0.0000	0.000	-0.0000	-0.000
7	Sc0000167_341353	690.745	0.0000	0.000	-0.0000	-0.000
7	Sc0000167_1138901	690.745	0.0000	0.000	-0.0000	-0.000
7	Sc0000397_382118	690.745	0.0000	0.000	-0.0000	-0.000
7	Sc0000167_1138884	690.745	0.0000	0.000	-0.0000	-0.000
7	Sc0000397_111822	690.745	0.0056	0.595	-0.0000	-0.000
7	Sc0000217_343055	693.972	0.0056	0.595	0.0193	2.118
7	Sc0000217_343058	693.972	0.0023	0.238	0.0193	2.118
7	xfSc0000049_268077	696.563	0.0122	1.290	-0.0016	-0.176
7	Sc0000217_761083	700.055	0.0186	1.993	0.0062	0.722
7	Sc0000167_279777	704.771	0.0261	2.791	0.0042	0.493
7	Sc0000411_393215	708.473	0.0516	5.379	0.0185	2.094
7	Sc0000167_58757	712.002	0.0342	3.547	-0.0000	-0.001
7	Sc0000167_58779	712.020	0.0172	1.748	-0.0000	-0.001
7	Sc0000217_321965	713.751	0.0321	3.259	-0.0004	-0.044
7	Sc0000083_804736	715.279	0.0278	2.817	0.0046	0.486
7	Sc0000083_804728	716.567	0.0255	2.585	-0.0003	-0.028
7	Sc0000059_2187540	717.864	0.0128	1.297	-0.0000	-0.002
7	Sc0000411_80902	717.864	0.0006	0.064	-0.0000	-0.002
7	Sc0000059_2187543	717.928	0.0200	2.043	0.0000	0.002
7	Sc0000167_1165734	719.907	0.0388	3.953	-0.0005	-0.054
7	Sc0000011_3968104	721.881	0.0195	1.986	-0.0004	-0.047
7	Sc0000411_377129	723.202	0.0048	0.500	-0.0005	-0.056
7	xpSc0003874_118261	725.330	0.0047	0.488	-0.0003	-0.027
7	xpSc0003874_73025	725.330	0.0061	0.616	-0.0003	-0.027
7	Sc0000167_15088	725.947	0.0104	1.047	-0.0001	-0.005
7	Sc0000397_84597	726.378	0.0045	0.452	0.0000	0.002
7	Sc0000015_2860343	726.398	0.0080	0.862	-0.0000	-0.002
7	Sc0000167_15303	730.467	0.0078	0.843	-0.0000	-0.000
7	Sc0000167_15301	730.468	0.0148	1.614	0.0000	0.002
7	Sc0000015_1520315	735.530	0.0148	1.613	0.0297	3.386
7	Sc0000015_1074824	735.530	0.0000	0.000	0.0297	3.386
7	Sc0000015_1074819	735.530	0.0166	1.741	0.0297	3.386
7	Sc0000411_460803	738.742	0.0168	1.755	-0.0000	-0.001
7	Sc0000167_1138887	738.756	0.0001	0.015	-0.0000	-0.001
7	Sc0000397_382124	738.756	0.0048	0.522	-0.0000	-0.001
7	Sc0000167_21222	743.176	0.0283	3.177	0.0280	3.425
7	Sc0000059_2187539	750.596	0.1439	16.424	0.0374	5.413
7	Sc0000128_778378	764.366	0.1220	13.931	-0.0001	-0.018
7	Sc0000040_1550152	764.527	0.0196	1.992	0.0002	0.024
7	Sc0000015_383579	766.358	0.0354	3.604	-0.0003	-0.027
7	Sc0000040_1799741	768.131	0.0178	1.810	-0.0004	-0.040
7	Sc0000040_1799724	769.279	0.0021	0.215	0.0203	2.132
7	Sc0000015_383562	771.632	0.0231	2.456	0.0189	2.118
7	Sc0000040_1962241	775.909	0.0221	2.351	0.0000	0.000
7	Sc0000040_2342057	775.982	0.0007	0.073	-0.0001	-0.010
7	Sc0000040_2342043	775.982	0.0000	0.000	-0.0001	-0.010
7	Sc0000040_2443763	775.982	0.0000	0.000	-0.0001	-0.010
7	Sc0000040_2443762	775.982	0.0000	0.000	-0.0001	-0.010
7	Sc0000128_1122836	775.982	0.0000	0.000	-0.0001	-0.010
7	Sc0000128_1298318	775.982	0.0000	0.000	-0.0001	-0.010
7	Sc0000128_778375	775.982	0.0449	4.977	-0.0001	-0.010
7	Sc0000128_442257	783.627	0.0804	8.654	0.0286	3.459
7	Sc0000128_442274	787.303	0.0672	6.961	-0.0021	-0.240
7	Sc0000040_2054277	790.588	0.0517	5.465	0.0006	0.078
7	Sc0000588_145232	796.341	0.0571	6.836	0.0116	1.685
7	Sc0000128_216211	809.910	0.0759	9.875	0.1038	16.350
7	Sc0000128_772234	827.435	0.0389	5.236	-0.0000	-0.002
7	Sc0000128_452397	827.453	0.0002	0.018	0.0000	0.000
8	Sc0000119_1230189	0.000	0.0012	0.146	0.0000	0.000
8	Sc0000554_99289	10.419	0.0132	1.451	0.0172	2.291
8	Sc0000119_1496545	15.384	0.0156	1.679	-0.0013	-0.147
8	Sc0000119_1093740	16.949	0.0256	2.698	0.0114	1.256
8	Sc0000119_1230580	20.939	0.0230	2.430	-0.0001	-0.007
8	Sc0000119_1230584	21.045	0.0334	3.728	-0.0001	-0.007
8	Sc0000212_32578	28.515	0.0405	4.471	0.0022	0.273
8	xpSc0003877_211843	30.773	0.0768	8.230	0.0216	2.550
8	Sc0000395_3712	38.154	0.0717	7.687	-0.0001	-0.017
8	Sc0000119_1134079	38.459	0.0030	0.305	0.0015	0.178
8	Sc0000119_1134073	38.459	0.0798	8.698	0.0015	0.178
8	Sc0000137_1411244	47.157	0.1076	11.551	-0.0021	-0.267
8	Sc0000432_209683	50.010	0.0403	4.124	-0.0006	-0.069
8	Sc0000137_988165	51.281	0.0576	5.992	-0.0011	-0.123
8	Sc0000137_988166	56.002	0.0550	5.813	0.0118	1.418
8	Sc0000258_536443	60.992	0.0242	2.803	0.0651	8.126
8	Sc0000137_1134126	71.175	0.0145	1.743	0.0005	0.062
8	xfSc0000131_3149	71.206	0.0122	1.290	0.0000	0.000
8	Sc0000562_169084	74.639	0.0120	1.265	-0.0000	-0.000
8	Sc0000258_858610	74.645	0.0215	2.318	0.0000	0.002
8	Sc0000258_275266	79.589	0.0370	3.888	-0.0013	-0.143
8	Sc0000212_340389	81.166	0.0156	1.584	-0.0000	-0.000
8	Sc0000212_340390	81.173	0.0001	0.007	0.0000	0.004
8	Sc0000212_340387	81.173	0.0164	1.669	0.0000	0.004
8	Sc0000212_32579	82.842	0.0290	2.943	-0.0004	-0.039
8	Sc0000395_127992	84.115	0.0207	2.094	0.0005	0.053
8	Sc0000212_407977	84.936	0.0258	2.824	-0.0007	-0.081
8	Sc0000212_782283	92.350	0.0198	2.250	0.0914	10.748
8	Sc0000395_173004	98.485	0.0298	3.090	-0.0025	-0.301
8	Sc0000212_32577	101.329	0.0456	4.667	-0.0010	-0.109
8	Sc0000324_150940	103.153	0.0189	1.927	0.0002	0.022
8	Sc0000212_576431	103.256	0.0302	3.197	-0.0001	-0.008
8	Sc0000395_166723	107.821	0.0302	3.205	0.0000	0.003
8	Sc0000212_32574	107.931	0.0599	7.048	-0.0001	-0.008
8	Sc0000324_111920	119.750	0.1463	18.311	0.0895	14.280
8	Sc0000119_1372623	138.600	0.1158	14.370	-0.0116	-1.886
8	Sc0000119_525319	143.068	0.0282	2.997	0.0016	0.182
8	Sc0000119_344966	143.068	0.0098	0.993	0.0016	0.182
8	Sc0000119_1496537	144.061	0.0205	2.067	-0.0002	-0.022
8	Sc0000119_288626	145.135	0.0341	3.482	-0.0003	-0.036
8	Sc0000119_425095	147.543	0.0740	7.729	-0.0008	-0.097
8	xpSc0003981_71490	152.864	0.0685	7.288	0.0249	2.986
8	xpSc0003981_71482	158.166	0.0388	4.292	0.0059	0.750
8	Sc0000554_54296	165.110	0.0352	3.878	-0.0040	-0.505
8	Sc0000119_1264070	169.480	0.0148	1.595	0.0044	0.561
8	Sc0000119_413179	177.230	0.0093	1.387	0.0438	7.212
8	Sc0000169_1144080	198.118	0.0124	1.746	-0.0033	-0.583
8	Sc0000169_555119	205.778	0.0060	0.688	-0.0035	-0.476
8	Sc0000169_408662	212.653	0.0034	0.393	0.0774	9.689
8	Sc0000149_120327	221.909	0.0129	1.326	0.0085	1.035
8	Sc0000149_120342	223.128	0.0241	2.440	-0.0001	-0.009
8	Sc0000149_1223461	224.348	0.0168	1.697	0.0004	0.046
8	Sc0000149_1223485	224.826	0.0112	1.125	-0.0001	-0.006
8	Sc0000149_414787	225.474	0.0064	0.648	-0.0006	-0.063
8	Sc0000149_596611	225.474	0.0006	0.065	-0.0006	-0.063
8	Sc0000149_1080305	230.087	0.0043	0.585	0.0483	6.956
8	Sc0000454_330489	247.196	0.0277	3.731	0.0476	8.511
8	xpSc0003881_84269	263.443	0.0410	5.278	0.0646	9.982
8	Sc0000288_382060	274.005	0.0495	5.993	0.0291	4.339
8	Sc0000454_137934	285.541	0.0712	8.106	0.0070	0.980
8	Sc0000438_266915	291.445	0.0601	6.358	-0.0017	-0.201
8	Sc0000011_2195992	293.623	0.0224	2.282	-0.0000	-0.000
8	Sc0000011_2195993	293.728	0.0290	3.065	-0.0000	-0.003
8	Sc0000011_2394217	298.077	0.0368	3.876	0.0258	2.860
8	Sc0000011_2195984	300.381	0.0269	2.864	0.0191	2.157
8	xpSc0003881_236612	305.147	0.0199	2.138	0.0011	0.121
8	Sc0000288_636334	306.528	0.0020	0.210	-0.0000	-0.001
8	Sc0000011_2535993	306.547	0.0830	9.837	-0.0000	-0.001
8	Sc0000011_3529980	320.070	0.0892	10.493	0.0186	2.496
8	Sc0000011_3594691	322.424	0.0064	0.677	0.0001	0.008
8	Sc0000011_4236532	322.424	0.0056	0.566	0.0001	0.008
8	Sc0000011_3529959	322.990	0.0667	7.549	-0.0003	-0.036
8	Sc0000011_2981222	333.200	0.1463	17.095	0.0272	4.208
8	Sc0000214_493040	346.885	0.1684	19.948	-0.0124	-2.177
8	Sc0000011_3076341	360.294	0.1165	13.543	0.0370	5.287
8	Sc0000214_493029	367.450	0.1692	22.517	-0.0097	-1.921
8	Sc0000098_631539	393.415	0.1383	19.109	-0.0047	-0.975
8	Sc0000189_1147390	403.333	0.0045	0.534	0.0428	5.586
8	Sc0000011_1953507	409.600	0.0021	0.241	-0.0012	-0.144
8	Sc0000011_1953535	410.771	0.0312	3.225	0.0148	1.592
8	Sc0000043_2382267	413.990	0.0412	4.232	-0.0002	-0.023
8	Sc0000098_51072	415.004	0.0156	1.601	0.0002	0.017
8	Sc0000098_438237	418.156	0.0077	0.803	0.0009	0.093
8	Sc0000300_130051	418.371	0.0461	5.045	-0.0003	-0.030
8	xpSc0003844_22316	425.475	0.0587	6.586	0.0138	1.839
8	Sc0000129_596530	433.506	0.0285	3.152	0.0052	0.630
8	Sc0000580_104167	434.903	0.0499	5.144	-0.0006	-0.062
8	Sc0000098_779217	438.650	0.0707	7.567	0.0126	1.539
8	Sc0000074_582161	445.501	0.0361	3.977	0.0121	1.469
8	Sc0000101_317184	449.189	0.0043	0.438	-0.0002	-0.022
8	xpSc0003891_66124	449.470	0.0439	4.706	-0.0002	-0.028
8	Sc0000101_547442	455.344	0.0428	4.590	0.0005	0.052
8	Sc0000156_1158130	455.509	0.0823	8.964	0.0003	0.033
8	xpSc0003891_66120	464.309	0.0930	10.044	-0.0015	-0.189
8	Sc0000301_400331	465.553	0.0123	1.245	0.0037	0.520
8	xpSc0003891_66125	465.553	0.0275	3.691	0.0037	0.520
8	xpSc0003964_5501	482.080	0.0377	5.167	0.1488	23.223
8	Sc0000074_680521	499.887	0.0102	1.477	-0.0000	-0.000
8	Sc0000074_680518	499.888	0.0949	10.524	-0.0000	-0.000
8	Sc0000301_717988	510.411	0.1185	12.946	0.0048	0.616
8	Sc0000371_125176	512.834	0.0372	3.912	0.0097	1.122
8	Sc0000074_779609	518.325	0.0353	3.717	0.0089	1.030
8	Sc0000196_397682	520.552	0.0725	7.576	-0.0015	-0.180
8	Sc0000098_1240555	525.902	0.0607	6.359	-0.0005	-0.051
8	Sc0000301_432439	526.912	0.0862	9.274	0.0012	0.145
8	Sc0000301_480171	535.175	0.1101	11.882	-0.0060	-0.786
8	Sc0000371_68516	540.164	0.0696	7.318	0.0115	1.346
8	Sc0000156_740063	543.863	0.0732	7.599	-0.0026	-0.303
8	Sc0000371_377278	547.763	0.0375	3.900	0.0078	0.892
8	Sc0000371_377307	547.763	0.0316	3.266	0.0078	0.892
8	Sc0000156_330659	551.029	0.0560	5.768	-0.0008	-0.091
8	Sc0000300_313515	553.531	0.0300	3.083	0.0085	0.915
8	Sc0000074_288792	555.451	0.0327	3.375	-0.0008	-0.083
8	Sc0000101_547519	558.245	0.0585	6.034	-0.0005	-0.056
8	Sc0000098_1240564	561.485	0.1743	21.335	0.0286	4.447
8	xpSc0003877_149464	582.612	0.1430	18.102	-0.0000	-0.003
8	xpSc0003877_149446	582.618	0.0019	0.190	-0.0000	-0.000
8	Sc0000074_1728917	582.802	0.0340	3.721	-0.0001	-0.014
8	Sc0000047_916743	589.281	0.0322	3.537	0.0515	6.519
8	Sc0000047_916758	589.281	0.0085	0.996	0.0515	6.519
8	Sc0000107_1097147	597.839	0.0193	2.172	-0.0068	-0.898
8	Sc0000074_1289997	602.767	0.0108	1.176	0.0329	3.807
8	Sc0000074_1290016	602.767	0.0004	0.048	0.0329	3.807
8	Sc0000001_1822343	607.117	0.0004	0.048	-0.0017	-0.198
8	Sc0000001_1822347	607.117	0.0000	0.000	-0.0017	-0.198
8	Sc0000001_1822348	607.117	0.0002	0.023	-0.0017	-0.198
8	xpSc0003877_149447	609.245	0.0044	0.447	-0.0002	-0.019
8	Sc0000074_1140205	609.669	0.0104	1.049	-0.0001	-0.005
8	Sc0000074_1140174	610.295	0.0200	2.162	0.0040	0.457
8	Sc0000107_1254678	616.522	0.0464	5.034	-0.0041	-0.523
8	Sc0000047_2480957	621.686	0.0572	6.017	0.0078	0.906
8	Sc0000047_639306	624.206	0.0516	5.293	-0.0007	-0.076
8	Sc0000047_1921256	626.979	0.0410	4.316	0.0134	1.561
8	Sc0000107_737098	632.692	0.0419	4.689	0.0342	4.271
8	Sc0000047_1185639	640.188	0.0327	3.622	0.0018	0.213
8	Sc0000047_915577	640.664	0.0109	1.110	0.0005	0.050
8	Sc0000047_915723	642.727	0.0122	1.268	0.0271	2.858
8	Sc0000047_915579	644.810	0.0061	0.634	0.0037	0.403
8	Sc0000047_915578	644.810	0.0238	2.442	0.0037	0.403
8	Sc0000047_1185634	647.252	0.0256	2.620	-0.0001	-0.007
8	Sc0000047_1921283	647.431	0.0018	0.179	-0.0000	-0.000
8	Sc0000047_1185654	647.432	0.0547	7.057	-0.0000	-0.000
8	xfSc0000006_203873	663.773	0.0675	9.050	0.0798	15.009
8	Sc0000047_287236	686.703	0.0581	7.578	0.0294	5.719
8	xfSc0000006_879132	699.994	0.0615	7.341	0.0127	1.791
8	xfSc0000006_332901	704.979	0.0244	2.588	0.0003	0.029
8	xfSc0000006_678208	705.809	0.0689	7.637	-0.0007	-0.090
8	Sc0000047_427368	714.998	0.0931	10.670	0.0551	7.596
8	xfSc0000006_25509	725.720	0.0725	8.409	0.0388	5.404
8	Sc0000047_423094	734.268	0.0449	5.049	-0.0020	-0.252
8	Sc0000047_255779	736.590	0.0623	6.605	-0.0007	-0.087
8	Sc0000046_1132115	742.692	0.0702	7.391	-0.0009	-0.104
8	Sc0000046_306118	743.981	0.0127	1.289	-0.0001	-0.011
8	Sc0000046_416465	743.981	0.0000	0.000	-0.0001	-0.011
8	Sc0000046_416464	743.981	0.0000	0.000	-0.0001	-0.011
8	Sc0000046_416463	743.981	0.0049	0.494	-0.0001	-0.011
8	Sc0000046_349481	744.475	0.0104	1.049	-0.0000	-0.003
8	Sc0000046_1238814	745.030	0.0055	0.555	-0.0005	-0.056
8	Sc0000046_742955	745.030	0.0000	0.000	-0.0005	-0.056
8	Sc0000046_742976	745.030	0.0000	0.000	-0.0005	-0.056
8	Sc0000046_1106348	745.030	0.0092	1.004	-0.0005	-0.056
8	Sc0000046_1579010	749.786	0.0176	1.983	0.0200	2.521
8	Sc0000046_1366093	757.920	0.0110	1.263	0.0639	7.626
8	Sc0000046_1883642	762.492	0.0055	0.579	-0.0001	-0.010
8	Sc0000046_1727840	762.788	0.0912	10.009	-0.0002	-0.020
8	Sc0000321_142562	772.501	0.0886	9.745	0.0000	0.001
8	Sc0000327_46952	772.532	0.0091	0.915	0.0001	0.006
8	Sc0000142_868636	773.416	0.0203	2.049	-0.0000	-0.004
8	Sc0000236_590725	774.582	0.0209	2.114	-0.0002	-0.020
8	Sc0000142_868670	775.530	0.0224	2.268	-0.0002	-0.019
8	Sc0000046_358024	776.849	0.0610	6.367	0.0058	0.656
8	Sc0000142_868638	781.897	0.0921	9.660	-0.0020	-0.249
8	Sc0000142_361254	786.510	0.0441	4.613	0.0057	0.669
8	Sc0000142_361228	786.510	0.0330	3.418	0.0057	0.669
8	xfSc0000037_245932	789.928	0.0393	4.051	-0.0002	-0.018
8	Sc0000064_1170389	790.560	0.0159	1.706	-0.0006	-0.068
8	Sc0000327_709525	796.638	0.0458	4.990	0.0528	6.295
8	Sc0000142_175468	802.555	0.0435	4.650	-0.0006	-0.071
8	Sc0000377_523469	803.288	0.0075	0.752	-0.0000	-0.000
8	xfSc0000037_187930	803.307	0.0181	1.948	0.0000	0.000
8	xpSc0003846_553271	808.015	0.0238	2.594	-0.0048	-0.601
8	Sc0000084_1686556	814.400	0.0329	3.609	0.0573	6.827
8	xpSc0003846_709565	820.202	0.0667	7.083	-0.0020	-0.242
8	xpSc0004016_42030	824.341	0.0563	5.936	-0.0032	-0.387
8	Sc0000137_433330	829.170	0.0184	1.988	0.0445	4.945
8	xpSc0004016_42033	832.105	0.1094	12.305	-0.0052	-0.713
8	Sc0000116_1095659	844.220	0.1619	18.275	-0.0097	-1.509
8	xpSc0003846_458909	853.608	0.0824	9.744	0.0604	8.816
8	xpSc0003846_739867	867.573	0.0289	3.666	-0.0001	-0.008
8	Sc0000084_1492949	867.656	0.1449	17.083	0.0002	0.028
8	Sc0000084_712163	884.656	0.1910	21.924	-0.0076	-1.186
8	Sc0000081_938930	889.580	0.0753	7.845	-0.0019	-0.224
8	Sc0000429_160821	892.502	0.0284	2.921	0.0001	0.015
8	Sc0000129_1424206	892.502	0.0018	0.219	0.0001	0.015
8	Sc0000429_263076	901.633	0.0018	0.219	0.0000	0.000
9	xpSc0003900_63711	0.000	0.0000	0.001	0.0000	0.000
9	xpSc0003900_63716	0.001	0.0012	0.124	-0.0000	-0.000
9	Sc0000336_639290	3.250	0.0183	2.940	-0.0114	-1.986
9	Sc0000336_14806	26.784	0.0171	2.817	0.0130	2.128
9	Sc0000336_14812	26.784	0.0088	0.908	0.0130	2.128
9	xpSc0003911_95583	28.912	0.0088	0.908	-0.0018	-0.217
9	xpSc0003911_95579	28.912	0.0031	0.353	-0.0018	-0.217
9	Sc0000150_543943	34.985	0.0033	0.377	-0.0114	-1.780
9	Sc0000150_175463	50.517	0.0050	0.715	0.1677	24.923
9	Sc0000150_294986	67.757	0.0049	0.691	-0.0003	-0.043
9	Sc0000150_294998	67.757	0.0069	0.700	-0.0003	-0.043
9	Sc0000150_490503	68.457	0.0775	8.305	-0.0003	-0.030
9	Sc0000090_1440935	76.062	0.0828	9.243	-0.0094	-1.517
9	Sc0000008_511305	91.581	0.0397	5.009	0.0786	12.024
9	Sc0000014_133456	103.484	0.0523	6.179	0.0249	3.553
9	Sc0000008_2788130	111.058	0.0689	7.728	0.0414	5.355
9	Sc0000008_1863147	119.009	0.0590	6.432	-0.0011	-0.131
9	Sc0000014_2735723	120.521	0.0201	2.049	-0.0004	-0.046
9	Sc0000008_3632684	122.145	0.0053	0.547	-0.0000	-0.000
9	Sc0000341_336034	122.155	0.0297	3.155	-0.0000	-0.001
9	Sc0000014_1646362	126.750	0.0625	6.648	0.0178	2.108
9	Sc0000014_2252331	131.723	0.0862	9.146	0.0392	4.624
9	Sc0000090_1440936	137.367	0.0781	8.175	-0.0012	-0.146
9	Sc0000314_86426	139.898	0.0247	2.532	0.0005	0.054
9	Sc0000008_4056155	139.898	0.0187	1.901	0.0005	0.054
9	Sc0000008_3878181	141.800	0.0337	3.432	-0.0003	-0.036
9	Sc0000008_3689464	143.330	0.0194	1.969	0.0004	0.040
9	Sc0000090_505139	143.769	0.0269	2.743	0.0009	0.100
9	Sc0000008_2788133	146.073	0.0575	5.934	0.0119	1.327
9	Sc0000014_3479027	149.703	0.0472	4.865	0.0044	0.480
9	Sc0000008_2186827	150.937	0.0319	3.243	0.0022	0.237
9	Sc0000008_4056153	152.946	0.0197	2.012	-0.0000	-0.000
9	Sc0000008_2048041	152.949	0.0000	0.003	-0.0000	-0.000
9	Sc0000090_165233	152.949	0.0000	0.000	-0.0000	-0.000
9	Sc0000090_275024	152.949	0.0000	0.000	-0.0000	-0.000
9	Sc0000014_1569818	154.002	0.0053	0.534	0.0105	1.074
9	Sc0000090_505598	154.536	0.0104	1.047	-0.0001	-0.006
9	Sc0000008_2048027	155.049	0.0080	0.799	-0.0000	-0.003
9	Sc0000014_1415510	155.335	0.0422	4.574	-0.0002	-0.023
9	Sc0000014_3356333	161.751	0.0788	8.583	0.1080	12.310
9	Sc0000014_1415492	168.174	0.0422	4.570	-0.0002	-0.026
9	Sc0000008_2048038	168.449	0.0027	0.275	-0.0001	-0.006
9	Sc0000014_377068	168.449	0.0002	0.023	-0.0001	-0.006
9	Sc0000014_1539128	169.502	0.0003	0.034	0.0206	2.105
9	Sc0000014_1569799	170.554	0.0001	0.012	-0.0000	-0.000
9	Sc0000008_3324791	170.555	0.0271	2.781	-0.0000	-0.000
9	Sc0000014_3444886	173.335	0.0328	3.356	0.0026	0.282
9	Sc0000008_2271235	173.912	0.0445	4.607	0.0075	0.820
9	Sc0000008_2987121	177.943	0.0402	4.182	-0.0001	-0.013
9	Sc0000008_2331164	178.094	0.0015	0.151	0.0008	0.095
9	Sc0000008_2987119	178.094	0.0248	2.763	0.0008	0.095
9	Sc0000008_3029337	184.806	0.0446	4.906	0.0432	5.199
9	Sc0000008_3055640	189.981	0.0198	2.144	-0.0000	-0.000
9	Sc0000008_3055619	189.982	0.0243	2.489	-0.0000	-0.000
9	Sc0000014_1710393	192.470	0.0243	2.494	-0.0000	-0.000
9	Sc0000014_1710397	192.476	0.0002	0.016	-0.0000	-0.000
9	Sc0000014_2235504	192.485	0.0158	1.775	-0.0000	-0.001
9	Sc0000008_1836860	199.255	0.0869	9.701	0.0276	3.677
9	Sc0000008_473935	208.683	0.0796	8.776	-0.0011	-0.135
9	Sc0000307_533826	209.523	0.0083	0.840	-0.0002	-0.018
9	Sc0000008_936520	209.523	0.0036	0.372	-0.0002	-0.018
9	Sc0000008_1212839	210.580	0.0073	0.743	0.0207	2.114
9	Sc0000008_455814	211.637	0.0036	0.372	-0.0001	-0.009
9	Sc0000008_194254	211.637	0.0043	0.436	-0.0001	-0.009
9	Sc0000307_541021	212.074	0.0105	1.054	-0.0000	-0.003
9	Sc0000008_511157	212.691	0.0202	2.042	0.0001	0.006
9	Sc0000008_668576	214.115	0.0741	7.822	-0.0010	-0.115
9	Sc0000203_574210	220.513	0.0655	6.941	0.0024	0.276
9	Sc0000203_658419	221.056	0.0379	3.907	-0.0001	-0.016
9	Sc0000008_147110	224.420	0.0326	3.375	-0.0000	-0.001
9	Sc0000008_147088	224.432	0.0248	2.547	-0.0000	-0.001
9	Sc0000008_3769745	226.967	0.0902	9.557	0.0028	0.333
9	Sc0000014_1415498	233.988	0.0677	7.241	-0.0001	-0.011
9	Sc0000008_455813	234.208	0.0246	2.512	-0.0001	-0.006
9	Sc0000008_668555	236.500	0.1579	18.095	-0.0031	-0.452
9	Sc0000059_129032	252.303	0.1372	15.978	0.0005	0.072
9	Sc0000093_1633797	252.478	0.0019	0.190	-0.0000	-0.000
9	Sc0000525_68613	252.493	0.2287	38.473	0.0001	0.030
9	Sc0000150_108705	298.968	0.2296	38.561	-0.0002	-0.047
9	Sc0000150_108691	299.071	0.0156	1.790	0.0001	0.013
9	Sc0000150_490478	307.324	0.0296	3.463	0.0320	4.342
9	Sc0000148_1266365	316.577	0.0230	2.710	-0.0043	-0.625
9	Sc0000014_2182370	325.219	0.1013	12.035	0.0008	0.131
9	xpSc0003932_71282	339.546	0.1568	18.425	0.0004	0.066
9	Sc0000093_467245	350.444	0.0716	8.242	0.0303	4.102
9	Sc0000093_942744	356.723	0.0513	6.067	0.0156	2.177
9	Sc0000525_71265	368.211	0.0431	5.150	0.0518	6.794
9	Sc0000525_71266	368.211	0.0274	2.968	0.0518	6.794
9	Sc0000093_1321466	373.711	0.0274	2.968	-0.0011	-0.124
9	Sc0000093_18922	374.763	0.0064	0.643	0.0126	1.282
9	Sc0000093_928112	375.406	0.0105	1.055	0.0000	0.001
9	Sc0000093_1565721	375.818	0.0111	1.178	-0.0003	-0.038
[truncated: 1,516 more rows]

## Sheet: Male_F6
Supplemental Table S2. All markers in Paternal Map from Family 6, with their position and values of Fit and Stress from JoinMap4.1
LG	Locus	Position	N.N. Fit	N.N. Fit (cM)	N.N. Stress	N.N. Stress (cM)
1	Sc0000081_345137	0.000	0.0031	0.389	0.0000	0.000
1	Sc0000127_836724	11.291	0.0035	0.453	0.0240	4.128
1	Sc0000377_468187	29.189	0.0299	3.518	0.0181	3.054
1	Sc0000046_170942	38.901	0.1163	13.903	0.0138	2.192
1	Sc0000243_210268	53.434	0.1021	11.993	0.0036	0.500
1	Sc0000243_210269	54.979	0.0286	2.907	-0.0003	-0.034
1	xpSc0004016_42040	56.341	0.0313	3.236	-0.0001	-0.008
1	Sc0000243_210270	59.730	0.0293	3.031	-0.0005	-0.059
1	xpSc0003846_458889	60.887	0.0650	6.821	0.0020	0.227
1	xpSc0003846_739867	66.552	0.0869	9.280	0.0004	0.056
1	Sc0000084_1627047	72.440	0.0373	4.113	0.0165	2.254
1	xfSc0000037_263527	83.259	0.0807	9.432	0.0327	4.933
1	xfSc0000037_245932	95.421	0.0855	9.825	-0.0007	-0.096
1	Sc0000084_1229016	96.311	0.0540	5.625	0.0018	0.197
1	Sc0000084_712163	101.046	0.1070	11.331	0.0015	0.188
1	Sc0000084_739463	107.642	0.0619	6.608	0.0022	0.266
1	Sc0000084_1450934	110.187	0.0002	0.025	0.0001	0.008
1	Sc0000084_1450936	110.199	0.0381	3.967	0.0000	0.001
1	Sc0000084_1770370	114.154	0.0415	4.301	-0.0002	-0.026
1	Sc0000084_1492949	114.501	0.0163	1.650	0.0002	0.017
1	xfSc0000037_187930	115.804	0.0639	7.340	-0.0010	-0.136
1	xpSc0003846_553250	127.251	0.0824	9.624	0.1053	13.641
1	Sc0000142_217453	135.720	0.0314	3.587	-0.0007	-0.088
1	xpSc0003846_364596	135.720	0.0000	0.000	-0.0007	-0.088
1	Sc0000243_124426	135.720	0.0000	0.000	-0.0007	-0.088
1	Sc0000243_124439	135.720	0.0000	0.000	-0.0007	-0.088
1	xpSc0003846_364597	135.720	0.0092	0.974	-0.0007	-0.088
1	Sc0000084_1162857	138.941	0.0288	3.020	-0.0019	-0.218
1	Sc0000084_1499809	142.207	0.0278	2.918	0.0189	2.112
1	Sc0000084_642941	145.432	0.0097	1.031	0.0040	0.453
1	Sc0000375_59848	148.214	0.0020	0.210	-0.0012	-0.131
1	Sc0000375_64405	151.390	0.0044	0.522	-0.0047	-0.603
1	Sc0000263_365755	160.809	0.0073	0.909	0.1182	15.801
1	Sc0000375_93698	173.991	0.0052	0.638	0.0339	4.541
1	Sc0000084_81865	177.723	0.0027	0.282	-0.0001	-0.006
1	Sc0000375_59851	177.804	0.0183	1.864	-0.0000	-0.001
1	xpSc0003846_709565	179.587	0.0611	6.346	-0.0007	-0.084
1	Sc0000081_1774155	184.150	0.0917	9.620	0.0039	0.467
1	Sc0000081_395361	189.207	0.1010	10.644	-0.0019	-0.233
1	Sc0000429_225026	194.794	0.1157	13.161	0.0791	10.353
1	xpSc0004282_1618	207.929	0.0630	7.587	-0.0000	-0.004
1	Sc0000429_137731	207.943	0.0001	0.014	-0.0000	-0.002
1	Sc0000429_137722	207.943	0.0519	5.762	-0.0000	-0.002
1	Sc0000129_1424273	216.115	0.0719	7.873	-0.0050	-0.633
1	Sc0000263_365621	219.675	0.0298	3.119	0.0269	2.949
1	Sc0000129_1424275	222.133	0.0852	9.465	-0.0040	-0.520
1	Sc0000263_594411	232.082	0.0795	8.866	0.0183	2.265
1	Sc0000331_570534	233.861	0.0089	0.901	0.0007	0.071
1	Sc0000375_59834	234.353	0.0606	6.557	-0.0005	-0.059
1	Sc0000084_1297725	241.684	0.0636	6.861	0.0092	1.065
1	Sc0000243_717232	242.480	0.0389	3.995	-0.0005	-0.053
1	Sc0000084_1450914	245.679	0.0323	3.331	0.0014	0.154
1	Sc0000084_1450938	245.810	0.0364	3.862	-0.0001	-0.011
1	Sc0000084_642938	250.791	0.0409	4.341	-0.0025	-0.296
1	Sc0000084_81872	253.600	0.0138	1.438	0.0046	0.508
1	Sc0000263_365634	255.551	0.0113	1.155	-0.0001	-0.011
1	Sc0000331_516002	255.878	0.0113	1.160	-0.0001	-0.013
1	Sc0000635_18912	257.847	0.0081	0.833	-0.0009	-0.094
1	Sc0000202_575362	257.847	0.0013	0.140	-0.0009	-0.094
1	Sc0000202_264432	260.398	0.0041	0.484	0.0164	2.116
1	Sc0000127_1383620	271.744	0.0105	1.306	0.1207	15.874
1	Sc0000081_42112	282.224	0.0077	0.963	0.0104	1.417
1	Sc0000081_42088	282.224	0.0409	4.396	0.0104	1.417
1	Sc0000202_123182	288.090	0.0428	4.588	-0.0001	-0.017
1	xpSc0003927_50230	288.282	0.0208	2.167	0.0010	0.110
1	Sc0000202_92176	291.507	0.0190	1.987	-0.0000	-0.001
1	Sc0000202_92203	291.519	0.0333	3.540	-0.0000	-0.001
1	Sc0000331_557771	296.381	0.0332	3.532	-0.0000	-0.000
1	Sc0000331_557772	296.385	0.0067	0.694	-0.0000	-0.000
1	Sc0000331_562495	298.224	0.0068	0.696	-0.0000	-0.000
1	Sc0000331_562494	298.231	0.0574	6.464	-0.0000	-0.001
1	Sc0000084_1334966	307.429	0.0574	6.459	-0.0000	-0.000
1	Sc0000084_1334973	307.430	0.0030	0.314	-0.0000	-0.000
1	Sc0000263_285155	309.306	0.0032	0.332	-0.0012	-0.146
1	Sc0000127_317136	315.545	0.0368	4.043	0.0260	3.260
1	Sc0000418_321289	322.273	0.0896	9.626	0.0142	1.790
1	Sc0000127_1136741	327.874	0.0548	5.785	-0.0002	-0.017
1	Sc0000127_384633	328.058	0.0048	0.493	0.0001	0.015
1	Sc0000429_214788	329.882	0.0361	4.534	-0.0035	-0.489
1	Sc0000081_1543885	344.140	0.0995	13.172	0.0627	11.011
1	Sc0000046_349481	363.654	0.0836	10.708	-0.0028	-0.423
1	Sc0000142_868636	365.413	0.0279	2.828	-0.0001	-0.006
1	Sc0000137_675311	366.482	0.0166	1.671	0.0005	0.056
1	Sc0000236_590725	367.085	0.0729	8.150	-0.0004	-0.052
1	xpSc0003846_164942	376.906	0.0732	8.201	0.0006	0.075
1	Sc0000482_174186	379.122	0.0736	8.194	-0.0026	-0.334
1	Sc0000236_626918	388.585	0.0813	9.005	0.0164	2.068
1	Sc0000321_500647	391.746	0.0410	4.242	0.0091	1.016
1	Sc0000116_1095659	394.522	0.0540	5.556	-0.0000	-0.003
1	xpSc0003846_692503	397.301	0.0363	3.717	-0.0004	-0.047
1	Sc0000327_705545	398.239	0.0399	4.200	-0.0007	-0.073
1	Sc0000243_196193	402.994	0.0451	4.805	0.0310	3.563
1	xpSc0003846_337712	407.069	0.0144	1.543	-0.0023	-0.265
1	xpSc0003846_337701	407.069	0.0074	0.777	-0.0023	-0.265
1	Sc0000377_371243	410.171	0.0484	5.275	0.0012	0.148
1	Sc0000142_868670	417.051	0.0693	7.741	0.0155	2.063
1	Sc0000243_503879	425.562	0.0861	10.117	0.0791	10.715
1	Sc0000142_868638	437.704	0.0658	7.677	0.0017	0.225
1	xpSc0003846_458913	438.507	0.0246	2.496	0.0006	0.060
1	Sc0000321_142562	440.200	0.0698	7.315	0.0000	0.000
1	Sc0000142_613449	445.822	0.0687	7.203	0.0007	0.081
1	xpSc0004016_33754	447.403	0.0299	3.036	-0.0004	-0.039
1	Sc0000377_405601	448.859	0.0471	5.008	0.0049	0.567
1	Sc0000137_613658	454.765	0.0328	3.564	-0.0000	-0.001
1	Sc0000327_705563	454.776	0.0234	2.401	-0.0000	-0.001
1	Sc0000377_316717	457.166	0.0320	3.267	-0.0003	-0.034
1	Sc0000377_316716	458.043	0.0211	2.137	0.0018	0.188
1	Sc0000137_567481	459.303	0.0425	4.361	0.0026	0.286
1	Sc0000327_705562	462.404	0.0647	6.793	0.0118	1.375
1	xfSc0000037_179593	467.447	0.0381	4.043	0.0032	0.366
1	xfSc0000037_93256	469.049	0.0053	0.554	0.0200	2.144
1	xfSc0000037_93255	471.884	0.0027	0.282	0.0203	2.150
1	xfSc0000037_179831	472.941	0.0008	0.079	-0.0003	-0.034
1	Sc0000236_157997	472.941	0.0044	0.449	-0.0003	-0.034
1	Sc0000142_116716	474.513	0.0092	0.947	-0.0004	-0.046
1	Sc0000142_376212	476.122	0.0048	0.498	-0.0009	-0.094
1	Sc0000137_289125	476.122	0.0108	1.134	-0.0009	-0.094
1	Sc0000000_3690243	478.923	0.0361	3.925	0.0184	2.166
1	xfSc0000037_186303	485.351	0.0548	6.101	-0.0015	-0.201
1	Sc0000377_468195	492.746	0.0749	8.510	0.0534	6.971
1	Sc0000243_210274	502.203	0.0961	10.759	-0.0084	-1.194
1	Sc0000046_1680850	509.581	0.0634	7.080	0.0035	0.489
1	Sc0000046_1106358	519.573	0.0144	1.717	0.0133	1.789
1	Sc0000046_116936	525.330	0.0117	1.337	0.0267	3.357
1	Sc0000046_1736591	532.729	0.0570	6.270	0.0242	3.123
1	Sc0000046_170945	539.613	0.0515	5.578	0.0006	0.066
1	Sc0000046_1410236	540.062	0.0285	2.916	0.0009	0.092
1	Sc0000046_416507	542.529	0.0327	3.334	-0.0004	-0.042
1	Sc0000046_929539	543.396	0.0086	0.867	-0.0001	-0.008
1	Sc0000046_936847	543.396	0.0047	0.475	-0.0001	-0.008
1	Sc0000046_1132115	543.871	0.0105	1.053	0.0000	0.001
1	Sc0000046_1578989	544.449	0.0062	0.625	-0.0001	-0.012
1	Sc0000046_349497	545.502	0.0011	0.116	0.0206	2.105
1	Sc0000046_416498	546.556	0.0054	0.568	-0.0005	-0.056
1	Sc0000046_357929	549.233	0.0073	0.774	0.0406	4.334
1	Sc0000046_107061	551.943	0.0028	0.298	0.0102	1.086
1	Sc0000046_1579006	552.997	0.0173	1.755	-0.0004	-0.038
1	xfSc0000006_678208	554.731	0.0355	3.611	-0.0003	-0.034
1	Sc0000046_1736612	556.608	0.0267	2.749	0.0042	0.458
1	Sc0000046_358024	559.702	0.0125	1.315	0.0201	2.227
1	Sc0000530_188113	562.778	0.0042	0.444	-0.0018	-0.204
1	Sc0000530_188112	562.778	0.0043	0.461	-0.0018	-0.204
1	xfSc0000006_612395	566.097	0.0472	4.942	0.0086	0.991
1	Sc0000046_1727840	570.577	0.0832	8.692	-0.0014	-0.164
1	Sc0000047_1231732	574.790	0.0408	4.252	0.0001	0.010
1	Sc0000047_72070	574.829	0.0007	0.066	-0.0000	-0.000
1	Sc0000047_72072	574.855	0.0361	3.741	-0.0000	-0.002
1	Sc0000047_287231	578.570	0.0364	3.773	-0.0000	-0.005
1	Sc0000047_287211	578.628	0.0358	3.709	0.0002	0.022
1	Sc0000047_1921283	582.279	0.0452	4.656	0.0043	0.467
1	Sc0000047_639306	583.284	0.0211	2.199	0.0048	0.529
1	Sc0000047_287641	587.110	0.0112	1.194	-0.0010	-0.112
1	xfSc0000006_296325	587.110	0.0027	0.279	-0.0010	-0.112
1	Sc0000047_915698	588.500	0.0170	1.767	0.0201	2.142
1	Sc0000047_72095	591.417	0.0244	2.554	0.0130	1.435
1	Sc0000047_222579	594.269	0.0115	1.199	-0.0006	-0.062
1	Sc0000047_1903556	595.698	0.0013	0.133	-0.0015	-0.169
1	Sc0000107_138824	595.698	0.0126	1.388	-0.0015	-0.169
1	Sc0000107_616175	601.198	0.0129	1.416	-0.0000	-0.003
1	Sc0000074_1728917	601.226	0.0203	2.266	-0.0000	-0.002
1	Sc0000074_1327412	607.911	0.0288	3.172	0.0382	4.462
1	Sc0000300_313515	611.285	0.0722	7.710	0.0186	2.228
1	Sc0000074_1688757	618.061	0.0634	6.777	-0.0000	-0.000
1	Sc0000074_582194	618.062	0.0000	0.001	-0.0000	-0.000
1	Sc0000074_320144	618.062	0.0000	0.000	-0.0000	-0.000
1	Sc0000074_582196	618.062	0.0208	2.128	-0.0000	-0.000
1	xpSc0003877_149435	620.190	0.0208	2.128	0.0097	1.023
1	Sc0000074_423278	620.190	0.0103	1.037	0.0097	1.023
1	Sc0000107_599789	621.226	0.0209	2.107	-0.0002	-0.021
1	Sc0000098_871013	622.297	0.0112	1.129	0.0102	1.057
1	Sc0000107_328865	623.350	0.0006	0.058	-0.0005	-0.051
1	Sc0000107_328770	623.350	0.0000	0.000	-0.0005	-0.051
1	Sc0000107_328765	623.350	0.0108	1.124	-0.0005	-0.051
1	Sc0000074_1489490	625.709	0.0187	1.941	0.0080	0.866
1	Sc0000074_755832	627.954	0.0111	1.145	0.0026	0.276
1	Sc0000107_462790	628.282	0.0304	3.123	-0.0001	-0.014
1	xpSc0003844_301751	631.077	0.0317	3.271	0.0085	0.949
1	Sc0000300_726041	634.119	0.0045	0.477	0.0104	1.117
1	Sc0000300_581465	635.171	0.0000	0.000	-0.0002	-0.023
1	Sc0000580_24531	635.171	0.0000	0.000	-0.0002	-0.023
1	Sc0000300_703180	635.171	0.0000	0.000	-0.0002	-0.023
1	Sc0000206_143753	636.224	0.0000	0.000	-0.0002	-0.026
1	xfSc0000004_571896	636.224	0.0000	0.000	-0.0002	-0.026
1	Sc0000189_611234	636.224	0.0010	0.099	-0.0002	-0.026
1	Sc0000074_1140185	637.421	0.0067	0.773	0.0191	2.254
1	Sc0000189_1147488	645.610	0.0083	1.071	0.0817	13.246
1	Sc0000603_180365	668.372	0.0031	0.462	0.0259	4.455
1	Sc0000119_1372651	674.983	0.0006	0.065	-0.0026	-0.308
1	Sc0000209_170456	677.111	0.0058	0.587	-0.0002	-0.026
1	Sc0000395_302270	677.698	0.0104	1.047	-0.0001	-0.005
1	Sc0000212_584886	678.159	0.0048	0.486	0.0002	0.024
1	Sc0000119_473680	679.244	0.0003	0.027	-0.0000	-0.000
1	Sc0000395_127966	679.245	0.0144	1.493	-0.0000	-0.000
1	Sc0000119_1478619	681.900	0.0288	2.991	0.0403	4.297
1	Sc0000395_127982	684.562	0.0145	1.505	-0.0000	-0.000
1	Sc0000395_84929	684.567	0.0039	0.387	-0.0000	-0.000
1	Sc0000119_425095	684.949	0.0419	4.342	-0.0001	-0.013
1	Sc0000258_428271	688.909	0.0593	6.350	0.0334	4.017
1	Sc0000324_575085	696.141	0.0301	3.343	-0.0038	-0.470
1	Sc0000149_338292	699.873	0.0133	1.476	0.0152	1.928
1	Sc0000169_804211	708.953	0.0111	1.374	0.0670	9.328
1	Sc0000324_575094	721.120	0.0268	3.238	0.0149	2.256
1	Sc0000212_12073	730.927	0.0329	3.738	0.0269	3.375
1	Sc0000395_133231	734.166	0.0385	4.157	-0.0026	-0.316
1	Sc0000119_553074	740.049	0.0838	9.541	0.0213	2.889
1	Sc0000539_81144	750.842	0.0581	6.736	-0.0020	-0.257
1	Sc0000539_81145	750.842	0.0013	0.138	-0.0020	-0.257
1	Sc0000119_1247954	751.894	0.0013	0.138	-0.0010	-0.111
1	Sc0000395_84920	751.894	0.0028	0.306	-0.0010	-0.111
1	Sc0000258_406218	756.857	0.0151	1.614	0.0235	2.643
1	Sc0000212_407977	759.122	0.1292	15.452	0.0179	2.553
1	xfSc0000131_3149	775.898	0.1178	14.233	-0.0000	-0.000
1	Sc0000137_1193162	775.987	0.0175	1.848	-0.0000	-0.005
1	Sc0000432_203103	779.669	0.0169	1.791	0.0226	2.547
1	Sc0000151_221934	783.211	0.0003	0.032	0.0196	2.353
1	Sc0000137_1388536	783.211	0.0010	0.110	0.0196	2.353
1	Sc0000258_647955	789.887	0.0010	0.110	0.0140	2.254
1	Sc0000258_601914	789.887	0.0563	7.527	0.0140	2.254
1	Sc0000562_124658	808.225	0.0877	11.619	0.1562	23.864
1	Sc0000562_197484	823.475	0.1431	16.725	0.0182	3.081
1	Sc0000258_858610	836.107	0.1331	14.827	-0.0023	-0.304
1	Sc0000119_1134079	838.302	0.0215	2.196	-0.0000	-0.000
1	Sc0000395_3712	838.303	0.0000	0.001	-0.0000	-0.000
1	Sc0000137_1411244	838.303	0.0001	0.006	-0.0000	-0.000
1	Sc0000119_1134073	838.309	0.0398	5.114	0.0000	0.001
1	Sc0000324_105476	853.451	0.0415	5.334	0.0046	0.784
1	Sc0000149_97037	865.267	0.0096	1.304	0.0525	8.522
1	Sc0000324_575083	881.988	0.0099	1.359	0.0254	4.438
1	Sc0000097_312207	895.460	0.0125	1.617	0.0486	7.686
1	xpSc0003881_332615	908.794	0.0295	4.108	0.0374	6.791
1	Sc0000011_2310395	928.653	0.0334	4.665	0.0103	2.034
1	Sc0000011_2332510	943.737	0.0171	2.188	-0.0017	-0.232
1	Sc0000011_2332511	945.481	0.0222	3.001	-0.0020	-0.297
1	Sc0000156_437006	963.561	0.0203	2.815	-0.0158	-2.721
1	Sc0000156_882482	971.281	0.0034	0.388	0.0166	2.106
1	Sc0000156_209302	976.642	0.0026	0.287	0.0188	2.153
1	Sc0000156_97688	979.231	0.0112	1.131	0.0100	1.070
1	Sc0000371_377309	980.354	0.0209	2.115	-0.0002	-0.018
1	Sc0000101_317198	981.346	0.0156	1.575	-0.0001	-0.010
1	Sc0000156_1158130	981.929	0.0354	3.631	-0.0001	-0.014
1	Sc0000011_3076362	984.977	0.0826	8.650	0.0121	1.413
1	Sc0000011_2529178	990.579	0.0592	6.228	-0.0006	-0.065
1	Sc0000011_2504998	991.205	0.0346	3.703	0.0019	0.215
1	Sc0000011_2857201	996.782	0.0289	3.132	0.0003	0.028
1	Sc0000011_3671385	996.838	0.0415	4.472	-0.0001	-0.007
1	Sc0000334_357813	1002.793	0.0478	5.132	-0.0028	-0.334
1	Sc0000334_357819	1005.731	0.0182	2.213	-0.0061	-0.836
1	Sc0000011_3968095	1018.390	0.0146	1.876	0.0503	7.176
1	Sc0000011_2536002	1027.127	0.0085	1.008	0.0287	3.906
1	Sc0000214_194733	1035.710	0.0094	1.086	0.0356	4.552
1	Sc0000011_1918737	1041.714	0.0541	7.054	0.0465	6.899
1	Sc0000212_32574	1058.876	0.0600	7.608	0.0022	0.312
1	Sc0000324_563067	1059.887	0.0460	4.873	-0.0005	-0.052
1	Sc0000149_432210	1065.389	0.0725	7.986	0.0386	4.831
1	Sc0000119_344973	1073.515	0.0411	4.603	-0.0018	-0.216
1	Sc0000395_3726	1075.633	0.0088	0.915	0.0212	2.249
1	Sc0000119_344971	1077.683	0.0307	3.158	0.0138	1.492
1	Sc0000119_1436722	1080.404	0.0367	3.750	-0.0004	-0.045
1	Sc0000119_1093891	1081.432	0.0102	1.028	-0.0008	-0.085
1	Sc0000119_473688	1081.432	0.0149	1.588	-0.0008	-0.085
1	Sc0000659_122162	1085.346	0.0179	1.903	0.0399	4.348
1	Sc0000169_217120	1087.909	0.0030	0.315	-0.0001	-0.006
1	Sc0000169_1174684	1087.909	0.0016	0.158	-0.0001	-0.006
1	Sc0000169_920173	1088.066	0.0152	1.544	-0.0000	-0.002
1	Sc0000149_976193	1089.453	0.0308	3.233	-0.0013	-0.143
1	Sc0000149_970277	1094.285	0.0263	2.840	0.0405	4.641
1	Sc0000149_369490	1098.613	0.0268	2.982	-0.0048	-0.608
1	Sc0000011_3150926	1105.670	0.0267	2.926	0.0182	2.138
1	Sc0000288_358812	1107.798	0.0091	0.937	0.0047	0.623
1	Sc0000288_56555	1107.798	0.0000	0.000	0.0047	0.623
1	Sc0000288_358838	1107.798	0.1050	11.787	0.0047	0.623
1	Sc0000149_120342	1119.585	0.2321	26.457	-0.0042	-0.715
1	Sc0000011_2332509	1134.255	0.1630	20.015	0.0410	7.217
1	Sc0000301_411870	1151.509	0.0409	5.882	0.0215	3.207
1	Sc0000301_649728	1155.750	0.0351	3.789	0.0057	0.683
1	Sc0000101_616885	1161.177	0.0703	8.458	0.0148	2.205
1	Sc0000288_559045	1176.765	0.1388	18.714	0.0363	7.252
1	Sc0000011_3529959	1199.389	0.1056	14.243	-0.0038	-0.639
1	Sc0000149_1287848	1202.104	0.0245	2.665	0.0162	1.882
1	Sc0000149_578065	1207.740	0.0435	4.587	-0.0015	-0.178
1	Sc0000214_493029	1210.396	0.1005	10.743	0.0038	0.464
1	Sc0000101_547519	1218.483	0.0955	10.210	-0.0007	-0.087
1	xpSc0004030_21231	1220.607	0.0208	2.124	0.0008	0.083
1	xpSc0004030_21220	1220.607	0.0066	0.664	0.0008	0.083
1	Sc0000156_330659	1221.270	0.1630	22.264	-0.0013	-0.224
1	Sc0000011_3076472	1248.591	0.1578	21.739	-0.0055	-0.978
1	Sc0000011_3076499	1250.015	0.0013	0.138	0.0189	2.738
1	Sc0000011_3076498	1250.015	0.0977	12.458	0.0189	2.738
1	Sc0000011_3529980	1268.542	0.1078	13.578	0.0196	3.088
1	Sc0000484_243592	1274.210	0.0816	9.596	0.0317	4.397
1	Sc0000301_432439	1287.037	0.1148	13.008	-0.0049	-0.699
1	Sc0000098_1240555	1291.569	0.0492	5.119	-0.0002	-0.017
1	Sc0000074_521663	1292.157	0.0058	0.588	0.0007	0.072
1	Sc0000074_521664	1292.157	0.0317	3.273	0.0007	0.072
1	Sc0000098_1240564	1295.429	0.1815	21.084	-0.0047	-0.728
1	Sc0000098_779217	1313.240	0.1679	19.652	0.0001	0.019
1	Sc0000214_493040	1315.081	0.0848	10.251	0.0003	0.040
1	Sc0000011_2535993	1330.912	0.0844	10.948	0.0006	0.129
1	Sc0000101_326404	1350.274	0.0315	4.655	0.0232	4.875
1	Sc0000286_760109	1370.522	0.0278	3.953	0.0806	13.593
1	Sc0000465_212891	1383.335	0.0269	3.759	0.0117	2.249
1	Sc0000129_675651	1404.233	0.0131	1.944	-0.0001	-0.011
1	Sc0000345_103151	1404.254	0.0647	7.485	-0.0000	-0.005
1	Sc0000189_850261	1415.356	0.0645	7.465	0.0098	1.361
1	Sc0000189_850243	1415.356	0.0136	1.510	0.0098	1.361
1	Sc0000189_523394	1421.281	0.0152	1.667	0.0002	0.018
1	Sc0000189_499452	1421.438	0.0518	5.652	-0.0001	-0.017
1	Sc0000301_717959	1428.688	0.0706	7.697	0.0267	3.300
1	Sc0000129_388404	1433.747	0.0289	3.110	0.0181	2.098
1	Sc0000301_449474	1437.253	0.0085	0.909	0.0045	0.503
1	Sc0000301_432424	1437.253	0.0000	0.000	0.0045	0.503
1	Sc0000301_187622	1437.253	0.0000	0.000	0.0045	0.503
1	Sc0000301_449487	1437.253	0.0132	1.378	0.0045	0.503
1	Sc0000043_2433636	1440.001	0.0785	8.828	0.0166	2.120
1	Sc0000129_675641	1450.394	0.0950	10.791	0.0417	5.626
1	Sc0000371_251829	1457.846	0.0298	3.341	0.0252	3.300
1	Sc0000371_251835	1457.846	0.0299	3.364	0.0252	3.300
1	Sc0000043_2620819	1465.499	0.0361	4.005	0.0187	2.214
1	Sc0000043_2620813	1467.473	0.0075	0.774	-0.0001	-0.005
1	Sc0000301_480145	1467.607	0.0932	10.287	-0.0001	-0.007
1	Sc0000043_2382267	1477.760	0.0993	10.901	0.0000	0.004
1	Sc0000074_1136985	1478.508	0.0246	2.549	0.0006	0.070
1	Sc0000098_734207	1481.872	0.0471	5.092	0.0179	2.129
1	xfSc0000004_461568	1488.241	0.0834	9.283	0.0203	2.678
1	Sc0000206_309531	1496.936	0.0703	7.750	0.0167	2.070
1	Sc0000371_417938	1500.010	0.0195	2.036	0.0045	0.489
1	xfSc0000004_93221	1501.352	0.0152	1.606	-0.0008	-0.091
1	Sc0000189_512578	1505.150	0.0523	5.873	0.0301	3.742
1	Sc0000107_475639	1514.045	0.0629	6.974	0.0155	1.958
1	Sc0000098_881335	1517.882	0.0417	4.435	-0.0021	-0.244
1	Sc0000196_277620	1522.629	0.0523	5.622	0.0261	3.093
1	Sc0000196_1013140	1527.969	0.0861	9.354	-0.0049	-0.639
1	Sc0000047_2480924	1535.431	0.0735	8.088	0.0384	4.847
1	Sc0000196_1072765	1542.009	0.0221	2.468	0.0096	1.247
1	xpSc0003877_149464	1549.115	0.0022	0.240	0.0003	0.037
1	Sc0000074_948934	1549.237	0.0443	4.896	0.0004	0.048
1	Sc0000196_327337	1556.789	0.0646	7.093	-0.0043	-0.555
1	Sc0000107_1126695	1561.775	0.0244	2.614	-0.0002	-0.022
1	Sc0000074_1727275	1562.070	0.0370	4.084	-0.0002	-0.027
1	Sc0000074_1489467	1569.309	0.0406	4.537	0.0461	5.793
1	Sc0000196_327359	1576.394	0.0475	5.745	0.0114	1.651
1	Sc0000047_969172	1588.812	0.0411	5.011	-0.0000	-0.004
1	xfSc0000006_25499	1588.827	0.0085	0.886	0.0000	0.001
1	Sc0000047_1786140	1591.621	0.0445	5.145	-0.0013	-0.166
1	xpSc0003877_266359	1602.153	0.0698	7.921	-0.0001	-0.020
1	Sc0000047_2141705	1608.074	0.0431	4.610	0.0026	0.300
1	Sc0000107_138816	1609.036	0.0232	2.475	0.0004	0.041
1	Sc0000047_2258246	1614.807	0.0137	1.513	-0.0025	-0.447
1	Sc0000047_2258241	1614.807	0.0709	10.254	-0.0025	-0.447
1	Sc0000074_1339004	1638.474	0.0726	10.430	-0.0017	-0.284
1	Sc0000074_1338971	1639.932	0.0196	2.719	0.0181	2.650
1	Sc0000396_533455	1658.794	0.0932	14.470	0.0379	9.022
1	Sc0000074_696626	1687.869	0.1725	22.738	-0.0155	-3.564
1	Sc0000580_104167	1698.680	0.1265	13.828	-0.0014	-0.185
1	Sc0000074_1689014	1701.697	0.0327	3.668	-0.0044	-0.884
1	Sc0000206_1943	1733.139	0.0034	0.651	0.0000	0.000
2	Sc0000535_39838	319.378	0.2710	39.078	0.0291	7.256
2	Sc0000115_1016778	281.503	0.2366	34.869	-0.0008	-0.168
2	Sc0000055_1145926	366.944	0.2475	33.182	-0.0027	-0.548
2	Sc0000190_1066150	334.918	0.2324	31.683	0.0016	0.326
2	Sc0000115_629210	536.747	0.2221	25.852	-0.0071	-1.207
2	Sc0000055_855150	555.761	0.1612	19.315	0.0018	0.270
2	Sc0000079_273739	1442.328	0.1503	18.777	-0.0043	-0.675
2	xpSc0003855_287854	797.613	0.1469	17.843	0.0197	3.333
2	Sc0000041_1437771	1463.366	0.1354	17.263	0.0256	4.881
2	Sc0000147_783702	870.701	0.1431	16.355	0.0047	0.667
2	Sc0000033_2998345	687.344	0.1209	14.516	0.0086	1.343
2	Sc0000147_435890	571.051	0.1211	14.372	0.0317	4.774
2	xpSc0003855_185906	808.964	0.1232	14.360	0.0221	3.353
2	Sc0000033_2436336	669.419	0.1017	13.510	0.0745	13.509
2	Sc0000055_1032043	856.024	0.1130	13.226	-0.0006	-0.087
2	xfSc0000042_13998	1060.178	0.1048	12.798	-0.0059	-0.993
2	Sc0000147_166548	747.340	0.1133	12.186	0.0129	1.615
2	Sc0000085_224094	21.132	0.0873	11.711	-0.0016	-0.256
2	Sc0000089_94544	877.813	0.0949	11.432	-0.0040	-0.604
2	Sc0000198_151118	1259.988	0.0960	11.259	-0.0001	-0.013
2	Sc0000041_2181799	1246.226	0.0954	11.205	0.0003	0.034
2	Sc0000162_1159067	0.000	0.0814	11.099	0.0000	0.000
2	Sc0000147_766367	457.565	0.0944	10.916	-0.0009	-0.123
2	Sc0000112_13914	894.948	0.0798	10.728	0.0763	14.181
2	Sc0000357_363975	556.062	0.0860	10.408	-0.0004	-0.049
2	Sc0000115_1016779	780.956	0.0811	10.197	0.0103	1.502
2	Sc0000147_979997	529.909	0.0908	10.127	0.0110	1.574
2	Sc0000190_1120316	760.033	0.0862	9.775	0.0248	3.233
2	Sc0000112_55103	834.932	0.0803	9.751	-0.0001	-0.009
2	Sc0000073_1293327	820.227	0.0798	9.700	0.0092	1.523
2	xpSc0003855_111102	275.588	0.0917	9.633	-0.0012	-0.145
2	Sc0000006_303461	1077.982	0.0727	9.133	0.0183	2.699
2	Sc0000147_473457	756.271	0.0821	8.967	0.0001	0.008
2	Sc0000173_828950	630.712	0.0849	8.913	-0.0013	-0.152
2	Sc0000055_1478566	86.342	0.0732	8.751	0.0328	4.939
2	Sc0000019_2924707	1052.345	0.0790	8.741	0.0205	2.670
2	Sc0000089_753041	491.082	0.0791	8.243	-0.0015	-0.180
2	Sc0000024_2815749	958.889	0.0584	8.168	0.0703	12.991
2	Sc0000055_2300948	479.962	0.0738	8.148	-0.0047	-0.613
2	Sc0000089_158236	471.188	0.0666	8.064	0.0000	0.002
2	Sc0000105_1099951	771.196	0.0698	8.035	-0.0001	-0.014
2	Sc0000187_360642	438.050	0.0738	8.011	0.0553	6.621
2	xpSc0003855_377878	155.296	0.0741	7.701	-0.0016	-0.187
2	Sc0000147_259552	413.922	0.0709	7.605	0.0170	2.072
2	Sc0000085_877994	583.906	0.0678	7.471	0.0106	1.360
2	Sc0000147_473445	578.889	0.0679	7.464	0.0047	0.609
2	Sc0000147_766387	454.492	0.0648	7.458	-0.0002	-0.030
2	Sc0000079_1668859	1336.404	0.0585	7.430	0.0387	6.301
2	Sc0000115_1420755	443.615	0.0627	7.240	-0.0000	-0.000
2	Sc0000085_696363	874.231	0.0687	7.113	-0.0008	-0.092
2	Sc0000033_2439911	624.801	0.0663	7.016	0.0098	1.163
2	Sc0000085_1797370	105.710	0.0621	6.956	0.0213	2.822
2	Sc0000047_1185633	1324.912	0.0608	6.889	-0.0000	-0.001
2	Sc0000078_1716994	1239.426	0.0631	6.889	0.0317	3.945
2	Sc0000079_1207494	1315.210	0.0608	6.884	0.0119	1.588
2	Sc0000115_884675	407.788	0.0648	6.854	0.0009	0.103
2	Sc0000073_1293360	820.227	0.0574	6.714	0.0092	1.523
2	Sc0000079_1400636	1225.116	0.0592	6.653	0.0030	0.456
2	Sc0000173_1110308	692.466	0.0635	6.628	-0.0007	-0.075
2	Sc0000115_329762	518.125	0.0555	6.577	0.0698	9.501
2	Sc0000085_224086	398.074	0.0632	6.525	-0.0014	-0.159
2	Sc0000041_488896	1163.705	0.0607	6.493	0.0180	2.152
2	xfSc0000524_38827	401.595	0.0607	6.434	-0.0001	-0.015
2	Sc0000055_1673234	330.904	0.0541	6.279	-0.0015	-0.206
2	Sc0000042_1788382	1392.546	0.0577	6.270	-0.0035	-0.435
2	Sc0000216_260029	1264.476	0.0590	6.155	0.0161	1.834
2	Sc0000147_517201	44.088	0.0585	6.033	-0.0009	-0.105
2	Sc0000063_486537	916.060	0.0450	5.947	-0.0100	-1.915
2	Sc0000216_74804	1232.233	0.0547	5.925	-0.0005	-0.054
2	xpSc0003916_102613	486.881	0.0572	5.921	0.0069	0.774
2	Sc0000089_158207	281.175	0.0561	5.914	-0.0001	-0.006
2	Sc0000222_164384	394.829	0.0572	5.897	0.0132	1.467
2	Sc0000055_1145950	75.603	0.0505	5.860	0.0179	2.251
2	Sc0000216_291748	1440.813	0.0551	5.698	0.0004	0.041
2	Sc0000190_1066135	419.232	0.0540	5.689	0.0116	1.321
2	Sc0000115_237331	113.946	0.0510	5.669	-0.0001	-0.012
2	Sc0000105_1611631	633.714	0.0540	5.646	0.0100	1.147
2	Sc0000198_249868	1436.630	0.0543	5.623	-0.0011	-0.125
2	Sc0000078_182622	1364.276	0.0464	5.600	0.0475	6.793
2	Sc0000019_2764538	1026.722	0.0524	5.507	0.0360	4.074
2	Sc0000055_1429428	431.271	0.0509	5.506	-0.0001	-0.012
2	Sc0000115_884668	119.038	0.0528	5.474	0.0093	1.029
2	Sc0000357_392251	777.871	0.0529	5.442	-0.0005	-0.061
2	Sc0000089_158237	471.190	0.0482	5.439	-0.0000	-0.000
2	Sc0000085_1004718	392.177	0.0526	5.406	-0.0009	-0.101
2	Sc0000055_1290849	509.660	0.0483	5.354	0.0042	0.536
2	Sc0000357_112284	131.877	0.0519	5.339	0.0191	2.077
2	Sc0000222_164372	650.683	0.0391	5.213	0.0196	3.177
2	xpSc0003855_38112	141.014	0.0472	5.182	0.0378	4.468
2	Sc0000073_1406034	151.482	0.0494	5.168	0.0034	0.399
2	Sc0000033_3088534	381.470	0.0482	5.146	0.0189	2.155
2	Sc0000112_110465	159.182	0.0490	5.124	0.0337	3.788
2	Sc0000115_273577	370.184	0.0499	5.123	0.0008	0.091
2	Sc0000079_218895	1233.299	0.0477	5.105	0.0007	0.080
2	Sc0000078_174393	1301.844	0.0492	5.046	0.0098	1.067
2	Sc0000311_616622	1287.831	0.0468	5.012	0.0121	1.398
2	Sc0000089_1255676	114.726	0.0477	4.955	-0.0000	-0.005
2	Sc0000063_2099008	177.275	0.0483	4.952	-0.0006	-0.062
2	xfSc0000022_108710	1120.678	0.0478	4.897	-0.0009	-0.095
2	Sc0000216_74803	1352.422	0.0400	4.826	0.0584	9.287
2	Sc0000032_2113647	268.560	0.0464	4.819	-0.0002	-0.025
2	Sc0000085_1673173	98.511	0.0399	4.798	0.0577	7.853
2	Sc0000032_118071	936.768	0.0327	4.757	0.0239	4.142
2	Sc0000032_1445275	216.053	0.0304	4.681	0.0895	17.034
2	Sc0000042_1813218	1385.448	0.0417	4.600	0.0314	3.818
2	Sc0000032_3379973	264.306	0.0440	4.591	-0.0011	-0.131
2	Sc0000019_1393972	1014.656	0.0375	4.534	0.0060	0.895
2	Sc0000357_594826	408.449	0.0423	4.494	0.0007	0.083
2	Sc0000019_2249835	1030.303	0.0432	4.451	-0.0002	-0.027
2	Sc0000033_2197489	387.286	0.0413	4.436	-0.0000	-0.001
2	xfSc0000146_93863	23.530	0.0408	4.433	0.0232	2.698
2	Sc0000621_155007	133.808	0.0397	4.388	0.0034	0.411
2	Sc0000078_595144	1281.989	0.0407	4.377	0.0000	0.001
2	Sc0000041_2145248	1395.944	0.0416	4.372	0.0248	2.788
2	Sc0000198_151110	1260.488	0.0420	4.359	-0.0002	-0.024
2	Sc0000033_2318686	729.260	0.0391	4.320	0.0475	5.654
2	Sc0000190_693284	52.719	0.0406	4.310	0.0069	0.823
2	Sc0000115_27814	425.896	0.0415	4.283	0.0030	0.326
2	Sc0000006_3260027	1309.840	0.0400	4.277	0.0075	0.872
2	Sc0000055_773505	591.977	0.0380	4.273	-0.0000	-0.000
2	Sc0000379_210960	495.124	0.0403	4.188	-0.0001	-0.008
2	Sc0000311_523289	1293.011	0.0404	4.181	0.0162	1.775
2	Sc0000055_2240709	46.853	0.0403	4.178	0.0095	1.065
2	Sc0000085_224071	50.084	0.0391	4.048	-0.0010	-0.115
2	Sc0000063_1996469	271.541	0.0389	4.047	-0.0000	-0.000
2	Sc0000115_629213	29.984	0.0371	4.038	-0.0002	-0.025
2	Sc0000041_995058	1429.647	0.0378	4.006	-0.0012	-0.143
2	Sc0000042_314382	1211.569	0.0279	4.006	0.0313	5.974
2	Sc0000006_303463	1081.052	0.0383	4.003	-0.0018	-0.203
2	Sc0000216_74801	1352.422	0.0299	3.959	0.0584	9.287
2	Sc0000173_118759	693.972	0.0363	3.951	0.0108	1.275
2	Sc0000019_300963	1001.761	0.0288	3.949	0.0147	3.204
2	Sc0000055_2300932	744.085	0.0369	3.799	-0.0002	-0.021
2	Sc0000032_287145	926.688	0.0325	3.794	0.0030	0.386
2	Sc0000019_265847	974.142	0.0289	3.774	-0.0134	-3.262
2	Sc0000055_1289944	422.205	0.0361	3.738	-0.0000	-0.004
2	Sc0000019_2123089	1022.017	0.0337	3.726	0.0037	0.467
2	Sc0000311_558836	1299.192	0.0361	3.723	0.0101	1.108
2	Sc0000112_1556513	163.017	0.0350	3.697	0.0186	2.123
2	Sc0000006_2327976	1406.056	0.0336	3.683	-0.0038	-0.470
2	Sc0000079_1033926	1315.210	0.0342	3.675	0.0119	1.588
2	Sc0000085_793737	484.261	0.0345	3.613	0.0076	0.834
2	Sc0000024_1107078	235.934	0.0235	3.552	0.0568	9.278
2	Sc0000006_303465	1084.324	0.0318	3.503	0.0076	0.985
2	Sc0000147_435899	128.469	0.0338	3.495	-0.0001	-0.006
2	Sc0000055_788660	506.101	0.0333	3.482	-0.0015	-0.174
2	Sc0000047_1185656	1324.916	0.0286	3.475	-0.0000	-0.001
2	Sc0000042_2243240	1107.552	0.0326	3.436	0.0037	0.421
2	Sc0000085_814750	40.820	0.0327	3.384	0.0101	1.115
2	Sc0000640_89313	621.809	0.0289	3.365	0.0002	0.023
2	Sc0000311_342397	1158.565	0.0313	3.354	0.0109	1.220
2	Sc0000055_1146203	775.514	0.0327	3.333	-0.0004	-0.048
2	Sc0000089_178167	401.354	0.0317	3.279	0.0010	0.102
2	xfSc0000118_121468	1045.591	0.0288	3.195	0.0369	4.810
2	Sc0000041_422085	1291.349	0.0312	3.166	-0.0003	-0.029
2	Sc0000187_840463	389.422	0.0307	3.159	-0.0011	-0.123
2	Sc0000042_510888	1168.598	0.0294	3.139	-0.0029	-0.483
2	Sc0000032_477549	194.961	0.0290	3.133	-0.0000	-0.004
2	Sc0000556_78477	189.455	0.0287	3.106	-0.0011	-0.122
2	Sc0000085_157321	780.956	0.0299	3.085	0.0103	1.502
2	Sc0000147_766392	454.711	0.0299	3.073	-0.0001	-0.011
2	Sc0000311_79568	1189.793	0.0200	3.004	0.0729	14.796
2	Sc0000055_1887439	421.149	0.0288	2.927	-0.0003	-0.031
2	Sc0000173_740928	610.433	0.0233	2.902	0.0360	5.539
2	Sc0000073_1294833	147.349	0.0272	2.874	0.0285	3.181
2	Sc0000255_200685	121.095	0.0278	2.826	-0.0003	-0.027
2	Sc0000042_1830632	1419.811	0.0262	2.775	-0.0017	-0.191
2	Sc0000042_1788381	1399.735	0.0263	2.751	-0.0002	-0.022
2	Sc0000173_584026	721.840	0.0244	2.747	-0.0000	-0.003
2	Sc0000006_110244	1123.358	0.0262	2.690	-0.0006	-0.062
2	Sc0000006_110226	1118.461	0.0259	2.672	0.0074	0.827
2	Sc0000063_59976	174.874	0.0259	2.663	-0.0016	-0.176
2	Sc0000115_498708	498.340	0.0254	2.651	0.0067	0.738
2	Sc0000065_408555	638.112	0.0249	2.644	0.0024	0.286
2	Sc0000105_1659050	375.706	0.0250	2.637	0.0194	2.166
2	Sc0000078_1766333	1435.190	0.0260	2.631	-0.0003	-0.029
2	Sc0000115_996019	443.594	0.0241	2.622	0.0000	0.002
2	Sc0000115_1261351	485.162	0.0258	2.620	-0.0003	-0.027
2	Sc0000063_844345	179.826	0.0255	2.613	-0.0010	-0.112
2	Sc0000041_1305916	1296.680	0.0245	2.572	-0.0000	-0.002
2	Sc0000190_646352	426.488	0.0246	2.546	-0.0003	-0.033
2	Sc0000042_1760341	1400.272	0.0230	2.503	0.0009	0.106
2	Sc0000187_1011414	503.404	0.0239	2.483	0.0197	2.139
2	Sc0000185_644936	166.811	0.0234	2.460	-0.0030	-0.360
2	xfSc0000048_241122	1246.152	0.0220	2.449	0.0001	0.016
2	Sc0000173_498350	701.616	0.0215	2.445	-0.0028	-0.343
2	Sc0000105_559438	379.639	0.0231	2.441	-0.0000	-0.000
2	Sc0000198_477033	1304.238	0.0236	2.413	-0.0000	-0.001
2	Sc0000042_1927066	1424.165	0.0221	2.404	0.0328	3.843
2	Sc0000187_840447	429.692	0.0224	2.337	0.0201	2.155
2	Sc0000181_982547	1102.175	0.0208	2.322	0.0084	1.089
2	Sc0000185_1102322	144.440	0.0220	2.314	0.0008	0.085
2	Sc0000033_3006570	715.225	0.0207	2.298	0.0004	0.048
2	Sc0000033_2296646	643.628	0.0210	2.288	-0.0030	-0.387
2	Sc0000065_408551	638.112	0.0210	2.288	0.0024	0.286
2	Sc0000041_895997	1431.249	0.0225	2.280	-0.0002	-0.020
2	Sc0000216_260035	1415.464	0.0213	2.264	-0.0000	-0.003
2	Sc0000372_161474	721.822	0.0197	2.200	0.0001	0.009
2	Sc0000105_238059	715.109	0.0208	2.184	-0.0001	-0.009
2	Sc0000198_775792	1411.205	0.0204	2.176	0.0168	1.992
2	Sc0000041_1639744	1289.845	0.0212	2.167	-0.0005	-0.052
2	Sc0000216_156727	1267.848	0.0207	2.167	0.0009	0.105
2	Sc0000033_3154985	711.454	0.0205	2.165	0.0186	2.095
2	Sc0000033_2197488	738.020	0.0199	2.156	-0.0034	-0.415
2	Sc0000493_251958	1094.276	0.0180	2.139	0.0651	8.533
2	Sc0000055_2107039	774.538	0.0209	2.114	-0.0002	-0.016
2	Sc0000042_438876	1157.390	0.0208	2.106	-0.0002	-0.022
2	Sc0000115_32155	123.167	0.0202	2.102	-0.0001	-0.009
2	Sc0000115_1420753	500.844	0.0200	2.078	-0.0010	-0.112
2	xfSc0000029_193811	123.026	0.0204	2.072	0.0002	0.025
2	Sc0000181_1052748	1109.410	0.0203	2.068	-0.0001	-0.006
2	Sc0000089_1255678	120.200	0.0204	2.057	-0.0002	-0.021
2	xfSc0000009_264893	1114.744	0.0189	2.048	0.0033	0.393
2	Sc0000621_155021	127.313	0.0201	2.028	-0.0002	-0.021
2	xpSc0003916_75922	126.319	0.0191	1.996	-0.0000	-0.002
2	Sc0000019_2924685	1032.947	0.0193	1.976	0.0199	2.173
2	Sc0000112_68157	59.159	0.0173	1.935	0.0252	3.063
2	Sc0000115_270649	133.808	0.0189	1.932	0.0034	0.411
2	Sc0000041_1305944	1433.998	0.0186	1.894	0.0004	0.042
2	Sc0000190_483104	372.067	0.0185	1.887	-0.0000	-0.000
2	xfSc0000029_199631	756.307	0.0178	1.876	0.0000	0.002
2	Sc0000033_2439934	733.407	0.0173	1.859	0.0002	0.020
2	Sc0000063_1884840	269.125	0.0179	1.842	-0.0003	-0.028
2	Sc0000079_921707	1477.066	0.0135	1.808	0.0000	0.000
2	Sc0000041_1437761	1463.366	0.0135	1.808	0.0256	4.881
2	Sc0000042_2303542	1109.620	0.0167	1.802	0.0024	0.266
2	Sc0000379_210954	495.271	0.0172	1.788	-0.0001	-0.007
2	Sc0000019_2151904	1031.180	0.0174	1.774	-0.0000	-0.000
2	Sc0000198_701375	1279.127	0.0166	1.766	-0.0025	-0.304
2	Sc0000042_1927064	1424.165	0.0164	1.756	0.0328	3.843
2	Sc0000063_712166	183.733	0.0162	1.702	-0.0011	-0.126
2	Sc0000112_55101	834.983	0.0136	1.692	0.0002	0.023
2	Sc0000032_1173129	187.354	0.0160	1.674	0.0066	0.711
2	Sc0000073_1328025	847.006	0.0131	1.641	0.0130	1.769
2	Sc0000033_2439909	733.382	0.0151	1.615	0.0002	0.018
2	xfSc0001932_5085	35.512	0.0147	1.520	0.0408	4.260
2	Sc0000032_477555	194.998	0.0091	1.384	0.0004	0.057
2	Sc0000041_1437788	1431.927	0.0135	1.379	-0.0003	-0.027
2	Sc0000078_595138	1281.961	0.0131	1.370	0.0000	0.003
2	Sc0000198_775802	1411.205	0.0123	1.350	0.0168	1.992
2	Sc0000073_1443761	851.095	0.0125	1.337	0.0198	2.163
2	Sc0000032_302349	271.538	0.0124	1.280	-0.0000	-0.000
2	Sc0000042_1782255	1373.769	0.0104	1.231	0.0192	2.599
2	Sc0000019_265866	974.142	0.0071	1.215	-0.0134	-3.262
2	Sc0000311_342400	1158.565	0.0116	1.175	0.0109	1.220
2	Sc0000147_435904	128.382	0.0114	1.156	-0.0000	-0.002
2	Sc0000073_1328026	847.006	0.0107	1.148	0.0130	1.769
2	Sc0000089_1403107	773.400	0.0112	1.138	0.0107	1.110
2	Sc0000042_794825	1296.732	0.0108	1.123	-0.0000	-0.003
2	Sc0000033_2296658	643.628	0.0096	1.096	-0.0030	-0.387
2	Sc0000032_27777	929.376	0.0101	1.090	0.0012	0.141
2	Sc0000041_2181828	1232.708	0.0106	1.066	0.0001	0.013
2	Sc0000621_155024	422.158	0.0105	1.056	0.0001	0.005
2	Sc0000032_1173148	187.877	0.0104	1.047	-0.0001	-0.006
2	Sc0000055_703703	38.098	0.0104	1.047	-0.0001	-0.005
2	Sc0000079_456181	1307.315	0.0098	1.028	0.0263	2.854
2	Sc0000041_1697232	1417.681	0.0099	1.020	-0.0000	-0.000
2	Sc0000216_74796	1273.193	0.0090	1.005	0.0667	7.724
2	Sc0000055_1346633	126.354	0.0099	0.995	-0.0000	-0.001
2	Sc0000311_560582	1156.460	0.0094	0.953	-0.0002	-0.020
2	Sc0000024_1281228	245.268	0.0076	0.908	-0.0007	-0.104
2	Sc0000019_1993619	1031.174	0.0087	0.877	-0.0000	-0.000
2	Sc0000147_1216852	743.541	0.0083	0.865	0.0003	0.037
2	Sc0000181_978167	1137.900	0.0062	0.789	0.1291	16.982
2	Sc0000115_448956	114.083	0.0078	0.780	-0.0000	-0.002
2	Sc0000042_1788374	1380.827	0.0069	0.777	0.0156	1.936
2	Sc0000055_1145954	37.642	0.0073	0.760	-0.0002	-0.018
2	Sc0000089_1323100	33.381	0.0073	0.760	-0.0004	-0.046
2	Sc0000032_3381411	254.753	0.0063	0.750	0.0740	9.360
2	Sc0000033_2355682	379.640	0.0070	0.719	-0.0000	-0.000
2	Sc0000115_862979	38.689	0.0070	0.707	-0.0002	-0.026
2	Sc0000073_1630681	73.649	0.0065	0.684	-0.0016	-0.181
2	Sc0000112_1075914	68.380	0.0060	0.665	0.0585	6.631
2	Sc0000147_980020	597.478	0.0049	0.642	0.0409	5.592
2	Sc0000063_844318	181.963	0.0059	0.612	0.0271	2.850
2	Sc0000216_156728	1267.848	0.0052	0.580	0.0009	0.105
2	Sc0000006_1110710	1124.467	0.0042	0.556	0.0102	1.344
2	Sc0000042_1760337	1400.103	0.0054	0.537	0.0000	0.001
2	Sc0000063_1996449	188.401	0.0053	0.535	-0.0001	-0.011
2	Sc0000198_767485	1260.117	0.0050	0.499	-0.0000	-0.001
2	Sc0000492_7815	431.174	0.0047	0.480	0.0001	0.012
2	Sc0000112_693419	64.021	0.0042	0.463	-0.0039	-0.467
2	Sc0000089_584883	37.642	0.0045	0.456	-0.0002	-0.018
2	Sc0000079_273737	1304.257	0.0040	0.426	-0.0000	-0.001
2	Sc0000033_2098324	387.295	0.0039	0.413	-0.0000	-0.000
2	Sc0000055_2233373	855.622	0.0040	0.402	-0.0002	-0.027
2	Sc0000032_1474724	261.747	0.0037	0.396	0.0058	0.698
2	Sc0000063_92097	171.161	0.0024	0.263	0.0595	6.546
2	Sc0000187_282135	30.201	0.0026	0.263	0.0007	0.078
2	Sc0000073_626067	64.021	0.0024	0.260	-0.0039	-0.467
2	Sc0000063_92094	171.161	0.0023	0.250	0.0595	6.546
2	Sc0000185_493345	166.811	0.0023	0.250	-0.0030	-0.360
2	Sc0000181_1215644	1146.894	0.0020	0.243	-0.0051	-0.661
2	Sc0000089_178186	401.354	0.0024	0.241	0.0010	0.102
2	Sc0000055_773483	591.978	0.0021	0.233	-0.0000	-0.000
2	Sc0000147_980023	597.478	0.0021	0.232	0.0409	5.592
2	Sc0000019_1993355	1036.606	0.0021	0.223	0.0435	5.311
2	Sc0000042_510897	1168.598	0.0013	0.201	-0.0029	-0.483
2	Sc0000187_1117478	373.124	0.0019	0.196	-0.0005	-0.056
2	Sc0000073_1406052	852.396	0.0018	0.189	-0.0008	-0.088
2	Sc0000042_1600584	1150.121	0.0017	0.183	0.0202	2.152
2	Sc0000042_2327927	1146.894	0.0017	0.183	-0.0051	-0.661
2	Sc0000173_2110	708.059	0.0015	0.161	-0.0013	-0.145
2	Sc0000006_3171354	1415.552	0.0013	0.134	-0.0000	-0.004
2	Sc0000173_189460	703.744	0.0011	0.113	0.0208	2.222
2	Sc0000187_282463	771.295	0.0010	0.099	-0.0000	-0.002
2	Sc0000173_134411	701.616	0.0009	0.095	-0.0028	-0.343
2	Sc0000173_542681	705.948	0.0008	0.082	0.0205	2.187
2	Sc0000041_1697236	1154.354	0.0008	0.081	-0.0004	-0.046
2	Sc0000041_2580814	1155.407	0.0006	0.057	0.0206	2.105
2	Sc0000041_1284678	1417.680	0.0005	0.047	-0.0000	-0.000
2	Sc0000042_953316	1152.226	0.0004	0.046	0.0204	2.128
2	Sc0000055_385438	32.329	0.0004	0.046	0.0204	2.128
2	Sc0000115_1154968	443.614	0.0002	0.021	-0.0000	-0.000
2	Sc0000079_273738	1304.257	0.0002	0.019	-0.0000	-0.001
2	Sc0000042_1541957	1151.174	0.0001	0.011	-0.0002	-0.023
2	Sc0000042_1600577	1150.121	0.0001	0.011	0.0202	2.152
2	Sc0000089_393749	773.400	0.0001	0.011	0.0107	1.110
2	Sc0000089_261882	772.347	0.0001	0.011	-0.0002	-0.023
2	Sc0000089_584884	372.071	0.0000	0.004	-0.0000	-0.000
2	Sc0000032_579065	271.541	0.0000	0.003	-0.0000	-0.000
2	Sc0000033_2355702	379.640	0.0000	0.001	-0.0000	-0.000
2	Sc0000079_1207465	1315.210	0.0000	0.000	0.0119	1.588
2	Sc0000115_14238	855.622	0.0000	0.000	-0.0002	-0.027
2	Sc0000187_282133	373.124	0.0000	0.000	-0.0005	-0.056
2	Sc0000187_44697	373.124	0.0000	0.000	-0.0005	-0.056
2	Sc0000187_282466	373.124	0.0000	0.000	-0.0005	-0.056
2	Sc0000115_863023	372.071	0.0000	0.000	-0.0000	-0.000
2	Sc0000055_2169525	372.071	0.0000	0.000	-0.0000	-0.000
2	Sc0000032_302340	271.541	0.0000	0.000	-0.0000	-0.000
2	Sc0000032_579041	271.541	0.0000	0.000	-0.0000	-0.000
2	Sc0000063_1996470	271.541	0.0000	0.000	-0.0000	-0.000
2	Sc0000185_493367	166.811	0.0000	0.000	-0.0030	-0.360
2	Sc0000147_32652	33.381	0.0000	0.000	-0.0004	-0.046
3	Sc0000044_867345	0.000	0.0157	3.003	0.0000	0.000
3	Sc0000550_224758	30.935	0.1560	23.535	0.0896	23.554
3	xpSc0003839_1431934	60.583	0.1417	20.666	-0.0001	-0.010
3	Sc0000035_1691234	60.716	0.0043	0.428	0.0000	0.001
3	Sc0000035_2055734	61.011	0.0948	10.448	-0.0001	-0.018
3	Sc0000204_389174	71.164	0.1579	17.235	0.0015	0.210
3	Sc0000155_612455	78.246	0.0669	7.168	-0.0000	-0.001
3	Sc0000155_612480	78.332	0.0014	0.142	-0.0001	-0.006
3	Sc0000155_1186884	81.723	0.0005	0.056	-0.0010	-0.112
3	Sc0000155_1186893	81.723	0.0106	1.121	-0.0010	-0.112
3	Sc0000155_856926	85.197	0.0272	2.813	-0.0011	-0.119
3	Sc0000155_1221790	86.889	0.0297	3.013	0.0012	0.129
3	Sc0000155_579801	88.210	0.0264	2.776	0.0064	0.724
3	Sc0000235_381056	93.238	0.0144	1.558	0.0196	2.195
3	Sc0000235_217701	94.857	0.0010	0.103	-0.0003	-0.035
3	Sc0000235_310927	94.857	0.0002	0.021	-0.0003	-0.035
3	Sc0000457_417567	95.912	0.0063	0.681	-0.0009	-0.096
3	Sc0000050_509625	100.421	0.0467	5.190	0.0568	6.774
3	Sc0000457_160064	108.177	0.0410	4.566	-0.0001	-0.006
3	Sc0000050_1121666	108.213	0.0306	3.227	0.0002	0.019
3	Sc0000457_227465	112.540	0.0303	3.202	-0.0000	-0.001
3	Sc0000457_227464	112.551	0.0157	1.640	0.0000	0.002
3	Sc0000235_723506	115.550	0.0477	5.149	0.0180	2.120
3	Sc0000235_183882	121.928	0.0688	7.331	0.0204	2.438
3	Sc0000050_1297481	125.739	0.0736	7.646	-0.0010	-0.112
3	Sc0000050_1384899	129.575	0.0444	4.613	0.0100	1.115
3	Sc0000457_166565	131.867	0.0742	7.941	-0.0007	-0.090
3	Sc0000204_561031	139.031	0.1590	17.357	0.0033	0.458
3	Sc0000122_760780	149.225	0.0968	10.666	0.0049	0.624
3	Sc0000204_692389	151.105	0.0046	0.472	0.0016	0.171
3	Sc0000204_692378	151.105	0.0098	1.017	0.0016	0.171
3	Sc0000171_819175	153.233	0.0098	1.017	-0.0007	-0.080
3	Sc0000204_624415	153.233	0.0183	1.863	-0.0007	-0.080
3	Sc0000171_1044565	155.097	0.0370	3.772	-0.0006	-0.065
3	Sc0000171_284223	157.006	0.0235	2.397	0.0012	0.124
3	Sc0000061_532441	158.792	0.0058	0.600	0.0001	0.015
3	Sc0000061_532442	158.904	0.0304	3.212	-0.0001	-0.008
3	xpSc0003883_179311	163.374	0.0722	7.862	0.0454	5.463
3	xpSc0003883_203491	170.876	0.0430	4.763	-0.0000	-0.000
3	xpSc0003883_221650	170.877	0.0000	0.001	-0.0000	-0.000
3	xpSc0003883_221323	170.877	0.0030	0.313	-0.0000	-0.000
3	Sc0000122_976662	172.395	0.0094	0.974	-0.0005	-0.056
3	Sc0000122_357193	174.306	0.0394	4.069	0.0132	1.443
3	Sc0000122_699395	177.715	0.0693	7.186	-0.0011	-0.130
3	xpSc0003839_495582	181.492	0.0372	3.863	0.0180	1.998
3	xpSc0003839_619358	183.931	0.0108	1.089	-0.0005	-0.051
3	xpSc0003839_798700	184.935	0.0210	2.120	-0.0001	-0.014
3	xpSc0003940_102872	186.051	0.0158	1.625	0.0104	1.123
3	xpSc0003839_657926	189.300	0.0095	1.009	0.0400	4.355
3	xpSc0003839_553053	192.541	0.0048	0.511	-0.0007	-0.071
3	Sc0000035_1691407	193.593	0.0008	0.081	-0.0004	-0.046
3	Sc0000035_1605780	195.721	0.0009	0.093	0.0204	2.128
3	Sc0000035_1495826	196.774	0.0002	0.023	-0.0007	-0.071
3	Sc0000035_70170	200.001	0.0000	0.000	0.0126	1.341
3	Sc0000035_70171	200.001	0.0065	0.653	0.0126	1.341
3	Sc0000035_70179	200.654	0.0104	1.047	-0.0001	-0.005
3	xpSc0003889_116163	201.048	0.0039	0.394	-0.0002	-0.022
3	Sc0000044_1621637	201.048	0.0052	0.551	-0.0002	-0.022
3	Sc0000044_1667338	203.798	0.0284	2.924	0.0361	3.845
3	Sc0000044_2161023	206.171	0.0254	2.593	-0.0001	-0.011
3	xpSc0003889_105480	206.391	0.0022	0.220	-0.0004	-0.047
3	Sc0000044_1526128	206.391	0.0193	2.291	-0.0004	-0.047
3	Sc0000104_871287	216.012	0.0200	2.398	0.0535	9.096
3	xpSc0003889_196265	237.569	0.0029	0.486	0.1504	29.160
3	Sc0000171_1044594	264.405	0.0193	2.220	0.0215	3.886
3	Sc0000171_264346	269.144	0.0393	4.325	-0.0007	-0.088
3	xfSc0000110_63606	275.856	0.0321	3.481	0.0035	0.408
3	Sc0000122_760787	276.853	0.0638	6.708	-0.0009	-0.103
3	Sc0000061_293827	282.565	0.0789	8.273	-0.0027	-0.317
3	Sc0000100_1574454	285.126	0.0253	2.597	-0.0000	-0.002
3	Sc0000061_778865	285.162	0.0426	4.445	-0.0000	-0.001
3	Sc0000061_1575705	289.571	0.0484	5.034	-0.0005	-0.058
3	Sc0000061_853603	290.196	0.0201	2.031	0.0023	0.244
3	Sc0000061_1252424	291.602	0.0172	1.744	-0.0001	-0.010
3	xpSc0003883_203492	291.940	0.0034	0.338	-0.0001	-0.007
3	xpSc0003883_221870	291.940	0.0000	0.000	-0.0001	-0.007
3	xpSc0003883_203475	291.940	0.0000	0.000	-0.0001	-0.007
3	Sc0000061_2196431	291.940	0.0007	0.071	-0.0001	-0.007
3	Sc0000061_371860	292.992	0.0041	0.411	0.0010	0.098
3	Sc0000100_1433533	293.332	0.0609	6.767	-0.0003	-0.036
3	Sc0000158_606890	302.140	0.0874	9.966	0.0447	6.151
3	Sc0000155_1019717	312.356	0.0321	3.760	-0.0001	-0.014
3	Sc0000235_132047	312.577	0.0022	0.221	0.0008	0.113
3	Sc0000235_132043	312.577	0.0059	0.861	0.0008	0.113
3	Sc0000100_1751027	331.105	0.0097	1.361	0.1027	16.541
3	xpSc0003839_1098626	344.890	0.0080	0.992	0.0092	1.425
3	Sc0000035_1973896	353.464	0.0054	0.645	0.0283	4.099
3	Sc0000314_615811	365.436	0.0044	0.585	0.0486	7.787
3	Sc0000035_2433959	381.012	0.1310	20.357	0.0799	17.463
3	Sc0000050_1121651	413.503	0.1286	20.004	-0.0001	-0.025
3	Sc0000235_137496	413.582	0.0039	0.395	0.0000	0.002
3	Sc0000100_1574465	413.897	0.1073	11.991	-0.0002	-0.030
3	Sc0000166_223893	425.573	0.1261	13.928	-0.0027	-0.362
3	Sc0000235_413561	427.825	0.0226	2.309	-0.0000	-0.000
3	Sc0000166_1125602	427.882	0.0042	0.421	-0.0000	-0.000
3	Sc0000050_787513	428.246	0.1090	14.142	-0.0005	-0.077
3	Sc0000457_67860	448.701	0.1613	20.816	0.0551	10.111
3	Sc0000166_224179	463.756	0.0576	7.202	-0.0002	-0.024
3	xfSc0000118_57879	463.920	0.0157	1.678	0.0003	0.037
3	Sc0000235_729776	468.376	0.0141	1.514	-0.0013	-0.151
3	Sc0000457_349492	468.376	0.0002	0.023	-0.0013	-0.151
3	Sc0000050_1460633	470.504	0.0008	0.079	-0.0010	-0.110
3	Sc0000189_805109	472.980	0.0018	0.180	0.0008	0.081
3	Sc0000457_205121	473.104	0.0565	5.978	-0.0001	-0.008
3	Sc0000100_1433516	478.958	0.0619	6.528	0.0002	0.018
3	Sc0000100_1658316	479.632	0.0162	1.658	-0.0002	-0.025
3	xfSc0000099_50879	482.086	0.0282	3.023	-0.0020	-0.232
3	xfSc0000099_159056	487.461	0.0726	8.419	0.0345	4.625
3	Sc0000155_1180038	499.107	0.0539	6.380	-0.0000	-0.000
3	Sc0000155_1180031	499.109	0.0000	0.001	-0.0000	-0.000
3	Sc0000155_1180037	499.109	0.0340	4.024	-0.0000	-0.000
3	Sc0000155_452880	509.490	0.0340	4.024	-0.0020	-0.246
3	Sc0000155_452858	510.543	0.0078	0.989	0.0187	2.349
3	Sc0000061_532411	522.120	0.0105	1.293	0.0243	3.358
3	Sc0000204_389175	528.402	0.0199	2.522	0.0144	2.107
3	Sc0000204_950696	542.146	0.0203	2.651	0.0115	2.116
3	Sc0000061_2144479	560.063	0.0166	3.810	0.0042	1.508
3	Sc0000043_949036	607.213	0.0223	4.488	-0.0022	-0.745
3	Sc0000029_3434196	619.914	0.0338	4.304	-0.0143	-2.470
3	Sc0000000_2261093	633.488	0.0251	3.192	-0.0009	-0.117
3	Sc0000000_2261083	633.488	0.0021	0.216	-0.0009	-0.117
3	Sc0000000_2371515	634.996	0.0154	1.939	0.0187	2.470
3	Sc0000000_2300164	648.777	0.0359	4.586	0.0340	5.526
3	Sc0000000_1133773	662.095	0.0388	4.836	0.0115	1.831
3	Sc0000000_2051128	672.785	0.0399	4.717	0.0411	5.736
3	Sc0000000_1896508	681.660	0.0518	5.988	0.0131	1.822
3	Sc0000000_2449323	690.266	0.0856	10.436	-0.0128	-2.097
3	Sc0000043_905985	705.165	0.0583	7.277	-0.0002	-0.021
3	Sc0000029_3363571	705.250	0.0576	6.558	0.0001	0.014
3	Sc0000222_456736	715.058	0.1671	18.933	0.0089	1.364
3	xpSc0004102_35307	727.518	0.1643	18.176	0.0244	3.397
3	Sc0000029_3422867	733.234	0.0737	7.724	-0.0009	-0.107
3	Sc0000043_1051262	735.242	0.0198	2.019	-0.0000	-0.000
3	Sc0000043_1051293	735.253	0.0156	1.633	-0.0000	-0.001
3	Sc0000029_3462244	738.283	0.0212	2.194	-0.0003	-0.034
3	Sc0000043_1504475	738.855	0.0104	1.048	-0.0001	-0.006
3	Sc0000029_2593235	739.332	0.0047	0.476	-0.0003	-0.032
3	Sc0000172_286269	742.558	0.0000	0.000	-0.0006	-0.070
3	Sc0000172_498987	742.558	0.0102	1.034	-0.0006	-0.070
3	Sc0000352_50970	743.592	0.0214	2.162	-0.0001	-0.006
3	Sc0000027_2846194	744.720	0.0114	1.157	0.0000	0.004
3	Sc0000284_350699	744.749	0.0619	7.282	-0.0000	-0.005
3	Sc0000027_2363323	756.621	0.1089	12.817	0.0752	10.648
3	Sc0000172_289169	767.547	0.0473	5.565	-0.0000	-0.000
3	Sc0000172_289160	767.548	0.0515	5.626	-0.0000	-0.000
3	Sc0000069_343999	774.813	0.0763	8.168	-0.0024	-0.287
3	Sc0000027_3586065	777.356	0.0248	2.543	0.0102	1.085
3	xpSc0003902_191502	777.356	0.0107	1.077	0.0102	1.085
3	xfSc0000065_166493	778.433	0.0210	2.120	-0.0001	-0.008
3	xfSc0000065_166518	779.476	0.0107	1.086	-0.0000	-0.001
3	Sc0000420_51556	779.519	0.0105	1.059	0.0000	0.001
3	Sc0000027_2506010	780.535	0.0181	1.825	-0.0001	-0.015
3	Sc0000000_5961796	781.344	0.0213	2.153	0.0033	0.348
3	Sc0000466_269139	782.688	0.0289	2.938	-0.0001	-0.011
3	Sc0000284_382624	784.281	0.0207	2.097	-0.0002	-0.016
3	Sc0000069_1272811	784.785	0.0238	2.415	-0.0002	-0.020
3	Sc0000027_1800887	786.696	0.0201	2.046	-0.0001	-0.005
3	Sc0000043_585113	786.831	0.0340	3.508	-0.0000	-0.003
3	Sc0000172_289159	790.204	0.0671	6.943	0.0043	0.493
3	Sc0000027_3004421	793.774	0.1183	13.516	0.0021	0.292
3	Sc0000027_1288926	807.359	0.1049	12.414	0.0584	8.444
3	Sc0000332_474606	816.502	0.0264	3.005	0.0018	0.215
3	Sc0000534_40456	817.041	0.0226	2.295	0.0000	0.000
3	Sc0000466_291155	818.797	0.1224	13.558	0.0137	1.768
3	Sc0000069_1559419	830.599	0.1065	11.943	-0.0003	-0.032
3	xpSc0003897_166192	830.740	0.0047	0.469	0.0001	0.005
3	Sc0000069_1559420	831.068	0.0482	5.181	-0.0003	-0.037
3	Sc0000284_70772	837.310	0.0684	7.253	0.0264	3.041
3	Sc0000069_913698	839.710	0.0436	4.459	-0.0006	-0.065
3	Sc0000172_1137190	841.768	0.0278	2.832	-0.0002	-0.026
3	Sc0000069_913704	842.542	0.0144	1.453	-0.0001	-0.011
3	Sc0000000_6062787	843.222	0.0230	2.335	-0.0002	-0.021
3	Sc0000497_194409	844.877	0.0317	3.220	-0.0002	-0.018
3	xpSc0003897_80998	846.442	0.0305	3.097	-0.0004	-0.045
3	Sc0000222_516357	847.974	0.0153	1.558	-0.0000	-0.001
3	Sc0000222_516363	847.999	0.0002	0.025	0.0005	0.051
3	Sc0000222_516362	847.999	0.0000	0.000	0.0005	0.051
3	Sc0000222_516387	847.999	0.0098	1.017	0.0005	0.051
3	Sc0000324_296274	850.127	0.0098	1.017	-0.0002	-0.022
3	Sc0000027_2846188	850.127	0.0050	0.503	-0.0002	-0.022
3	Sc0000027_2585165	850.630	0.0104	1.048	-0.0001	-0.006
3	Sc0000172_1214700	851.176	0.0180	1.819	0.0052	0.536
3	Sc0000027_2585189	852.449	0.0257	2.600	-0.0003	-0.032
3	xpSc0003897_81002	853.776	0.0285	2.894	-0.0004	-0.041
3	Sc0000497_194423	855.343	0.0312	3.171	-0.0002	-0.019
3	Sc0000027_2538876	856.946	0.0189	1.915	0.0003	0.035
3	Sc0000172_378294	857.258	0.0462	4.813	-0.0001	-0.016
3	Sc0000018_1421181	861.760	0.0453	4.727	-0.0002	-0.019
3	Sc0000000_6187920	861.985	0.0217	2.360	-0.0002	-0.018
3	Sc0000069_933383	867.630	0.0195	2.134	0.0375	4.346
3	Sc0000069_933384	867.630	0.0242	2.556	0.0375	4.346
3	Sc0000027_3500658	871.615	0.0403	4.192	0.0041	0.454
3	Sc0000027_3263201	873.250	0.0708	7.427	-0.0003	-0.040
3	Sc0000390_477960	879.042	0.0621	6.539	-0.0007	-0.083
3	Sc0000332_709869	879.789	0.0074	0.747	0.0012	0.130
3	xfSc0000065_179206	879.789	0.0109	1.186	0.0012	0.130
3	Sc0000027_3401851	884.680	0.0478	5.277	0.0153	1.917
3	Sc0000497_194410	891.898	0.0396	4.366	-0.0001	-0.014
3	Sc0000083_92827	892.172	0.0027	0.275	0.0009	0.111
3	Sc0000083_92826	892.172	0.0220	2.578	0.0009	0.111
3	Sc0000100_391277	901.339	0.0349	4.034	0.0945	11.540
3	Sc0000027_1288895	908.063	0.0129	1.456	-0.0019	-0.230
3	Sc0000027_3598926	908.063	0.0000	0.000	-0.0019	-0.230
3	Sc0000222_199744	908.063	0.0154	1.568	-0.0019	-0.230
3	Sc0000027_2625217	909.631	0.0316	3.207	-0.0002	-0.020
3	Sc0000029_1933450	911.270	0.0161	1.639	-0.0000	-0.001
3	Sc0000029_2593260	911.270	0.0000	0.000	-0.0000	-0.001
3	Sc0000029_1933461	911.270	0.0002	0.016	-0.0000	-0.001
3	Sc0000043_1504468	911.286	0.0195	2.034	-0.0000	-0.001
3	Sc0000087_1223247	914.509	0.0206	2.148	0.0015	0.165
3	Sc0000029_1669516	914.638	0.0574	6.085	-0.0000	-0.002
3	Sc0000029_800112	920.594	0.0578	6.131	0.0040	0.464
3	Sc0000029_1444970	922.897	0.0194	2.168	0.0091	1.079
3	Sc0000000_2311219	929.713	0.0688	7.383	0.0323	3.957
3	Sc0000000_813823	935.103	0.0684	7.154	-0.0008	-0.087
3	Sc0000000_962173	936.867	0.0200	2.044	0.0010	0.114
3	Sc0000000_962172	939.712	0.0028	0.298	-0.0000	-0.001
3	Sc0000000_962170	939.730	0.1201	13.730	-0.0000	-0.000
3	Sc0000284_382639	953.442	0.1213	13.852	-0.0000	-0.000
3	Sc0000000_6872839	953.582	0.0148	1.502	0.0000	0.003
3	Sc0000027_2846195	954.944	0.1325	15.860	-0.0023	-0.338
3	Sc0000253_766186	972.220	0.1215	14.748	0.0184	2.592
3	Sc0000253_766188	973.321	0.0216	2.199	-0.0004	-0.038
3	Sc0000349_219571	975.268	0.0351	3.574	-0.0003	-0.032
3	Sc0000027_3084880	976.895	0.0162	1.649	-0.0000	-0.001
3	Sc0000332_474516	976.918	0.0858	11.123	-0.0001	-0.010
3	Sc0000027_1639521	995.579	0.0856	11.100	0.0904	19.239
3	Sc0000027_1639522	995.579	0.0279	4.749	0.0904	19.239
3	Sc0000020_1945947	1024.604	0.0492	7.718	0.1383	26.807
3	Sc0000020_1780813	1042.687	0.0242	3.273	-0.0036	-0.546
3	Sc0000018_940147	1044.554	0.0029	0.304	-0.0016	-0.179
3	Sc0000018_1455618	1044.554	0.0000	0.000	-0.0016	-0.179
3	Sc0000018_690609	1044.554	0.0429	4.486	-0.0016	-0.179
3	Sc0000018_398961	1049.039	0.0907	9.509	-0.0030	-0.369
3	Sc0000222_477200	1054.063	0.0634	6.604	-0.0007	-0.077
3	Sc0000018_398959	1055.644	0.1537	18.642	-0.0034	-0.520
3	Sc0000027_3084959	1074.977	0.1719	20.729	0.0373	5.828
3	Sc0000018_398976	1080.919	0.0743	8.157	-0.0054	-0.710
3	Sc0000018_1067090	1088.265	0.1961	23.122	0.0262	4.229
3	Sc0000172_256767	1106.899	0.2711	31.775	-0.0226	-4.464
3	Sc0000222_516338	1120.040	0.1156	13.141	-0.0132	-2.056
3	Sc0000172_878582	1120.040	0.0742	8.030	-0.0132	-2.056
3	Sc0000043_355258	1128.071	0.1717	18.875	-0.0020	-0.300
3	Sc0000271_529277	1138.915	0.1206	13.214	0.0042	0.538
3	Sc0000043_1604145	1141.285	0.2164	26.800	0.0104	1.745
3	Sc0000020_3760712	1165.715	0.2131	26.454	0.0007	0.124
3	Sc0000020_3446799	1167.739	0.0335	3.407	0.0005	0.056
3	Sc0000257_878319	1169.122	0.0735	7.759	-0.0001	-0.008
3	Sc0000020_3761087	1175.498	0.0717	7.637	0.0010	0.118
3	Sc0000020_3380131	1179.229	0.0183	1.931	0.0052	0.582
3	Sc0000020_1809837	1181.148	0.0186	1.960	-0.0011	-0.129
3	Sc0000020_1872542	1185.004	0.0126	1.345	0.0002	0.018
3	Sc0000020_3380069	1185.057	0.0096	0.990	0.0004	0.037
3	Sc0000020_3650588	1187.184	0.0177	1.829	0.0089	0.963
3	Sc0000257_884947	1189.268	0.0173	1.786	0.0201	2.145
3	Sc0000020_1809836	1191.460	0.0086	0.893	0.0094	1.055
3	Sc0000020_1809835	1191.460	0.0064	0.690	0.0094	1.055
3	Sc0000000_6344308	1195.811	0.0096	1.023	0.0015	0.165
3	Sc0000018_798693	1197.425	0.0318	3.371	-0.0013	-0.143
3	Sc0000018_1653783	1202.051	0.0298	3.163	-0.0001	-0.012
3	Sc0000018_1653780	1202.175	0.0202	2.177	-0.0001	-0.011
3	xpSc0003902_19653	1207.127	0.0243	2.607	-0.0015	-0.169
3	Sc0000000_6584276	1208.964	0.0251	2.569	-0.0006	-0.066
3	Sc0000069_1559418	1210.979	0.0425	4.339	-0.0007	-0.075
3	Sc0000222_481123	1213.303	0.0268	2.828	-0.0039	-0.501
3	Sc0000253_58014	1223.364	0.0295	3.457	0.0213	3.028
3	Sc0000253_767252	1232.324	0.0328	3.729	0.0049	0.616
3	Sc0000192_458945	1234.987	0.0710	7.573	-0.0019	-0.233
3	xpSc0003894_97386	1241.784	0.0696	7.408	-0.0004	-0.041
3	Sc0000192_477422	1242.395	0.0325	3.618	-0.0006	-0.075
3	xpSc0003853_285713	1250.406	0.0330	3.690	0.0006	0.077
3	xpSc0003853_357362	1252.652	0.0242	2.839	0.0225	2.861
3	Sc0000192_300834	1263.761	0.0176	2.157	0.0079	1.013
3	Sc0000253_599693	1263.761	0.0154	1.569	0.0079	1.013
3	Sc0000192_295540	1265.330	0.0314	3.191	-0.0004	-0.041
3	Sc0000253_756888	1266.952	0.0175	1.788	0.0105	1.115
3	Sc0000257_145175	1269.085	0.0016	0.166	-0.0006	-0.067
3	Sc0000253_47694	1269.085	0.0000	0.000	-0.0006	-0.067
3	Sc0000257_175326	1269.085	0.0025	0.255	-0.0006	-0.067
3	Sc0000192_244966	1270.692	0.0039	0.402	0.0204	2.131
3	Sc0000253_766198	1272.270	0.0045	0.463	-0.0003	-0.032
3	Sc0000257_145191	1273.324	0.0085	0.882	0.0203	2.143
3	Sc0000257_786391	1276.137	0.0225	2.304	-0.0009	-0.100
3	Sc0000257_725896	1277.875	0.0669	6.982	0.0030	0.342
3	Sc0000172_499003	1283.119	0.0553	5.849	-0.0025	-0.306
3	Sc0000352_231025	1287.571	0.0078	0.840	0.0346	3.906
3	Sc0000172_499010	1291.184	0.0024	0.259	-0.0000	-0.002
3	Sc0000222_516324	1291.208	0.0002	0.024	-0.0000	-0.000
3	Sc0000172_89414	1291.208	0.0000	0.000	-0.0000	-0.000
3	Sc0000172_878581	1291.208	0.0000	0.000	-0.0000	-0.000
3	Sc0000027_1768203	1291.208	0.0000	0.000	-0.0000	-0.000
3	Sc0000172_27259	1291.208	0.0000	0.000	-0.0000	-0.000
3	Sc0000172_1214677	1291.208	0.0000	0.000	-0.0000	-0.000
3	Sc0000027_2585192	1291.208	0.0000	0.000	-0.0000	-0.000
3	Sc0000222_79800	1291.208	0.0001	0.011	-0.0000	-0.000
3	Sc0000027_3564409	1291.220	0.0570	6.662	-0.0000	-0.003
3	Sc0000420_244748	1302.419	0.0738	9.025	0.0483	7.992
3	Sc0000172_661777	1320.476	0.0358	5.313	0.0139	3.108
3	Sc0000104_530492	1344.113	0.0286	4.191	-0.0030	-0.633
3	Sc0000000_2265395	1357.185	0.0098	1.253	0.0280	3.992
3	Sc0000000_2265412	1357.185	0.0302	3.342	0.0280	3.992
3	Sc0000000_2265725	1363.862	0.0306	3.377	-0.0039	-0.478
3	Sc0000104_402903	1367.089	0.0003	0.035	0.0315	3.655
3	Sc0000104_568797	1367.089	0.0050	0.559	0.0315	3.655
3	Sc0000029_166305	1373.059	0.0105	1.149	0.0183	2.138
3	Sc0000029_1437736	1375.918	0.0093	0.974	0.0060	0.645
3	Sc0000029_800088	1376.983	0.0040	0.407	-0.0002	-0.023
3	Sc0000029_1430480	1378.036	0.0009	0.087	-0.0000	-0.001
3	Sc0000029_1430485	1378.101	0.0411	4.282	-0.0000	-0.001
3	Sc0000029_3422849	1382.319	0.0489	5.110	-0.0016	-0.182
3	Sc0000000_6872837	1385.537	0.0440	4.581	0.0014	0.159
3	Sc0000349_376221	1389.226	0.0873	9.155	0.0037	0.441
3	Sc0000043_774402	1394.692	0.1257	14.534	0.0053	0.792
3	Sc0000029_1363812	1409.480	0.1009	12.137	0.0242	3.680
3	Sc0000000_2275691	1417.472	0.0519	6.101	0.0172	2.471
3	Sc0000000_69143	1428.856	0.0426	4.935	0.0449	5.834
3	Sc0000136_1306739	1433.538	0.0211	2.251	-0.0002	-0.023
3	Sc0000104_635599	1433.885	0.0311	3.185	-0.0002	-0.018
3	Sc0000000_105128	1436.724	0.0282	2.900	0.0000	0.001
3	Sc0000104_213917	1436.785	0.0015	0.151	0.0005	0.054
3	Sc0000000_1048184	1438.450	0.0359	4.533	-0.0036	-0.502
3	Sc0000104_755345	1452.602	0.0502	6.474	0.0262	4.536
3	Sc0000043_1034856	1468.176	0.0251	3.036	-0.0017	-0.235
3	Sc0000029_1954968	1469.181	0.0430	4.429	-0.0004	-0.045
3	Sc0000043_1094294	1472.605	0.0434	4.731	0.0104	1.412
3	xpSc0003895_145879	1485.281	0.0307	3.733	0.0382	5.660
3	Sc0000018_1533095	1495.129	0.0656	7.992	0.0068	1.072
3	xpSc0003931_16672	1508.402	0.0590	7.420	0.0337	5.659
3	Sc0000020_2659188	1523.899	0.0139	1.854	0.0000	0.000
4	Sc0000024_410833	0.000	0.2119	27.561	0.0000	0.000
4	Sc0000018_2531224	27.561	0.2515	31.688	-0.0104	-2.006
4	Sc0000033_1579031	31.688	0.0446	4.623	0.0008	0.087
4	Sc0000308_319485	32.184	0.0788	8.483	-0.0002	-0.027
4	Sc0000062_388265	40.171	0.0845	9.138	0.0058	0.740
4	Sc0000018_3699679	44.657	0.0174	1.935	0.0467	5.538
4	Sc0000291_452542	51.463	0.0068	0.784	-0.0013	-0.155
4	Sc0000291_452550	51.463	0.0000	0.000	-0.0013	-0.155
4	Sc0000062_206780	52.516	0.0000	0.000	0.0206	2.105
4	Sc0000062_695748	52.516	0.0000	0.000	0.0206	2.105
4	Sc0000062_206822	52.516	0.0001	0.011	0.0206	2.105
4	Sc0000291_652266	53.568	0.0001	0.011	-0.0000	-0.000
4	Sc0000018_3472508	53.568	0.0002	0.020	-0.0000	-0.000
4	Sc0000291_293344	53.588	0.0200	2.089	-0.0000	-0.001
4	Sc0000291_272507	56.794	0.0198	2.069	0.0057	0.621
4	Sc0000291_272508	56.794	0.0000	0.000	0.0057	0.621
4	Sc0000291_272506	56.794	0.0045	0.465	0.0057	0.621
4	Sc0000062_1230750	58.422	0.0077	0.784	-0.0001	-0.008
4	Sc0000062_1573887	58.741	0.0064	0.646	-0.0000	-0.002
4	Sc0000062_1573904	59.068	0.0512	5.510	-0.0004	-0.043
4	Sc0000291_149183	65.566	0.0511	5.509	0.0168	1.946
4	Sc0000291_208134	67.386	0.0273	3.081	-0.0019	-0.233
4	Sc0000018_3562682	75.317	0.0398	4.626	0.0368	4.990
4	Sc0000062_1441452	85.100	0.0310	3.689	0.0519	7.083
4	Sc0000062_1714169	94.432	0.0256	3.011	0.0396	5.317
4	Sc0000291_755095	102.485	0.0297	3.488	0.0344	4.667
4	Sc0000282_255675	112.038	0.0194	2.297	0.0000	0.004
4	Sc0000282_255654	112.041	0.0123	1.306	-0.0000	-0.000
4	Sc0000180_876524	115.845	0.0150	1.609	-0.0009	-0.103
4	xfSc0000033_60742	120.699	0.0363	3.957	0.0157	1.915
4	Sc0000024_582502	126.851	0.0337	3.672	-0.0000	-0.003
4	Sc0000308_505422	126.872	0.0002	0.021	0.0001	0.010
4	Sc0000024_237308	126.872	0.0000	0.000	0.0001	0.010
4	Sc0000308_505423	126.872	0.0191	1.949	0.0001	0.010
4	Sc0000024_37148	128.821	0.0348	3.545	-0.0003	-0.033
4	Sc0000308_217174	130.417	0.0202	2.062	0.0095	1.007
4	Sc0000024_548132	132.217	0.0140	1.519	0.0050	0.579
4	Sc0000033_1357399	137.717	0.0095	1.053	0.0056	0.881
4	Sc0000033_1086915	137.717	0.0414	5.522	0.0056	0.881
4	Sc0000281_46002	154.959	0.0414	5.522	-0.0126	-2.360
4	Sc0000281_45968	154.959	0.0002	0.022	-0.0126	-2.360
4	Sc0000045_2655128	167.973	0.0002	0.022	0.1318	20.656
4	Sc0000045_2655129	167.973	0.0581	8.016	0.1318	20.656
4	xfSc0000413_4853	188.117	0.0763	9.989	-0.0129	-2.180
4	Sc0000077_548895	193.168	0.0912	11.126	0.0346	4.999
4	Sc0000191_811802	209.110	0.1179	14.739	0.0681	11.032
4	Sc0000077_560996	222.912	0.0448	5.586	0.0060	0.807
4	Sc0000077_561014	222.912	0.0011	0.114	0.0060	0.807
4	Sc0000077_548985	224.519	0.0300	3.209	0.0196	2.185
4	Sc0000077_1749582	229.466	0.0290	3.100	-0.0000	-0.001
4	Sc0000211_707531	229.471	0.0088	0.972	0.0000	0.002
4	Sc0000196_187088	234.986	0.0092	1.015	0.0006	0.067
4	Sc0000547_209155	235.034	0.0008	0.079	-0.0000	-0.000
4	Sc0000290_777616	235.065	0.0180	1.921	0.0000	0.004
4	Sc0000242_471616	239.337	0.0244	2.635	0.0246	2.892
4	Sc0000077_1998040	244.579	0.0210	2.448	0.0134	1.727
4	Sc0000113_269652	252.744	0.0142	1.703	0.0863	11.972
4	Sc0000113_269656	252.744	0.0000	0.000	0.0863	11.972
4	Sc0000113_269653	252.744	0.0578	7.154	0.0863	11.972
4	Sc0000083_1681176	267.053	0.0622	7.613	0.0175	2.385
4	Sc0000083_837920	269.513	0.0044	0.459	0.0003	0.035
4	xpSc0004132_11543	269.513	0.0202	2.064	0.0003	0.035
4	Sc0000083_1197201	271.577	0.0426	4.354	-0.0005	-0.051
4	xpSc0003914_152783	273.867	0.0290	3.043	0.0162	1.894
4	Sc0000083_1706305	280.269	0.0159	1.740	0.0299	3.491
4	Sc0000083_1625678	283.340	0.0663	7.409	-0.0029	-0.367
4	Sc0000229_896754	292.620	0.0820	8.992	0.0130	1.622
4	Sc0000593_61854	295.190	0.0383	3.912	-0.0003	-0.029
4	Sc0000242_525064	296.532	0.0134	1.361	0.0000	0.004
4	Sc0000593_61843	296.551	0.0682	7.822	0.0000	0.001
4	Sc0000070_427625	307.385	0.1053	11.968	0.0444	6.052
4	Sc0000070_288591	315.061	0.0646	7.188	0.0007	0.098
4	Sc0000077_1016884	321.533	0.0274	3.027	-0.0000	-0.001
4	Sc0000077_1016874	321.537	0.0037	0.368	-0.0000	-0.000
4	Sc0000593_63053	321.901	0.0383	4.216	0.0010	0.118
4	Sc0000013_683255	329.033	0.0857	9.961	0.0130	1.875
4	Sc0000083_1538783	341.210	0.0636	7.387	0.0015	0.199
4	Sc0000077_893416	342.488	0.0680	8.081	0.0027	0.362
4	xpSc0003873_101412	356.246	0.0686	8.263	0.0264	3.757
4	Sc0000211_740712	361.995	0.0133	1.469	-0.0000	-0.001
4	Sc0000211_740713	362.004	0.0645	7.638	-0.0000	-0.002
4	Sc0000077_1543916	374.324	0.0878	10.367	0.0332	4.875
4	Sc0000176_619642	383.628	0.0234	2.737	0.0131	1.850
4	Sc0000176_619623	383.628	0.0000	0.000	0.0131	1.850
4	Sc0000176_619633	383.628	0.0363	4.166	0.0131	1.850
4	Sc0000070_797446	392.637	0.0440	5.063	0.0145	1.980
4	Sc0000176_908023	400.300	0.0207	2.288	0.0156	1.942
4	Sc0000211_740714	404.591	0.0278	2.948	-0.0020	-0.231
4	Sc0000077_1774946	407.687	0.0265	2.981	-0.0032	-0.432
4	Sc0000033_318564	418.572	0.0759	10.131	0.0324	5.640
4	Sc0000282_270151	438.192	0.0676	9.043	0.0007	0.105
4	Sc0000018_2331992	438.528	0.0122	1.251	-0.0001	-0.014
4	Sc0000018_2332004	440.555	0.0129	1.436	0.0167	2.198
4	Sc0000062_1635873	453.447	0.0331	4.039	0.0420	6.373
4	Sc0000232_171384	464.673	0.0503	5.685	-0.0027	-0.352
4	Sc0000380_338551	466.840	0.0226	2.307	0.0000	0.000
4	Sc0000232_210531	466.980	0.0028	0.285	0.0003	0.027
4	Sc0000380_229019	469.135	0.0014	0.144	-0.0003	-0.030
4	Sc0000232_535142	469.135	0.0067	0.679	-0.0003	-0.030
4	Sc0000232_674479	469.814	0.0448	4.632	-0.0002	-0.024
4	Sc0000062_1710774	473.767	0.0396	4.116	-0.0009	-0.103
4	Sc0000062_1073619	476.311	0.2013	27.397	-0.0001	-0.023
4	Sc0000018_3761341	506.046	0.2749	35.380	-0.0152	-3.356
4	Sc0000018_2972545	514.192	0.1052	11.240	0.0051	0.634
4	Sc0000232_209026	517.286	0.0380	3.902	-0.0001	-0.014
4	Sc0000062_1710771	518.094	0.0147	1.485	-0.0000	-0.000
4	Sc0000018_3472519	518.772	0.0257	2.616	-0.0001	-0.012
4	Sc0000062_1714164	520.710	0.0759	7.974	0.0007	0.086
4	Sc0000232_209019	526.745	0.1716	19.075	-0.0069	-1.025
4	Sc0000232_674480	539.785	0.2335	26.597	-0.0164	-2.878
4	Sc0000062_2183643	553.343	0.1208	13.771	-0.0025	-0.332
4	Sc0000380_324847	554.395	0.0042	0.426	0.0206	2.105
4	Sc0000062_2231051	555.448	0.0356	3.684	-0.0007	-0.077
4	Sc0000232_535245	558.919	0.0635	6.557	-0.0014	-0.158
4	Sc0000232_294005	562.005	0.0300	3.092	-0.0000	-0.000
4	Sc0000232_535280	562.011	0.0877	12.445	0.0000	0.003
4	Sc0000180_1041726	585.862	0.0962	13.733	0.1270	24.279
4	xfSc0000033_291406	607.058	0.0535	6.649	-0.0129	-2.549
4	Sc0000033_1617067	618.575	0.0487	5.752	0.0172	2.207
4	Sc0000024_375729	620.727	0.0038	0.397	0.0023	0.267
4	Sc0000024_375723	620.727	0.0255	2.711	0.0023	0.267
4	Sc0000282_159465	625.077	0.0255	2.711	0.0174	2.028
4	Sc0000282_159467	625.077	0.0061	0.662	0.0174	2.028
4	Sc0000180_529288	629.355	0.0158	1.725	0.0378	4.387
4	Sc0000180_1121354	634.769	0.0156	1.731	0.0185	2.263
4	Sc0000018_2658312	640.459	0.0116	1.436	0.0194	2.818
4	Sc0000018_2177619	654.960	0.0204	2.904	0.0827	13.634
4	Sc0000033_1617262	672.426	0.0646	8.733	0.0804	13.984
4	Sc0000024_582482	689.779	0.0516	6.773	0.0000	0.004
4	Sc0000033_1950018	689.955	0.0531	5.590	0.0002	0.017
4	Sc0000024_548154	695.369	0.1354	14.624	-0.0044	-0.591
4	Sc0000033_505709	704.579	0.0894	9.743	-0.0004	-0.043
4	Sc0000070_1217019	705.112	0.0424	5.736	-0.0003	-0.037
4	Sc0000291_348000	719.382	0.0435	6.232	0.0060	1.288
4	Sc0000335_135698	744.183	0.0067	1.064	-0.0013	-0.228
4	xfSc0000014_471826	745.688	0.0090	1.164	-0.0023	-0.320
4	Sc0000053_938376	759.653	0.0096	1.234	0.0129	1.846
4	Sc0000452_29619	764.524	0.0036	0.448	0.0209	2.883
4	Sc0000007_1266466	777.090	0.0057	0.659	0.0149	1.992
4	Sc0000007_1518022	780.146	0.0206	2.199	0.0200	2.264
4	Sc0000007_1382960	784.469	0.0178	1.899	0.0001	0.010
4	Sc0000007_3719766	784.485	0.0558	5.910	0.0001	0.007
4	Sc0000007_802782	790.379	0.0683	7.177	0.0014	0.162
4	Sc0000021_3585688	791.661	0.0477	5.753	-0.0005	-0.071
4	Sc0000532_108331	806.166	0.0561	7.176	0.0169	2.893
4	Sc0000053_938136	820.028	0.0226	2.908	0.0180	3.047
4	Sc0000201_618751	833.918	0.0245	3.615	0.0625	10.648
4	Sc0000021_1321953	852.113	0.0233	3.471	0.0456	8.310
4	Sc0000021_1433262	868.181	0.0150	1.727	-0.0155	-2.554
4	Sc0000021_2302921	875.737	0.0146	1.668	0.0098	1.233
4	Sc0000021_2302907	875.737	0.0214	2.300	0.0098	1.233
4	Sc0000021_1490241	880.477	0.0340	3.573	0.0048	0.541
4	Sc0000021_2918584	881.750	0.0471	4.850	0.0079	0.859
4	Sc0000021_1074249	885.327	0.0363	3.752	-0.0001	-0.013
4	Sc0000021_2733575	885.503	0.0107	1.294	0.0023	0.283
4	Sc0000021_2051617	895.974	0.0250	3.034	0.1300	15.911
4	Sc0000021_2918577	903.767	0.0164	1.948	-0.0016	-0.199
4	Sc0000021_1897457	905.338	0.0054	0.585	0.0197	2.154
4	Sc0000021_1124792	909.381	0.0310	3.402	0.0105	1.277
4	Sc0000201_848567	915.621	0.0261	2.869	-0.0000	-0.003
4	Sc0000201_761375	915.641	0.0180	1.828	-0.0000	-0.001
4	Sc0000007_1356060	917.449	0.0352	3.588	-0.0003	-0.035
4	Sc0000201_338000	919.228	0.0175	1.779	0.0115	1.233
4	Sc0000201_337971	919.228	0.0000	0.000	0.0115	1.233
4	Sc0000201_337995	919.228	0.0206	2.106	0.0115	1.233
4	Sc0000021_3599084	921.335	0.0424	4.334	-0.0001	-0.016
4	Sc0000007_894958	923.563	0.0270	2.747	0.0049	0.517
4	Sc0000201_750213	924.082	0.0105	1.051	-0.0000	-0.001
4	Sc0000007_3286985	924.614	0.0197	1.994	-0.0001	-0.014
4	Sc0000007_1356036	926.076	0.0266	2.699	-0.0001	-0.013
4	Sc0000007_1853976	927.313	0.0182	1.840	0.0045	0.467
4	Sc0000007_3656279	927.916	0.0129	1.297	-0.0000	-0.004
4	Sc0000007_1979033	928.610	0.0128	1.290	-0.0001	-0.006
4	Sc0000007_2519284	929.205	0.0297	3.034	-0.0001	-0.014
4	Sc0000021_3166490	931.644	0.0239	2.444	-0.0000	-0.000
4	Sc0000021_3166488	931.649	0.0034	0.341	-0.0000	-0.000
4	Sc0000223_668426	931.985	0.0096	0.968	0.0001	0.008
4	Sc0000007_1047639	932.617	0.0720	8.053	-0.0006	-0.069
4	Sc0000021_1667536	942.419	0.0658	7.421	0.0149	1.853
4	Sc0000021_1667537	942.419	0.0000	0.000	0.0149	1.853
4	Sc0000021_1667535	942.419	0.0089	0.925	0.0149	1.853
4	Sc0000021_1124805	944.549	0.0288	3.039	-0.0017	-0.190
4	Sc0000007_3656275	948.837	0.0204	2.175	-0.0000	-0.003
4	Sc0000021_3801981	948.898	0.0131	1.322	0.0000	0.005
4	Sc0000007_1438252	950.159	0.0228	2.306	-0.0002	-0.020
4	Sc0000007_726965	951.204	0.0262	2.654	-0.0003	-0.030
4	Sc0000007_3092777	952.813	0.0411	4.205	0.0049	0.531
4	Sc0000201_750243	955.410	0.0372	3.800	0.0028	0.301
4	Sc0000007_1764306	956.614	0.0362	3.761	0.0069	0.763
4	Sc0000223_1028665	960.541	0.0405	4.213	0.0065	0.724
4	Sc0000223_641022	962.196	0.0259	2.665	-0.0005	-0.057
4	Sc0000007_910676	965.025	0.0112	1.175	0.0330	3.522
4	Sc0000021_3782890	967.159	0.0102	1.036	-0.0004	-0.038
4	Sc0000007_1987528	968.030	0.0209	2.108	-0.0002	-0.022
4	Sc0000007_115018	969.267	0.0235	2.374	0.0130	1.347
4	Sc0000007_1987501	970.404	0.0209	2.116	-0.0001	-0.014
4	Sc0000007_2769876	971.383	0.0097	0.979	-0.0002	-0.024
4	Sc0000007_2769878	971.383	0.0046	0.470	-0.0002	-0.024
4	Sc0000007_2706294	972.580	0.0090	0.929	0.0207	2.124
4	Sc0000007_2769854	973.788	0.0340	3.505	-0.0007	-0.072
4	Sc0000201_418288	976.834	0.0604	6.234	-0.0013	-0.143
4	Sc0000201_416450	980.022	0.0481	4.944	0.0107	1.164
4	Sc0000201_418239	981.778	0.0365	3.722	-0.0004	-0.043
4	Sc0000021_3789102	983.744	0.0489	5.617	-0.0036	-0.486
4	Sc0000201_787648	996.036	0.0637	7.682	0.0839	11.725
4	Sc0000201_848570	1006.459	0.0395	4.578	0.0001	0.007
4	Sc0000007_802768	1007.006	0.0642	6.802	-0.0005	-0.052
4	Sc0000201_750245	1013.262	0.0658	6.962	-0.0004	-0.044
4	Sc0000021_3760685	1013.968	0.0070	0.706	0.0023	0.283
4	Sc0000021_3760682	1013.968	0.0000	0.000	0.0023	0.283
4	Sc0000021_3760681	1013.968	0.0316	3.740	0.0023	0.283
4	Sc0000023_178081	1024.274	0.0432	5.086	0.0509	6.886
4	Sc0000007_3587986	1032.528	0.0117	1.360	-0.0000	-0.002
4	Sc0000007_3101019	1032.541	0.0181	1.844	-0.0000	-0.001
4	Sc0000007_1808403	1034.371	0.0664	6.924	-0.0008	-0.095
4	Sc0000007_1182956	1039.465	0.0692	7.431	0.0188	2.349
4	Sc0000007_335651	1046.645	0.0379	4.148	0.0244	2.935
4	Sc0000007_1438267	1050.095	0.0314	3.253	0.0008	0.093
4	Sc0000021_3803363	1051.537	0.0857	9.731	0.0041	0.531
4	Sc0000201_888585	1063.160	0.1176	13.806	0.0670	9.672
4	Sc0000021_2051922	1074.840	0.0462	5.523	0.0000	0.004
4	Sc0000021_2051907	1074.845	0.0290	3.098	0.0000	0.002
4	Sc0000021_1693904	1079.790	0.0767	8.955	0.0134	1.883
4	xfSc0000000_912078	1092.938	0.0827	9.811	0.0155	2.317
4	Sc0000260_99992	1101.174	0.0430	4.766	0.0047	0.563
4	xfSc0000025_413110	1101.992	0.0156	1.624	-0.0003	-0.029
4	xfSc0000000_156467	1105.924	0.0316	3.430	0.0173	2.050
4	xfSc0000025_241971	1111.491	0.1189	13.581	0.0051	0.736
4	Sc0000532_214796	1124.300	0.1202	13.654	0.0140	1.942
4	xfSc0000074_71266	1128.752	0.0259	2.757	-0.0001	-0.009
4	xfSc0000000_1131826	1131.515	0.0060	0.696	0.0205	2.512
4	Sc0000532_108328	1140.104	0.0260	2.855	0.0278	3.520
4	Sc0000053_304526	1145.027	0.0259	2.756	-0.0002	-0.019
4	Sc0000053_1204662	1145.563	0.0480	5.157	-0.0002	-0.019
4	Sc0000053_753510	1151.824	0.0567	6.161	0.0290	3.541
4	Sc0000053_757688	1157.313	0.0251	2.720	0.0064	0.772
4	Sc0000452_54878	1161.197	0.0163	1.855	0.0186	2.541
4	Sc0000472_209159	1174.264	0.0162	2.057	0.0285	4.527
4	Sc0000161_950262	1186.599	0.0529	6.145	0.0609	8.522
4	Sc0000161_777101	1195.364	0.0918	10.018	0.0236	3.031
4	Sc0000161_493870	1200.619	0.0547	5.742	-0.0002	-0.019
4	Sc0000472_86493	1201.106	0.0176	1.846	0.0004	0.043
4	Sc0000472_189011	1205.132	0.0432	4.509	0.0319	3.554
4	Sc0000408_128027	1208.281	0.0365	3.750	-0.0003	-0.030
4	Sc0000161_956029	1208.882	0.0116	1.221	-0.0006	-0.068
4	xfSc0000005_593153	1214.211	0.0218	2.350	0.0076	0.910
4	Sc0000335_233034	1218.473	0.0163	1.743	0.0001	0.006
4	xfSc0000005_246197	1218.487	0.0601	6.599	-0.0000	-0.002
4	xfSc0000005_356584	1226.481	0.0785	8.521	0.0088	1.088
4	xfSc0000005_657322	1229.715	0.0185	1.936	0.0298	3.720
4	xfSc0000005_657331	1229.715	0.0147	1.761	0.0298	3.720
4	Sc0000335_630343	1239.493	0.0312	3.553	0.0151	1.987
4	xpSc0003909_46255	1244.512	0.0366	3.844	0.0072	0.823
4	Sc0000161_777276	1246.564	0.0365	3.719	-0.0002	-0.017
4	Sc0000161_777129	1248.231	0.0237	2.401	0.0002	0.021
4	Sc0000161_777262	1248.964	0.0485	5.033	-0.0000	-0.004
4	Sc0000317_106892	1253.264	0.0467	4.876	0.0323	3.592
4	Sc0000521_145958	1256.113	0.0056	0.585	0.0000	0.002
4	Sc0000161_872391	1256.122	0.0242	2.674	0.0000	0.001
4	Sc0000053_957147	1262.493	0.0241	2.666	-0.0025	-0.297
4	Sc0000532_220094	1262.493	0.0000	0.000	-0.0025	-0.297
4	Sc0000532_220106	1262.493	0.0000	0.000	-0.0025	-0.297
4	Sc0000532_172086	1262.493	0.0000	0.000	-0.0025	-0.297
4	Sc0000532_172120	1262.493	0.0000	0.000	-0.0025	-0.297
4	Sc0000053_957173	1262.493	0.0002	0.021	-0.0025	-0.297
4	xfSc0000074_127977	1264.623	0.0097	1.019	0.0403	4.291
4	Sc0000217_1037598	1267.845	0.0096	1.018	-0.0000	-0.001
4	xfSc0000000_49551	1267.864	0.0015	0.164	-0.0000	-0.002
4	xfSc0000000_1534385	1271.976	0.0118	1.518	0.0145	2.053
4	xfSc0000025_21839	1286.324	0.0104	1.372	0.0000	0.000
5	Sc0000045_850380	0.000	0.0773	10.222	0.0000	0.000
5	Sc0000066_753120	19.174	0.1148	14.126	-0.0083	-1.340
5	Sc0000283_188245	23.078	0.0635	6.570	0.0012	0.136
5	Sc0000066_435294	25.745	0.0555	6.389	0.0090	1.228
5	Sc0000038_456549	39.255	0.0598	7.434	0.0621	8.790
5	Sc0000494_46778	47.602	0.0439	5.271	-0.0022	-0.301
5	Sc0000125_992940	53.749	0.0224	2.583	0.0335	4.154
5	Sc0000038_620745	60.434	0.0104	1.188	-0.0050	-0.636
5	Sc0000289_715465	65.336	0.0021	0.232	0.0008	0.092
5	Sc0000289_715487	67.468	0.0006	0.067	-0.0009	-0.095
5	Sc0000038_1425679	69.596	0.0046	0.487	0.0195	2.128
5	Sc0000177_991026	72.823	0.0046	0.487	0.0331	3.609
5	Sc0000177_991027	72.823	0.0000	0.000	0.0331	3.609
5	Sc0000177_991024	72.823	0.0003	0.032	0.0331	3.609
5	Sc0000218_848339	75.690	0.0028	0.285	-0.0007	-0.082
5	Sc0000192_1196049	77.091	0.0025	0.252	-0.0013	-0.143
5	Sc0000192_779038	77.091	0.0307	3.267	-0.0013	-0.143
5	Sc0000192_967187	81.873	0.0611	6.403	0.0197	2.262
5	Sc0000218_805014	85.009	0.0579	5.970	-0.0008	-0.095
5	Sc0000007_4359597	87.843	0.0390	4.105	-0.0011	-0.137
5	Sc0000125_675909	93.938	0.0555	5.893	-0.0020	-0.249
5	Sc0000152_887840	98.559	0.0859	8.984	-0.0018	-0.215
5	Sc0000152_920421	102.921	0.0860	9.279	0.0275	3.390
5	Sc0000125_197901	110.738	0.0448	4.980	0.0002	0.021
5	Sc0000152_898507	110.801	0.0008	0.083	-0.0000	-0.000
5	Sc0000125_620884	110.822	0.0453	4.893	-0.0000	-0.003
5	Sc0000152_1244089	117.102	0.0823	8.737	0.0233	2.773
5	Sc0000494_46793	120.967	0.0566	5.847	0.0012	0.135
5	Sc0000066_1903029	122.949	0.0313	3.185	0.0029	0.303
5	Sc0000284_804308	124.153	0.0564	5.870	-0.0009	-0.096
5	Sc0000152_448013	128.819	0.0490	5.121	-0.0013	-0.149
5	Sc0000152_379703	130.360	0.0158	1.606	-0.0003	-0.036
5	Sc0000087_340044	131.512	0.0248	2.508	-0.0002	-0.019
5	Sc0000038_844341	132.869	0.0166	1.683	-0.0001	-0.007
5	Sc0000045_254700	133.195	0.0845	9.195	-0.0000	-0.006
5	Sc0000045_530088	142.064	0.0847	9.217	0.0010	0.120
5	Sc0000139_1359397	142.412	0.0204	2.332	0.0014	0.172
5	Sc0000000_5163799	151.257	0.0223	2.541	0.0019	0.235
5	Sc0000000_3031162	153.401	0.0990	10.929	-0.0007	-0.088
5	Sc0000283_188259	163.773	0.1330	14.466	0.0002	0.021
5	Sc0000038_530100	167.867	0.0915	9.611	0.0105	1.261
5	Sc0000152_1154843	173.383	0.0763	7.986	-0.0012	-0.141
5	Sc0000152_962069	175.853	0.0330	3.416	0.0044	0.497
5	Sc0000125_1042363	179.467	0.0642	6.804	0.0190	2.243
5	Sc0000038_300298	185.324	0.0878	9.335	-0.0040	-0.498
5	Sc0000125_1051232	190.442	0.0325	3.478	0.0204	2.523
5	Sc0000125_1051227	190.442	0.0429	4.699	0.0204	2.523
5	Sc0000087_340070	197.315	0.0869	9.525	-0.0047	-0.632
5	Sc0000410_83475	204.414	0.0709	7.724	0.0279	3.446
5	Sc0000283_188281	209.586	0.0794	8.819	0.0080	1.057
5	Sc0000177_735560	218.632	0.0724	8.163	0.0001	0.007
5	Sc0000045_821708	225.640	0.0653	7.388	0.0382	4.989
5	Sc0000038_2756755	234.491	0.0712	7.963	-0.0016	-0.212
5	Sc0000066_1903046	240.340	0.0258	2.819	-0.0000	-0.000
5	Sc0000283_490963	240.341	0.0149	1.511	-0.0000	-0.000
5	Sc0000590_44777	241.851	0.0238	2.410	0.0001	0.012
5	Sc0000066_1903030	242.751	0.0145	1.461	0.0005	0.048
5	Sc0000284_647047	243.312	0.0955	11.057	-0.0002	-0.026
5	xfSc0000031_108038	256.372	0.1100	12.680	0.0080	1.147
5	Sc0000045_1416138	261.784	0.0446	4.703	-0.0010	-0.115
5	Sc0000045_1416140	264.303	0.0450	4.610	-0.0005	-0.051
5	Sc0000045_2067152	266.394	0.0205	2.091	-0.0017	-0.199
5	Sc0000045_2067164	266.394	0.0000	0.000	-0.0017	-0.199
5	Sc0000045_1416165	266.394	0.0095	1.035	-0.0017	-0.199
5	Sc0000138_1005571	271.002	0.0223	2.370	0.0135	1.543
5	Sc0000410_46762	274.031	0.0409	4.350	0.0192	2.194
5	xfSc0000003_227980	278.865	0.0327	3.512	0.0083	1.016
5	xpSc0003865_184187	284.366	0.0136	1.470	0.0246	2.868
5	Sc0000138_206749	287.937	0.0426	4.685	0.0130	1.581
5	Sc0000045_2340036	294.983	0.0868	9.969	0.0317	4.365
5	Sc0000410_285079	306.083	0.0541	6.331	0.0182	2.286
5	Sc0000138_19921	307.490	0.0293	3.189	-0.0013	-0.145
5	xfSc0000003_227982	313.384	0.0309	3.345	0.0006	0.063
5	Sc0000045_2391886	313.613	0.0314	3.230	0.0009	0.095
5	Sc0000157_206300	316.614	0.0609	6.286	0.0018	0.201
5	Sc0000138_19884	319.899	0.0423	4.425	0.0122	1.411
5	xfSc0000003_401719	324.699	0.0121	1.304	-0.0011	-0.126
5	xfSc0000003_42630	325.975	0.0016	0.164	0.0011	0.124
5	Sc0000045_1822367	325.975	0.0000	0.000	0.0011	0.124
5	xfSc0000003_27936	325.975	0.0000	0.000	0.0011	0.124
5	Sc0000045_2050415	325.975	0.0240	2.530	0.0011	0.124
5	xfSc0000003_311104	329.875	0.0429	4.452	0.0090	1.001
5	Sc0000045_1416139	331.797	0.0389	3.969	-0.0002	-0.019
5	Sc0000138_1005596	333.845	0.0201	2.054	-0.0000	-0.000
5	Sc0000045_1447362	333.851	0.0239	2.517	-0.0000	-0.000
5	Sc0000045_2391900	337.695	0.0351	3.673	0.0192	2.123
5	xfSc0000062_154461	340.020	0.0134	1.376	-0.0001	-0.010
5	Sc0000045_1449102	340.234	0.0703	7.734	0.0007	0.089
5	xfSc0000062_230601	348.974	0.0696	7.669	-0.0002	-0.028
5	Sc0000410_256639	349.122	0.0023	0.237	-0.0001	-0.007
5	Sc0000410_499068	351.333	0.0086	1.072	0.0168	2.145
5	Sc0000138_1081818	362.572	0.0340	4.173	0.1063	14.419
5	Sc0000138_1264710	373.977	0.0508	5.793	-0.0064	-0.880
5	Sc0000045_1563945	378.168	0.0487	5.230	0.0175	2.082
5	Sc0000138_326316	383.737	0.0341	3.950	-0.0002	-0.029
5	Sc0000038_624115	398.782	0.0099	1.324	0.0521	8.119
5	Sc0000038_624106	398.782	0.0269	3.267	0.0521	8.119
5	Sc0000185_294519	410.066	0.0843	9.658	0.0425	5.957
5	Sc0000000_3031167	418.679	0.0574	6.397	-0.0000	-0.001
5	Sc0000066_435202	418.685	0.0214	2.185	-0.0000	-0.000
5	Sc0000000_3031168	420.865	0.0460	4.713	-0.0007	-0.072
5	Sc0000000_5563792	423.399	0.0247	2.534	0.0056	0.590
5	Sc0000000_5563793	423.399	0.0000	0.000	0.0056	0.590
5	Sc0000000_5378147	423.399	0.0051	0.515	0.0056	0.590
5	Sc0000000_3912883	423.914	0.0104	1.047	-0.0001	-0.006
5	xpSc0003876_20026	424.446	0.0053	0.532	-0.0000	-0.005
5	xpSc0003876_359739	424.446	0.0000	0.000	-0.0000	-0.005
5	Sc0000000_5201531	424.446	0.0000	0.000	-0.0000	-0.005
5	Sc0000000_5014165	424.446	0.0000	0.000	-0.0000	-0.005
5	xpSc0003849_687910	424.446	0.0042	0.427	-0.0000	-0.005
5	Sc0000494_90081	424.872	0.0104	1.047	-0.0001	-0.005
5	Sc0000000_3165689	425.493	0.0090	0.905	0.0002	0.022
5	Sc0000413_452541	425.777	0.0441	4.740	-0.0003	-0.034
5	Sc0000000_5337954	431.821	0.0477	5.097	0.0038	0.427
5	Sc0000152_887883	432.461	0.0602	6.334	0.0003	0.029
5	xpSc0003988_84834	438.155	0.0883	9.263	0.0107	1.270
5	Sc0000000_5337959	441.724	0.0633	6.627	0.0013	0.153
5	xpSc0003887_255805	446.191	0.0685	7.305	0.0182	2.178
5	Sc0000157_1315742	451.687	0.0403	4.305	-0.0000	-0.002
5	Sc0000045_325296	451.746	0.0694	7.457	0.0001	0.012
5	Sc0000051_673669	459.144	0.0900	9.571	-0.0019	-0.226
5	Sc0000458_135688	461.317	0.0748	7.840	0.0095	1.096
5	Sc0000087_1204291	466.984	0.1044	11.032	-0.0028	-0.354
5	Sc0000087_229992	472.348	0.0549	5.767	0.0021	0.239
5	Sc0000000_4224953	472.751	0.0043	0.431	-0.0000	-0.000
5	Sc0000000_4224954	472.779	0.0005	0.051	-0.0000	-0.000
5	Sc0000000_4224952	472.802	0.0411	4.287	-0.0000	-0.002
5	Sc0000494_90077	477.066	0.0504	5.246	-0.0017	-0.189
5	Sc0000157_233097	479.172	0.0100	1.030	0.0000	0.004
5	Sc0000157_607056	479.221	0.0418	4.362	-0.0000	-0.004
5	Sc0000157_607077	483.534	0.0413	4.314	-0.0000	-0.000
5	Sc0000157_285679	483.535	0.0281	2.967	-0.0000	-0.000
5	Sc0000045_325304	487.783	0.0291	3.073	-0.0000	-0.005
5	Sc0000458_191152	487.889	0.0103	1.065	0.0007	0.072
5	Sc0000045_325297	489.985	0.0093	0.961	-0.0000	-0.000
5	Sc0000045_325323	489.987	0.0001	0.006	-0.0000	-0.000
5	Sc0000045_325322	489.991	0.0101	1.043	-0.0000	-0.000
5	Sc0000458_128158	492.154	0.0101	1.039	0.0238	2.718
5	Sc0000157_1258147	492.154	0.0094	1.044	0.0238	2.718
5	Sc0000157_1315760	497.907	0.0239	2.599	0.0233	2.768
5	xpSc0003913_130789	502.166	0.0835	8.980	0.0079	0.994
5	Sc0000000_2910793	509.591	0.0927	9.854	-0.0008	-0.099
5	Sc0000038_620756	512.019	0.0279	2.850	0.0008	0.085
5	Sc0000152_1244110	512.441	0.0291	3.089	-0.0002	-0.022
5	Sc0000152_1244119	517.237	0.0274	2.921	0.0177	1.975
5	Sc0000125_648549	518.841	0.0490	5.997	0.0177	2.333
5	Sc0000045_254688	532.293	0.0812	10.014	0.0183	2.979
5	Sc0000157_298430	544.778	0.0347	4.271	0.0503	7.525
5	Sc0000157_298409	544.778	0.0022	0.279	0.0503	7.525
5	Sc0000000_5042134	556.215	0.0214	2.773	0.0254	4.101
5	xfSc0000112_62873	570.706	0.0381	4.749	0.0858	12.288
5	Sc0000066_913900	580.439	0.0331	3.809	-0.0079	-1.088
5	Sc0000157_169509	586.161	0.0141	1.554	0.0024	0.297
5	Sc0000157_169528	586.161	0.0091	0.985	0.0024	0.297
5	Sc0000038_121473	590.596	0.0443	5.132	0.0246	3.191
5	Sc0000038_2690941	600.873	0.0879	10.544	0.0052	0.825
5	Sc0000199_924914	613.801	0.0930	10.601	0.0088	1.221
5	Sc0000007_4136741	618.005	0.1087	11.560	0.0039	0.484
5	Sc0000177_919954	625.361	0.0684	7.360	-0.0000	-0.001
5	Sc0000038_1645164	625.365	0.0004	0.035	-0.0000	-0.000
5	Sc0000038_1327545	625.396	0.0127	1.310	-0.0000	-0.002
5	Sc0000177_311730	627.838	0.0123	1.279	-0.0000	-0.001
5	Sc0000038_1694917	627.838	0.0000	0.000	-0.0000	-0.001
5	Sc0000038_1665523	627.838	0.0002	0.020	-0.0000	-0.001
5	Sc0000177_180510	627.858	0.0155	1.574	-0.0000	-0.001
5	Sc0000289_778549	629.412	0.0160	1.628	0.0003	0.030
5	Sc0000177_799007	629.486	0.0295	3.147	-0.0000	-0.005
5	Sc0000038_1631061	634.377	0.0344	3.692	0.0687	7.657
5	Sc0000038_1665516	638.762	0.0056	0.620	-0.0005	-0.053
5	Sc0000038_1694919	638.762	0.0000	0.000	-0.0005	-0.053
5	Sc0000038_1665545	638.762	0.0000	0.000	-0.0005	-0.053
5	Sc0000038_1694916	638.762	0.0000	0.000	-0.0005	-0.053
5	Sc0000289_715493	638.762	0.0057	0.575	-0.0005	-0.053
5	Sc0000177_642649	639.337	0.0104	1.047	-0.0001	-0.005
5	Sc0000038_1685253	639.809	0.0221	2.248	0.0008	0.079
5	Sc0000177_919939	641.585	0.0341	3.468	-0.0003	-0.033
5	Sc0000038_2679920	643.277	0.0376	3.838	0.0041	0.444
5	Sc0000177_919944	645.423	0.0675	7.026	-0.0010	-0.117
5	Sc0000192_863428	650.303	0.0481	5.037	0.0004	0.044
5	Sc0000218_368514	650.460	0.0646	6.889	0.0000	0.004
5	Sc0000218_525034	657.192	0.0658	7.010	-0.0003	-0.033
5	Sc0000199_1064777	657.471	0.0028	0.279	-0.0001	-0.013
5	Sc0000199_1064789	657.471	0.0288	2.965	-0.0001	-0.013
5	Sc0000571_19888	660.436	0.0889	9.374	-0.0011	-0.136
5	Sc0000218_1022449	666.844	0.0674	7.190	0.0306	3.638
5	Sc0000192_1023851	670.853	0.0568	6.294	0.0016	0.207
5	Sc0000218_805024	678.997	0.0748	8.110	0.0054	0.668
5	Sc0000000_2910789	681.595	0.1256	13.790	-0.0022	-0.294
5	Sc0000038_2498504	692.787	0.1019	11.352	0.0004	0.051
5	Sc0000087_863661	692.947	0.1060	12.795	0.0000	0.000
5	Sc0000218_102001	708.917	0.1051	12.701	-0.0001	-0.010
5	Sc0000218_100899	708.983	0.0087	0.911	-0.0000	-0.003
5	Sc0000012_812112	711.263	0.0080	0.846	0.0187	2.119
5	Sc0000012_812078	711.263	0.0123	1.339	0.0187	2.119
5	Sc0000218_50366	716.175	0.0145	1.585	0.0172	2.063
5	Sc0000012_593907	721.264	0.0331	3.649	0.0693	8.070
5	Sc0000218_50369	727.892	0.0734	7.850	0.0026	0.322
5	Sc0000012_1254522	732.341	0.1039	11.284	0.0007	0.093
5	Sc0000012_1179343	741.177	0.0615	6.845	-0.0000	-0.002
5	Sc0000012_1179338	741.186	0.0029	0.292	0.0000	0.002
5	Sc0000012_1179323	741.469	0.0381	4.064	-0.0002	-0.018
5	Sc0000012_2507791	746.812	0.0353	3.781	-0.0042	-0.516
5	Sc0000012_2507768	746.812	0.0009	0.093	-0.0042	-0.516
5	Sc0000012_2884983	751.166	0.0017	0.187	0.0799	8.708
5	Sc0000012_2526045	755.520	0.0009	0.103	-0.0000	-0.001
5	Sc0000012_1578020	755.530	0.0174	1.776	-0.0000	-0.000
5	Sc0000012_1396142	757.296	0.0382	3.947	0.0195	2.122
5	Sc0000012_1619872	760.711	0.0361	3.935	0.0237	2.878
5	Sc0000012_2576578	768.497	0.0627	6.929	0.0260	3.371
5	Sc0000012_1877617	775.426	0.0907	9.697	-0.0038	-0.486
5	Sc0000012_1877627	779.949	0.0462	4.823	-0.0001	-0.010
5	Sc0000012_1503265	780.249	0.0429	5.579	0.0006	0.080
5	Sc0000012_3240202	796.867	0.0518	6.632	0.0007	0.114
5	Sc0000238_201200	804.023	0.0322	4.222	0.0503	7.802
5	xfSc0000155_89314	822.738	0.0400	5.497	0.0801	13.870
5	Sc0000238_973715	838.557	0.0197	2.628	0.0185	2.725
5	Sc0000238_973717	838.557	0.0033	0.364	0.0185	2.725
5	xpSc0003893_56344	843.470	0.0121	1.356	0.0567	6.684
5	Sc0000034_1948535	850.150	0.0088	0.992	-0.0020	-0.268
5	Sc0000034_1948559	850.150	0.0394	4.504	-0.0020	-0.268
5	Sc0000228_287682	859.135	0.0653	7.342	0.0343	4.415
5	Sc0000034_2073267	865.050	0.0719	7.960	0.0007	0.088
5	xfSc0000057_217388	873.072	0.0459	5.123	-0.0019	-0.228
5	xfSc0000057_217402	873.072	0.0096	1.000	-0.0019	-0.228
5	xfSc0000057_174829	875.371	0.0384	3.963	-0.0011	-0.123
5	Sc0000151_509303	878.334	0.0995	10.584	-0.0012	-0.153
5	Sc0000688_15643	885.956	0.0914	9.733	0.0132	1.584
5	xpSc0003893_176921	888.067	0.0429	4.390	-0.0002	-0.016
5	Sc0000426_451595	890.345	0.0223	2.278	0.0051	0.587
5	Sc0000426_451606	890.345	0.0000	0.000	0.0051	0.587
5	Sc0000426_451579	890.345	0.0286	3.037	0.0051	0.587
5	xfSc0000155_64235	894.946	0.0571	5.974	-0.0022	-0.258
5	Sc0000582_21302	897.882	0.0929	10.345	0.0037	0.483
5	Sc0000151_382585	908.681	0.0695	7.941	0.0007	0.096
5	Sc0000238_973730	910.854	0.0804	13.203	0.0150	2.915
5	Sc0000228_636222	943.344	0.0789	13.173	0.0016	0.410
5	Sc0000051_2258193	959.602	0.0607	7.471	0.0198	3.472
5	xpSc0003926_36999	973.136	0.0573	6.997	-0.0000	-0.004
5	xpSc0003926_37000	973.166	0.1400	16.408	-0.0001	-0.008
5	Sc0000051_2390571	989.544	0.1574	18.439	0.0232	3.541
5	Sc0000051_2294433	996.077	0.0901	11.959	0.0843	12.753
5	Sc0000051_1918696	1016.732	0.0738	10.040	-0.0002	-0.037
5	Sc0000051_2416185	1016.872	0.0029	0.313	-0.0002	-0.020
5	Sc0000229_392823	1024.121	0.0191	2.060	0.0379	4.576
5	Sc0000422_336863	1028.574	0.0181	1.933	-0.0000	-0.002
5	xfSc0000015_364135	1028.619	0.0532	6.107	0.0001	0.018
5	xfSc0000014_517700	1038.605	0.0657	7.368	0.0035	0.434
5	Sc0000051_1229271	1039.911	0.0749	8.512	0.0003	0.034
5	Sc0000422_127418	1051.040	0.1549	18.197	0.0188	3.014
5	Sc0000422_336862	1065.062	0.0996	11.666	-0.0004	-0.052
5	Sc0000109_1338666	1065.737	0.0091	0.917	0.0000	0.003
5	Sc0000422_27709	1065.979	0.0029	0.288	-0.0000	-0.000
5	Sc0000109_1104980	1066.025	0.0476	6.017	-0.0001	-0.011
5	Sc0000433_425938	1080.842	0.0485	6.105	-0.0030	-0.423
5	Sc0000433_425935	1082.293	0.0282	3.449	-0.0027	-0.355
5	Sc0000051_2536569	1094.454	0.0892	11.415	0.0274	4.697
5	xpSc0003851_705103	1111.671	0.0784	10.288	0.0557	9.904
5	xfSc0000014_434472	1128.242	0.0272	3.655	-0.0061	-1.115
5	xfSc0000014_517723	1141.394	0.0111	1.467	0.0538	7.814
5	xfSc0000014_517724	1141.394	0.0408	4.703	0.0538	7.814
5	Sc0000229_128131	1150.863	0.0658	7.960	0.0434	6.609
5	Sc0000109_816248	1165.710	0.0250	3.257	0.0000	0.000
6	Sc0000370_86217	0.000	0.0051	0.890	0.0000	0.000
6	Sc0000193_1067764	28.071	0.0094	1.484	0.0314	7.088
6	Sc0000193_698065	44.302	0.0113	1.426	0.0382	5.923
6	Sc0000193_762559	53.045	0.0070	0.833	0.0192	2.278
6	Sc0000193_762549	53.045	0.0000	0.000	0.0192	2.278
6	Sc0000193_762546	53.045	0.0003	0.034	0.0192	2.278
6	Sc0000193_698119	54.098	0.0011	0.116	-0.0002	-0.023
6	Sc0000193_765734	55.153	0.0029	0.300	0.0204	2.132
6	Sc0000227_557741	57.287	0.0067	0.729	0.0147	1.676
6	Sc0000025_3314157	62.563	0.0062	0.676	-0.0012	-0.140
6	Sc0000025_1149251	63.828	0.0016	0.166	-0.0002	-0.026
6	Sc0000017_533087	63.828	0.0000	0.000	-0.0002	-0.026
6	Sc0000025_1428498	63.828	0.0000	0.000	-0.0002	-0.026
6	Sc0000017_85808	63.828	0.0000	0.000	-0.0002	-0.026
6	xpSc0003878_298294	63.828	0.0000	0.000	-0.0002	-0.026
6	Sc0000025_569343	63.828	0.0000	0.000	-0.0002	-0.026
6	Sc0000017_817317	63.828	0.0000	0.000	-0.0002	-0.026
6	Sc0000025_1363987	63.828	0.0098	0.991	-0.0002	-0.026
6	Sc0000025_2433461	64.819	0.0209	2.110	-0.0002	-0.018
6	Sc0000572_35932	65.938	0.0277	2.808	-0.0003	-0.032
6	Sc0000116_917486	67.628	0.0319	3.237	0.0001	0.010
6	Sc0000323_112512	69.175	0.0153	1.559	-0.0003	-0.029
6	Sc0000323_573956	70.228	0.0001	0.011	-0.0005	-0.053
6	Sc0000323_573958	70.228	0.0108	1.120	-0.0005	-0.053
6	Sc0000144_303809	72.663	0.0156	1.600	0.0003	0.031
6	Sc0000144_93224	73.144	0.0318	3.262	-0.0001	-0.008
6	Sc0000144_835987	75.925	0.0525	5.482	0.0160	1.811
6	Sc0000144_101786	80.164	0.0258	2.733	0.0001	0.006
6	Sc0000144_264696	80.196	0.0019	0.187	-0.0000	-0.000
6	Sc0000017_733478	80.351	0.0823	8.968	0.0004	0.050
6	Sc0000116_183789	89.164	0.1991	22.318	-0.0065	-1.029
6	Sc0000323_462090	102.669	0.1208	13.754	0.0003	0.038
6	Sc0000144_840807	102.918	0.0902	9.890	0.0007	0.084
6	xfSc0000024_382562	112.558	0.1478	16.045	-0.0039	-0.543
6	Sc0000280_726049	118.963	0.0601	6.406	-0.0000	-0.000
6	xpSc0003854_547688	118.964	0.2050	26.379	-0.0000	-0.001
6	xpSc0003854_637717	145.342	0.2135	27.240	0.0005	0.093
6	Sc0000428_136967	146.204	0.0240	2.431	0.0000	0.003
6	xpSc0003854_637713	147.773	0.2826	39.788	-0.0005	-0.117
6	Sc0000323_332043	185.991	0.2895	41.712	0.0345	10.775
6	Sc0000323_486739	210.183	0.0226	3.535	-0.0023	-0.532
6	Sc0000227_355687	228.191	0.0082	1.243	0.0352	7.200
6	Sc0000048_2443495	249.665	0.0094	1.364	0.0483	7.703
6	Sc0000227_35047	255.479	0.0085	1.064	-0.0054	-0.791
6	Sc0000428_124053	268.377	0.0351	5.525	0.0226	4.800
6	Sc0000025_2919434	295.600	0.0281	4.625	0.0376	7.861
6	Sc0000025_2919444	295.600	0.0616	7.497	0.0376	7.861
6	Sc0000017_618535	309.228	0.1290	15.474	0.0073	1.214
6	Sc0000025_3183330	321.652	0.1151	14.064	0.0104	1.785
6	Sc0000116_395677	337.025	0.0567	7.312	0.0763	12.480
6	Sc0000017_734238	352.634	0.0277	3.233	0.0207	3.022
6	xpSc0003847_711947	357.420	0.0538	5.847	0.0025	0.309
6	Sc0000144_585227	363.760	0.0985	10.607	0.0077	0.995
6	Sc0000017_188043	370.528	0.1221	13.024	-0.0030	-0.386
6	Sc0000017_1431315	376.784	0.1655	19.124	0.0214	3.236
6	Sc0000025_213306	392.730	0.1085	13.045	-0.0004	-0.050
6	Sc0000231_366447	392.907	0.0047	0.475	-0.0000	-0.001
6	Sc0000231_932534	393.205	0.0267	2.730	-0.0001	-0.010
6	Sc0000025_694692	395.637	0.0239	2.449	-0.0000	-0.001
6	Sc0000025_694713	395.654	0.0004	0.036	-0.0000	-0.000
6	Sc0000025_694723	395.674	0.0277	2.846	-0.0000	-0.001
6	Sc0000025_2433427	398.500	0.0276	2.839	-0.0000	-0.001
6	Sc0000025_2985921	398.512	0.0001	0.013	-0.0000	-0.000
6	Sc0000025_1423604	398.512	0.0000	0.000	-0.0000	-0.000
6	xpSc0003878_298296	398.512	0.0008	0.075	-0.0000	-0.000
6	Sc0000017_225916	398.587	0.0547	5.784	0.0000	0.003
6	Sc0000025_1854550	404.296	0.0782	8.276	0.0248	2.928
6	xpSc0003847_362357	408.379	0.0724	7.776	-0.0038	-0.467
6	Sc0000025_2164266	414.996	0.0618	6.599	0.0065	0.761
6	xpSc0003847_711923	416.386	0.0528	5.575	0.0028	0.316
6	Sc0000025_2985909	421.887	0.0729	7.781	0.0083	1.013
6	Sc0000017_445277	426.799	0.0376	3.977	-0.0003	-0.035
6	Sc0000017_445298	427.181	0.0211	2.191	0.0002	0.023
6	Sc0000231_932536	430.440	0.0195	2.032	-0.0001	-0.015
6	Sc0000025_569341	430.662	0.1043	11.641	0.0003	0.037
6	Sc0000144_585220	442.081	0.1044	11.652	-0.0003	-0.039
6	Sc0000144_486684	442.314	0.0023	0.234	0.0006	0.063
6	Sc0000144_486688	442.314	0.0434	4.535	0.0006	0.063
6	Sc0000116_917488	446.849	0.0851	8.899	-0.0011	-0.129
6	Sc0000116_731328	451.214	0.1064	11.288	0.0094	1.171
6	Sc0000116_183816	458.137	0.1276	13.647	-0.0027	-0.356
6	Sc0000116_296113	464.860	0.0776	8.407	0.0340	4.336
6	Sc0000116_477528	472.433	0.0147	1.683	-0.0014	-0.165
6	Sc0000323_553306	472.433	0.0016	0.166	-0.0014	-0.165
6	Sc0000116_296438	473.487	0.0027	0.275	0.0206	2.107
6	Sc0000144_458396	474.540	0.0013	0.132	-0.0004	-0.046
6	Sc0000193_765775	476.668	0.0010	0.101	-0.0000	-0.003
6	Sc0000323_744528	476.747	0.0287	3.030	-0.0000	-0.005
6	Sc0000280_496329	481.014	0.0322	3.378	-0.0003	-0.038
6	Sc0000280_683042	481.440	0.0104	1.049	-0.0001	-0.005
6	xfSc0000024_383739	482.064	0.0509	5.304	0.0055	0.607
6	xfSc0000024_374925	486.744	0.0933	9.794	-0.0018	-0.220
6	xpSc0003854_383399	491.858	0.0923	9.685	0.0373	4.336
6	Sc0000280_496310	496.428	0.0819	8.542	-0.0013	-0.149
6	Sc0000280_769235	500.400	0.0433	4.491	-0.0004	-0.041
6	Sc0000227_139294	500.919	0.0105	1.057	-0.0000	-0.001
6	Sc0000227_35070	501.456	0.0111	1.132	0.0056	0.584
6	xpSc0003854_584275	503.385	0.0220	2.248	0.0126	1.335
6	Sc0000227_319923	505.038	0.0256	2.594	-0.0003	-0.028
6	xfSc0000024_383738	505.979	0.0449	4.636	-0.0001	-0.011
6	Sc0000118_466131	509.674	0.0718	7.450	-0.0017	-0.200
6	Sc0000118_466253	513.429	0.0367	3.811	0.0000	0.000
6	xfSc0000069_123890	513.484	0.0006	0.056	-0.0000	-0.000
6	Sc0000370_287174	513.485	0.0727	7.852	-0.0000	-0.000
6	Sc0000145_1360224	521.336	0.0821	8.805	0.0035	0.421
6	Sc0000013_3337484	522.290	0.0194	2.063	0.0090	1.018
6	Sc0000013_2676131	528.108	0.0100	1.109	-0.0002	-0.019
6	Sc0000013_3281578	528.108	0.0000	0.000	-0.0002	-0.019
6	Sc0000013_3281568	528.108	0.0016	0.158	-0.0002	-0.019
6	Sc0000013_2676127	528.266	0.0333	3.566	-0.0001	-0.011
6	Sc0000118_1350746	533.598	0.0493	5.198	0.0207	2.327
6	Sc0000326_56695	535.388	0.0314	3.186	-0.0004	-0.041
6	Sc0000326_328650	536.784	0.0138	1.396	-0.0001	-0.015
6	Sc0000585_162924	536.784	0.0053	0.530	-0.0001	-0.015
6	Sc0000424_46424	537.314	0.0104	1.049	-0.0000	-0.003
6	Sc0000424_245476	537.833	0.0056	0.566	0.0102	1.042
6	Sc0000326_506532	538.886	0.0005	0.046	-0.0002	-0.023
6	Sc0000326_328658	538.886	0.0005	0.046	-0.0002	-0.023
6	Sc0000326_55775	539.939	0.0005	0.046	0.0204	2.128
6	Sc0000326_55766	539.939	0.0004	0.046	0.0204	2.128
6	Sc0000370_465045	542.067	0.0004	0.046	-0.0012	-0.139
6	Sc0000370_287175	542.067	0.0043	0.461	-0.0012	-0.139
6	xpSc0003948_102067	545.311	0.0104	1.114	0.0609	6.489
6	Sc0000649_58668	548.556	0.0061	0.653	-0.0000	-0.001
6	Sc0000013_3861708	548.556	0.0002	0.020	-0.0000	-0.001
6	xpSc0003948_106058	548.576	0.0298	3.266	-0.0000	-0.000
6	Sc0000649_58934	554.853	0.0328	3.595	0.0589	6.709
6	Sc0000093_1718100	558.506	0.0047	0.495	-0.0009	-0.096
6	Sc0000370_158011	559.815	0.0280	2.946	-0.0010	-0.106
6	Sc0000512_36084	563.914	0.0376	3.916	0.0024	0.261
6	Sc0000530_77631	565.029	0.0600	6.273	-0.0004	-0.045
6	Sc0000424_341254	570.186	0.0541	5.693	0.0088	1.022
6	Sc0000346_164722	573.048	0.0980	11.192	0.0170	2.253
6	Sc0000346_177620	585.317	0.1053	11.907	-0.0020	-0.268
6	Sc0000346_177634	586.567	0.0683	7.428	0.0022	0.266
6	xfSc0000041_329197	594.669	0.1123	12.647	0.0185	2.600
6	Sc0000013_2708992	604.776	0.0960	10.591	0.0152	1.980
6	Sc0000118_588791	608.897	0.0837	8.746	-0.0010	-0.116
6	Sc0000013_3230273	613.521	0.0449	4.699	-0.0007	-0.076
6	Sc0000013_3230261	614.609	0.0234	2.654	0.0092	1.091
6	Sc0000013_3366591	622.365	0.0572	6.418	0.0107	1.424
6	Sc0000146_1038739	629.654	0.0390	4.300	-0.0021	-0.246
6	Sc0000146_1038740	631.238	0.0311	3.334	0.0085	0.962
6	Sc0000145_1126862	636.438	0.0684	7.456	-0.0034	-0.442
6	Sc0000145_604625	643.460	0.0441	4.862	0.0263	3.389
6	Sc0000250_697018	650.894	0.0277	3.409	0.0091	1.337
6	xpSc0003849_594385	663.140	0.0639	7.474	0.0391	5.549
6	Sc0000475_196240	671.260	0.0389	4.373	-0.0000	-0.005
6	Sc0000475_196229	671.288	0.0409	4.661	-0.0000	-0.003
6	Sc0000475_218049	680.178	0.0406	4.632	-0.0058	-0.759
6	Sc0000088_488191	680.178	0.0000	0.000	-0.0058	-0.759
6	xfSc0000104_142821	680.178	0.0062	0.681	-0.0058	-0.759
6	Sc0000475_112802	684.630	0.0491	5.410	0.0095	1.188
6	xfSc0000104_142645	691.860	0.0967	10.424	0.0010	0.133
6	Sc0000023_1187805	697.554	0.1039	10.968	0.0132	1.619
6	Sc0000088_831106	702.828	0.1210	12.924	0.0036	0.462
6	Sc0000145_1342947	710.478	0.1283	13.746	-0.0048	-0.631
6	Sc0000088_1652506	716.574	0.0581	6.166	-0.0036	-0.434
6	Sc0000088_1528282	719.801	0.0007	0.071	0.0605	6.454
6	Sc0000088_1528284	719.801	0.0085	0.901	0.0605	6.454
6	Sc0000145_328259	723.028	0.0158	1.652	0.0083	0.909
6	Sc0000145_1342920	725.061	0.0192	1.994	0.0200	2.142
6	Sc0000145_1358180	727.586	0.0389	4.291	-0.0004	-0.047
6	Sc0000088_1263778	735.325	0.0595	6.570	0.0238	3.018
6	Sc0000013_2589088	741.021	0.0644	7.082	0.0172	2.191
6	Sc0000088_1347706	748.429	0.0320	3.575	0.0000	0.003
6	Sc0000145_582274	748.444	0.0438	5.337	-0.0000	-0.004
6	Sc0000088_717890	761.052	0.1362	16.594	0.0608	9.688
6	Sc0000023_1765700	776.675	0.0962	11.642	-0.0002	-0.024
6	Sc0000475_160164	777.045	0.0054	0.544	0.0000	0.003
6	Sc0000088_985477	777.219	0.0182	1.846	-0.0000	-0.004
6	Sc0000023_2719530	778.890	0.1133	12.439	0.0027	0.349
6	Sc0000023_2202583	789.658	0.0981	10.895	-0.0001	-0.012
6	Sc0000023_2483039	789.786	0.0025	0.256	-0.0000	-0.003
6	xpSc0003849_233039	791.026	0.0013	0.129	0.0198	2.168
6	xpSc0003849_233036	791.026	0.0101	1.089	0.0198	2.168
6	Sc0000023_2787219	795.376	0.0104	1.119	0.0182	2.077
6	Sc0000023_2787214	798.608	0.0022	0.235	0.0404	4.311
6	Sc0000023_2719529	800.756	0.0076	0.851	-0.0022	-0.262
6	Sc0000023_2133199	806.787	0.0162	1.732	0.0195	2.256
6	Sc0000023_1850862	809.172	0.0207	2.149	-0.0009	-0.094
6	Sc0000023_824186	811.501	0.0284	2.968	0.0213	2.324
6	Sc0000023_1760386	814.795	0.0191	2.001	0.0001	0.011
6	Sc0000023_1850884	814.890	0.0783	10.423	0.0004	0.062
6	Sc0000056_723545	834.580	0.0903	11.940	0.0927	14.993
6	Sc0000329_424690	846.618	0.0306	3.480	0.0098	1.322
6	Sc0000020_813549	850.182	0.1580	18.336	-0.0063	-0.949
6	xpSc0003987_12339	866.649	0.1404	16.475	0.0001	0.008
6	Sc0000508_229200	869.289	0.0199	2.137	0.0268	3.018
6	Sc0000056_581462	874.051	0.0664	7.021	-0.0023	-0.282
6	Sc0000056_263297	878.943	0.0587	6.175	0.0071	0.833
6	Sc0000056_440405	882.665	0.0184	1.962	0.0274	3.105
6	Sc0000056_994668	886.835	0.0072	0.777	0.0191	2.126
6	Sc0000020_1450272	889.130	0.0012	0.121	-0.0007	-0.077
6	Sc0000056_422449	891.401	0.0046	0.511	-0.0018	-0.207
6	xpSc0003845_341628	897.088	0.0088	0.946	-0.0018	-0.213
6	xpSc0003845_151482	899.017	0.0389	4.526	0.0182	2.278
6	xpSc0003845_305744	909.344	0.0593	7.285	0.0503	7.653
6	xpSc0003845_475737	923.875	0.0389	4.939	0.0303	4.802
6	Sc0000081_42159	934.856	0.0172	2.046	0.0183	2.297
6	xpSc0003987_12342	936.477	0.0102	1.096	-0.0016	-0.182
6	Sc0000056_1313035	941.698	0.0070	0.773	0.0094	1.125
6	Sc0000056_1313030	941.698	0.0170	1.833	0.0094	1.125
6	Sc0000056_1786282	946.272	0.0448	4.948	0.0158	1.959
6	Sc0000329_583042	953.556	0.0345	3.884	0.0056	0.748
6	Sc0000056_706885	960.913	0.0219	2.442	0.0533	6.485
6	Sc0000020_18234	966.643	0.0510	5.387	0.0047	0.561
6	Sc0000508_225317	970.356	0.0382	3.958	-0.0000	-0.001
6	Sc0000056_952034	970.601	0.0328	3.464	0.0015	0.162
6	Sc0000020_1415348	975.191	0.0303	3.220	-0.0027	-0.322
6	Sc0000020_1415365	975.191	0.0069	0.745	-0.0027	-0.322
6	Sc0000508_131007	978.447	0.0154	1.672	0.0293	3.267
6	Sc0000056_213546	982.286	0.0101	1.101	-0.0021	-0.240
6	Sc0000056_1061646	986.114	0.0234	2.405	0.0204	2.255
6	Sc0000056_1061622	988.346	0.0417	4.263	-0.0008	-0.088
6	Sc0000056_864958	990.377	0.0199	2.031	-0.0008	-0.090
6	Sc0000056_1061510	990.377	0.0000	0.000	-0.0008	-0.090
6	Sc0000056_998375	990.377	0.0000	0.000	-0.0008	-0.090
6	Sc0000056_1194212	990.377	0.0016	0.169	-0.0008	-0.090
6	Sc0000056_1086013	992.507	0.0041	0.430	0.0196	2.132
6	Sc0000056_1791406	995.736	0.0051	0.543	-0.0013	-0.145
6	Sc0000056_1762865	997.864	0.0027	0.282	0.0191	2.128
6	Sc0000056_1762864	997.864	0.0068	0.735	0.0191	2.128
6	Sc0000086_1452506	1002.215	0.0068	0.735	-0.0009	-0.097
6	Sc0000086_1452494	1003.267	0.0007	0.070	0.0204	2.128
6	Sc0000023_1761486	1005.395	0.0054	0.542	-0.0002	-0.021
6	Sc0000023_1759776	1005.867	0.0104	1.048	-0.0001	-0.005
6	Sc0000023_972244	1006.444	0.0063	0.635	-0.0003	-0.028
6	Sc0000023_499240	1008.795	0.0071	0.761	0.0312	3.396
6	Sc0000023_183286	1012.397	0.0186	1.959	0.0192	2.139
6	Sc0000023_572574	1015.292	0.0179	1.869	-0.0008	-0.093
6	Sc0000023_499857	1017.238	0.0270	2.761	0.0038	0.409
6	Sc0000023_1248808	1019.387	0.0385	3.930	-0.0005	-0.050
6	Sc0000023_499819	1021.168	0.0474	5.034	-0.0018	-0.215
6	Sc0000023_572570	1027.053	0.0410	4.449	0.0168	2.021
6	Sc0000023_2893195	1031.477	0.0111	1.196	0.0174	2.440
6	Sc0000023_2893199	1031.477	0.0238	3.222	0.0174	2.440
6	Sc0000023_1248797	1045.078	0.0247	3.365	0.0411	7.772
6	Sc0000088_1347690	1067.313	0.0106	1.575	0.0324	7.080
6	Sc0000088_1036556	1087.719	0.0098	1.449	0.0598	11.177
6	Sc0000428_136968	1104.248	0.0113	1.469	0.0350	6.072
6	Sc0000118_191799	1118.266	0.0350	4.054	0.0058	0.853
6	Sc0000048_2368892	1123.810	0.0288	3.095	-0.0001	-0.009
6	Sc0000370_325152	1124.303	0.0580	8.126	-0.0003	-0.052
6	Sc0000346_349352	1146.321	0.0531	7.633	0.0000	0.000
7	Sc0000215_344627	0.000	0.0141	5.903	0.0000	0.000
7	Sc0000057_2245686	68.501	0.0170	6.248	0.0115	5.129
7	Sc0000213_205867	77.413	0.0239	2.725	0.0006	0.083
7	Sc0000213_790536	84.798	0.1577	23.277	0.0044	0.969
7	Sc0000136_790111	116.852	0.2262	33.244	-0.0407	-13.841
7	Sc0000002_2912349	139.233	0.0901	12.407	-0.0000	-0.001
7	Sc0000136_1213234	139.292	0.0025	0.250	-0.0000	-0.000
7	Sc0000048_1823553	139.483	0.0152	1.535	-0.0000	-0.003
7	Sc0000028_1136450	140.827	0.0259	2.628	0.0042	0.446
7	Sc0000048_379230	142.111	0.0523	5.409	-0.0007	-0.075
7	Sc0000002_3773049	146.236	0.0720	7.473	0.0109	1.254
7	Sc0000540_46731	149.585	0.0643	6.650	-0.0014	-0.160
7	Sc0000028_556004	152.886	0.0840	8.794	0.0028	0.333
7	Sc0000179_910004	158.379	0.1059	11.194	-0.0024	-0.298
7	Sc0000373_486335	164.079	0.1055	11.151	0.0259	3.136
7	Sc0000179_910024	169.530	0.1059	11.197	-0.0024	-0.296
7	Sc0000028_1662123	175.277	0.0711	7.455	0.0030	0.348
7	Sc0000540_46733	176.985	0.0331	3.364	-0.0004	-0.043
7	Sc0000028_3452385	178.641	0.0211	2.139	0.0011	0.112
7	Sc0000048_1181217	179.124	0.0453	4.707	-0.0002	-0.022
7	Sc0000048_1181224	183.348	0.0501	5.195	-0.0005	-0.061
7	xpSc0004078_7002	184.319	0.0199	2.011	-0.0001	-0.012
7	Sc0000002_3773044	185.359	0.0185	1.947	0.0006	0.071
7	Sc0000028_1191300	191.031	0.0346	3.967	0.0470	5.910
7	Sc0000048_1181232	199.812	0.0534	6.037	-0.0011	-0.145
7	Sc0000057_2173644	206.238	0.0404	4.453	0.0184	2.285
7	Sc0000028_2870242	211.717	0.0196	2.339	-0.0026	-0.409
7	Sc0000032_175650	229.054	0.1432	20.898	0.0812	17.276
7	xpSc0003840_318235	258.375	0.2626	34.486	-0.0360	-9.490
7	Sc0000048_594912	272.826	0.1573	17.737	-0.0060	-0.866
7	Sc0000106_812307	276.112	0.0328	3.381	-0.0001	-0.006
7	Sc0000165_795317	276.206	0.0009	0.095	-0.0001	-0.014
7	Sc0000002_1237587	276.206	0.0000	0.000	-0.0001	-0.014
7	Sc0000136_594275	276.206	0.0000	0.000	-0.0001	-0.014
7	Sc0000540_235727	276.206	0.0000	0.000	-0.0001	-0.014
7	Sc0000028_3609781	276.206	0.0660	7.082	-0.0001	-0.014
7	xpSc0003840_1120768	283.288	0.1352	14.524	-0.0064	-0.858
7	Sc0000106_1642802	290.730	0.0696	7.488	0.0136	1.631
7	Sc0000048_1823577	293.010	0.1382	17.234	-0.0045	-0.713
7	Sc0000028_692606	312.902	0.1379	17.202	0.0001	0.009
7	Sc0000028_692632	312.916	0.0006	0.073	0.0001	0.007
7	Sc0000106_1078699	325.422	0.0136	1.389	0.0003	0.046
7	xpSc0003840_891416	326.751	0.1562	18.187	-0.0006	-0.084
7	Sc0000048_797074	343.609	0.1621	18.790	-0.0022	-0.317
7	Sc0000048_1991081	345.541	0.0206	2.093	0.0000	0.002
7	Sc0000048_1991078	345.702	0.0030	0.305	-0.0000	-0.000
7	Sc0000540_87766	345.845	0.0025	0.252	-0.0000	-0.000
7	Sc0000002_2118966	345.955	0.0268	2.747	0.0001	0.007
7	Sc0000136_1175840	348.592	0.0260	2.667	-0.0000	-0.002
7	xpSc0003840_193973	348.622	0.0029	0.290	-0.0000	-0.000
7	Sc0000048_1026859	348.882	0.0215	2.184	-0.0000	-0.004
7	Sc0000002_3565733	350.806	0.0584	6.039	0.0151	1.675
7	Sc0000048_750041	354.921	0.0396	4.124	-0.0000	-0.001
7	Sc0000048_750043	354.930	0.0034	0.344	-0.0000	-0.000
7	Sc0000136_1163794	355.265	0.0604	6.397	0.0015	0.172
7	Sc0000136_807749	361.327	0.0622	6.576	-0.0005	-0.062
7	Sc0000179_761592	361.840	0.0071	0.714	0.0002	0.023
7	Sc0000179_1140849	362.042	0.0412	4.419	-0.0002	-0.018
7	Sc0000048_1739399	367.822	0.0860	9.135	0.0215	2.591
7	Sc0000002_3839495	372.739	0.0739	7.705	0.0081	0.937
7	Sc0000215_376886	375.527	0.0273	2.807	-0.0000	-0.001
7	Sc0000136_710758	375.546	0.0149	1.517	-0.0000	-0.001
7	Sc0000002_2406831	377.044	0.0282	2.859	-0.0002	-0.024
7	Sc0000048_1398862	378.405	0.0205	2.069	0.0002	0.017
7	Sc0000028_1635644	379.113	0.0368	3.772	-0.0003	-0.029
7	xpSc0003840_975998	382.177	0.0419	4.299	0.0044	0.482
7	Sc0000028_1136448	383.412	0.0587	6.113	0.0015	0.166
7	Sc0000048_872198	388.290	0.1297	13.977	0.0210	2.700
7	Sc0000048_1991080	397.389	0.0868	9.458	-0.0001	-0.012
7	Sc0000002_2725063	397.748	0.0056	0.565	0.0002	0.022
7	xpSc0003840_847326	397.954	0.0446	4.653	0.0005	0.049
7	Sc0000028_1710468	402.401	0.0426	4.454	-0.0000	-0.001
7	Sc0000028_1710445	402.407	0.0191	1.949	-0.0000	-0.000
7	Sc0000048_1026863	404.350	0.0228	2.320	-0.0001	-0.015
7	Sc0000002_715162	404.727	0.0196	1.989	0.0007	0.070
7	Sc0000540_91309	406.339	0.0311	3.156	-0.0002	-0.025
7	Sc0000136_653993	407.883	0.0324	3.289	0.0102	1.078
7	Sc0000106_1672590	409.628	0.0323	3.282	-0.0004	-0.044
7	Sc0000002_2023875	411.165	0.0151	1.537	-0.0009	-0.095
7	Sc0000002_2733623	411.165	0.0000	0.000	-0.0009	-0.095
7	Sc0000215_64301	411.165	0.0000	0.000	-0.0009	-0.095
7	Sc0000215_64328	411.165	0.0000	0.000	-0.0009	-0.095
7	Sc0000002_1237611	411.165	0.0000	0.000	-0.0009	-0.095
7	Sc0000028_657425	411.165	0.0000	0.000	-0.0009	-0.095
7	Sc0000215_376878	411.165	0.0000	0.000	-0.0009	-0.095
7	Sc0000215_416816	411.165	0.0286	2.944	-0.0009	-0.095
7	Sc0000215_376885	414.109	0.0529	5.431	-0.0006	-0.069
7	Sc0000002_2323070	416.596	0.0243	2.487	0.0155	1.666
7	Sc0000002_2323067	416.596	0.0002	0.018	0.0155	1.666
7	Sc0000179_1219611	418.432	0.0073	0.737	-0.0003	-0.027
7	Sc0000028_3593559	419.151	0.0219	2.219	-0.0001	-0.016
7	Sc0000136_807763	420.651	0.0270	2.737	-0.0004	-0.038
7	Sc0000028_885368	421.888	0.0122	1.237	-0.0001	-0.011
7	xpSc0003840_840660	421.888	0.0000	0.000	-0.0001	-0.011
7	Sc0000002_1510081	421.888	0.0042	0.423	-0.0001	-0.011
7	Sc0000106_812290	422.311	0.0105	1.054	0.0000	0.001
7	Sc0000106_503978	422.942	0.0063	0.632	0.0000	0.002
7	Sc0000395_359417	422.943	0.0208	2.128	-0.0000	-0.000
7	Sc0000002_3636813	425.070	0.0208	2.127	0.0077	0.802
7	Sc0000136_807747	425.070	0.0000	0.000	0.0077	0.802
7	Sc0000002_3636847	425.070	0.0039	0.394	0.0077	0.802
7	Sc0000540_105029	425.464	0.0104	1.047	-0.0001	-0.005
7	Sc0000028_657409	426.117	0.0065	0.653	-0.0000	-0.000
7	Sc0000002_3650740	426.117	0.0000	0.000	-0.0000	-0.000
7	Sc0000028_1662095	426.117	0.0004	0.035	-0.0000	-0.000
7	Sc0000106_1672591	426.153	0.0401	4.175	-0.0000	-0.003
7	Sc0000048_872194	430.293	0.0702	7.284	0.0081	0.931
7	Sc0000028_1950522	433.437	0.0640	6.611	0.0083	0.933
7	xpSc0003840_484049	436.904	0.0540	5.625	0.0086	0.979
7	xpSc0003840_785815	440.471	0.0205	2.158	0.0125	1.463
7	xpSc0003840_785841	440.471	0.0000	0.000	0.0125	1.463
7	xpSc0003840_785821	440.471	0.0000	0.000	0.0125	1.463
7	xpSc0003840_785826	440.471	0.0482	5.065	0.0125	1.463
7	Sc0000087_1462860	445.535	0.0964	10.136	-0.0020	-0.246
7	Sc0000028_2353869	450.607	0.0482	5.072	-0.0009	-0.107
7	Sc0000028_2020720	450.607	0.0000	0.000	-0.0009	-0.107
7	Sc0000028_2816312	450.607	0.0000	0.000	-0.0009	-0.107
7	Sc0000028_2020747	450.607	0.0000	0.000	-0.0009	-0.107
7	Sc0000028_2020712	450.607	0.0001	0.011	-0.0009	-0.107
7	Sc0000028_2055546	451.660	0.0001	0.011	0.0200	2.176
7	Sc0000057_1708429	456.010	0.0156	1.622	0.0186	2.098
7	Sc0000213_840775	458.795	0.0157	1.633	-0.0000	-0.001
7	Sc0000213_840767	458.806	0.0020	0.211	0.0001	0.010
7	Sc0000213_894715	461.359	0.0101	1.044	0.0031	0.336
7	Sc0000409_98930	463.469	0.0168	1.737	0.0201	2.141
7	Sc0000213_84429	465.628	0.0086	0.893	-0.0004	-0.047
7	Sc0000560_51988	466.680	0.0002	0.024	0.0019	0.196
7	Sc0000057_2042310	468.244	0.0759	9.081	0.0181	2.388
7	Sc0000028_3313001	481.850	0.0783	9.323	-0.0003	-0.034
7	Sc0000028_3121491	482.116	0.0027	0.266	-0.0000	-0.000
7	Sc0000028_3121475	482.116	0.0002	0.016	-0.0000	-0.000
7	Sc0000028_3312991	482.132	0.0118	1.279	-0.0000	-0.002
7	Sc0000028_2879916	486.845	0.0488	5.343	-0.0052	-0.665
7	xpSc0003980_59352	493.628	0.0478	5.187	0.0183	2.150
7	Sc0000028_3103125	496.017	0.0247	2.606	0.0074	0.840
7	Sc0000028_2189103	500.183	0.0338	3.701	0.0169	2.042
7	Sc0000213_657848	506.498	0.0198	2.203	0.0176	2.505
7	Sc0000213_657819	506.498	0.0000	0.000	0.0176	2.505
7	Sc0000213_657845	506.498	0.0000	0.000	0.0176	2.505
7	Sc0000087_1569867	506.498	0.0611	7.298	0.0176	2.505
7	Sc0000480_12383	519.064	0.0611	7.298	0.0001	0.008
7	Sc0000057_1132795	519.064	0.0001	0.010	0.0001	0.008
7	Sc0000057_985633	519.074	0.0203	2.186	0.0001	0.006
7	Sc0000480_227010	523.815	0.0425	4.869	-0.0087	-1.207
7	Sc0000310_185707	534.633	0.0223	2.697	-0.0000	-0.001
7	Sc0000013_2162371	534.638	0.0039	0.409	-0.0000	-0.000
7	Sc0000310_305241	537.860	0.0038	0.405	0.0375	4.431
7	Sc0000310_305268	537.860	0.0000	0.000	0.0375	4.431
7	Sc0000310_305242	537.860	0.0066	0.776	0.0375	4.431
7	Sc0000013_788622	545.210	0.0282	2.976	0.0019	0.226
7	Sc0000310_540759	547.410	0.0953	12.219	-0.0008	-0.131
7	Sc0000310_176977	567.811	0.1776	25.325	0.2004	35.627
7	Sc0000347_109669	595.037	0.1039	15.306	-0.0000	-0.001
7	xfSc0000090_168359	595.038	0.0035	0.363	-0.0000	-0.000
7	Sc0000347_377364	597.274	0.0038	0.398	0.0000	0.001
7	Sc0000347_41232	597.309	0.0545	6.246	-0.0001	-0.008
7	xfSc0000090_136154	607.295	0.0751	8.682	0.0613	8.313
7	xfSc0000090_86440	616.795	0.0255	2.945	0.0189	2.331
7	Sc0000347_109667	618.909	0.0069	0.751	-0.0025	-0.308
7	Sc0000193_278375	626.893	0.0036	0.433	0.0093	1.368
7	Sc0000347_417517	638.657	0.0229	3.202	0.0103	1.861
7	Sc0000004_3609865	657.210	0.0217	3.045	0.0122	2.323
7	Sc0000004_3609848	657.210	0.0178	2.335	0.0122	2.323
7	xpSc0003862_7307	671.888	0.0280	3.585	-0.0032	-0.539
7	Sc0000234_409093	683.030	0.0135	1.675	0.0328	4.944
7	xpSc0003862_163246	694.933	0.0597	6.880	0.0325	4.806
7	xpSc0003862_233637	705.026	0.0944	10.777	-0.0090	-1.329
7	xpSc0003862_23941	713.518	0.0638	7.162	0.0493	6.249
7	Sc0000305_339347	719.996	0.0449	5.135	0.0181	2.454
7	Sc0000382_1585	729.998	0.0340	3.978	0.0618	8.037
7	Sc0000234_525573	737.242	0.0195	2.173	0.0187	2.204
7	Sc0000382_72881	739.248	0.0052	0.535	-0.0004	-0.044
7	Sc0000382_1755	740.302	0.0105	1.085	-0.0005	-0.051
7	Sc0000382_361486	742.640	0.0323	3.313	0.0094	1.020
7	Sc0000382_9371	744.914	0.0457	4.681	-0.0003	-0.037
7	Sc0000305_418128	747.321	0.0450	4.667	0.0093	1.038
7	xpSc0003862_141182	750.950	0.0407	4.275	0.0189	2.129
7	Sc0000305_481524	754.374	0.0192	2.015	-0.0002	-0.025
7	Sc0000382_431067	754.374	0.0042	0.461	-0.0002	-0.025
7	Sc0000382_1593	759.437	0.0119	1.277	0.0514	5.725
7	Sc0000362_39298	762.662	0.0173	1.811	-0.0012	-0.135
7	Sc0000234_608389	764.807	0.0134	1.386	-0.0006	-0.064
7	Sc0000234_822209	766.285	0.0110	1.150	-0.0008	-0.085
7	Sc0000382_187307	769.544	0.0252	2.600	0.0029	0.318
7	Sc0000234_897809	771.386	0.0459	4.889	0.0068	0.796
7	Sc0000234_710359	777.559	0.0380	4.181	0.0232	2.860
7	Sc0000234_275305	783.173	0.0248	2.738	0.0162	1.987
7	Sc0000305_691059	788.890	0.0324	3.632	0.0434	5.330
7	Sc0000004_3010298	796.184	0.0421	4.604	0.0077	0.965
7	xpSc0003977_83881	800.649	0.0243	2.593	-0.0000	-0.001
7	xpSc0003977_83883	800.664	0.0445	4.825	-0.0000	-0.002
7	Sc0000004_2931436	807.113	0.0462	4.997	-0.0001	-0.009
7	Sc0000004_2931438	807.301	0.0501	5.415	-0.0002	-0.027
7	Sc0000004_3313892	813.917	0.0631	6.916	0.0044	0.579
7	Sc0000004_3006211	821.245	0.0767	8.706	0.0372	4.995
7	Sc0000004_1805224	831.121	0.0685	7.689	-0.0004	-0.045
7	Sc0000354_559303	831.792	0.0396	4.208	0.0004	0.042
7	Sc0000193_552370	837.083	0.0704	7.577	0.0175	2.144
7	Sc0000004_2441179	842.878	0.0377	4.063	-0.0022	-0.260
7	Sc0000004_2374073	845.098	0.0004	0.039	0.0204	2.130
7	Sc0000004_2374075	846.191	0.0025	0.267	-0.0009	-0.100
7	Sc0000354_272444	850.541	0.0023	0.250	0.0548	6.686
[truncated: 1,954 more rows]

## Sheet: Female_F8
Supplemental Table S3. All markers in Maternal Map from Family 8, with their position and values of Fit and Stress from JoinMap4.1
LG	Locus	Position	N.N. Fit	N.N. Fit (cM)	N.N. Stress	N.N. Stress (cM)
1	Sc0000258_601905	0.000	0.0093	1.353	0.0000	0.000
1	Sc0000562_109206	19.285	0.0743	8.578	0.0084	1.455
1	Sc0000324_618991	28.264	0.0766	8.399	-0.0011	-0.134
1	Sc0000324_318653	29.438	0.0292	3.199	0.0070	0.831
1	Sc0000258_398389	37.494	0.0406	4.625	0.0086	1.154
1	Sc0000258_406126	44.937	0.0389	4.448	0.0330	4.338
1	Sc0000258_648000	53.352	0.0220	2.615	0.0361	5.173
1	xfSc0000010_282855	65.561	0.0061	0.767	0.0509	7.012
1	xfSc0000010_282856	65.561	0.0186	2.106	0.0509	7.012
1	Sc0000212_584856	72.867	0.0282	3.173	0.0135	1.725
1	Sc0000212_578341	78.699	0.0099	1.100	-0.0011	-0.129
1	Sc0000212_782113	79.730	0.0013	0.136	0.0202	2.062
1	Sc0000212_782114	80.763	0.0028	0.283	-0.0002	-0.018
1	Sc0000212_407968	81.803	0.0087	1.009	-0.0015	-0.176
1	Sc0000137_988165	90.230	0.0072	0.856	0.0734	9.088
1	Sc0000258_398383	97.116	0.0034	0.381	0.0321	3.965
1	Sc0000258_110961	102.866	0.0074	0.822	0.0370	4.340
1	Sc0000562_109241	107.281	0.0158	1.811	-0.0019	-0.249
1	Sc0000137_1058531	115.654	0.0878	11.022	0.0109	1.779
1	Sc0000258_406244	132.487	0.0774	9.795	-0.0001	-0.012
1	Sc0000119_1093895	132.604	0.0060	0.600	0.0001	0.005
1	Sc0000258_406242	133.088	0.1122	12.572	-0.0004	-0.057
1	Sc0000258_406096	145.176	0.1849	20.508	-0.0086	-1.316
1	Sc0000258_406066	153.595	0.0813	8.838	0.0026	0.338
1	xfSc0000131_3147	158.895	0.0050	0.542	0.0192	2.145
1	Sc0000137_1134379	160.143	0.0126	1.272	-0.0002	-0.019
1	Sc0000258_406097	161.291	0.0814	8.692	-0.0006	-0.075
1	Sc0000432_185850	168.836	0.1249	14.626	0.0200	3.124
1	Sc0000324_351959	185.203	0.0860	11.389	0.0324	6.103
1	xpSc0003892_251250	203.639	0.0330	4.582	0.0634	11.628
1	xpSc0003892_148999	221.472	0.0666	8.874	0.0512	9.630
1	Sc0000119_344966	240.106	0.0659	8.725	-0.0001	-0.017
1	Sc0000119_182449	240.230	0.0289	2.966	0.0004	0.040
1	Sc0000119_344971	243.072	0.0559	5.750	-0.0002	-0.024
1	Sc0000119_288626	245.980	0.0412	4.219	-0.0003	-0.031
1	Sc0000119_1093743	247.292	0.0202	2.041	-0.0002	-0.017
1	Sc0000119_1093860	248.020	0.0135	1.359	-0.0000	-0.005
1	Sc0000119_1248034	248.651	0.0189	1.974	-0.0004	-0.047
1	Sc0000395_127992	252.376	0.0338	3.566	0.0380	4.223
1	Sc0000119_425095	256.027	0.0216	2.267	-0.0000	-0.003
1	Sc0000119_90564	256.071	0.0063	0.638	0.0000	0.002
1	Sc0000119_1093891	256.665	0.0115	1.153	-0.0000	-0.005
1	Sc0000554_148475	257.224	0.0078	0.782	0.0007	0.072
1	Sc0000119_1093879	257.447	0.0402	4.167	-0.0001	-0.007
1	Sc0000119_1496537	261.391	0.0750	8.528	-0.0066	-0.929
1	Sc0000124_253240	274.327	0.0371	4.583	0.0189	2.451
1	Sc0000124_253211	274.327	0.0009	0.091	0.0189	2.451
1	Sc0000124_253216	275.502	0.0050	0.654	-0.0026	-0.368
1	Sc0000149_369492	291.573	0.0218	2.634	-0.0019	-0.310
1	Sc0000149_1223489	300.411	0.0343	3.927	0.0493	6.293
1	Sc0000149_596586	306.921	0.0330	3.598	0.0007	0.087
1	Sc0000169_920173	310.748	0.0231	2.535	0.0223	2.804
1	Sc0000288_331139	319.892	0.0098	1.134	0.0478	5.889
1	Sc0000149_48966	324.132	0.0052	0.556	0.0247	2.750
1	Sc0000149_596604	326.645	0.0031	0.324	-0.0019	-0.217
1	Sc0000149_973964	330.886	0.0044	0.491	0.0384	4.473
1	Sc0000149_738710	336.534	0.0047	0.528	0.0382	4.549
1	Sc0000149_414817	341.947	0.0013	0.148	-0.0019	-0.219
1	Sc0000149_414816	341.947	0.0054	0.563	-0.0019	-0.219
1	Sc0000288_56564	344.684	0.0098	1.031	-0.0012	-0.134
1	Sc0000149_596611	347.076	0.0862	10.672	0.0169	2.393
1	Sc0000149_432206	363.347	0.0818	10.209	0.0000	0.000
1	Sc0000149_432210	363.353	0.0442	5.096	-0.0000	-0.001
1	Sc0000149_369493	372.991	0.0520	6.151	0.0333	5.257
1	Sc0000129_262754	388.826	0.0207	2.671	0.0255	4.239
1	Sc0000011_3046951	400.597	0.0202	2.450	-0.0021	-0.309
1	Sc0000011_3578705	407.940	0.0209	2.599	0.0270	3.957
1	xpSc0003844_332547	421.696	0.0329	4.091	0.0075	1.210
1	Sc0000043_2664009	432.382	0.0376	4.518	0.0461	6.529
1	xpSc0004030_55263	442.374	0.0590	7.795	0.0394	6.573
1	Sc0000074_1512024	461.298	0.1125	13.959	0.0327	5.694
1	Sc0000074_1512030	473.038	0.1231	14.091	0.0004	0.064
1	Sc0000074_423278	481.638	0.0541	6.033	0.0001	0.006
1	Sc0000098_831453	481.929	0.0645	6.867	-0.0002	-0.022
1	Sc0000300_208585	488.505	0.0617	6.585	-0.0000	-0.001
1	Sc0000300_208583	488.513	0.0540	6.348	-0.0000	-0.002
1	Sc0000098_1053856	499.775	0.1067	12.114	0.0354	4.894
1	Sc0000101_584496	507.188	0.1016	11.309	0.0007	0.092
1	Sc0000043_2078515	516.234	0.0671	7.466	0.0164	2.078
1	Sc0000156_740063	520.088	0.0183	1.936	0.0000	0.002
1	Sc0000043_2433638	520.093	0.0066	0.738	-0.0000	-0.001
1	Sc0000371_125176	525.490	0.0237	2.768	0.0501	6.323
1	Sc0000206_309518	534.947	0.0414	4.591	0.0227	2.894
1	Sc0000043_2433636	539.018	0.0499	5.296	0.0034	0.398
1	Sc0000129_765144	543.646	0.0426	4.608	0.0073	0.895
1	Sc0000043_2471076	549.436	0.0352	3.967	0.0232	2.971
1	Sc0000098_533100	557.544	0.0458	5.161	0.0167	2.193
1	Sc0000300_208586	564.309	0.0732	8.017	-0.0008	-0.110
1	Sc0000580_104167	570.905	0.0503	5.424	-0.0000	-0.000
1	Sc0000196_327338	571.373	0.0050	0.505	0.0000	0.002
1	Sc0000196_327337	571.410	0.0558	5.916	0.0000	0.002
1	Sc0000206_45987	577.289	0.0791	8.302	0.0035	0.406
1	Sc0000101_584527	579.713	0.0883	9.347	0.0020	0.243
1	Sc0000196_283212	586.636	0.1122	11.914	0.0105	1.314
1	Sc0000098_1622738	591.627	0.0939	10.580	0.0052	0.733
1	Sc0000300_332989	603.783	0.0464	5.589	0.0409	5.673
1	Sc0000300_333015	603.783	0.0094	1.069	0.0409	5.673
1	Sc0000143_63119	610.812	0.0270	3.092	0.0315	4.071
1	Sc0000206_909359	618.655	0.0222	2.517	0.0051	0.647
1	Sc0000301_449487	622.765	0.0157	1.677	0.0253	2.876
1	Sc0000101_207692	626.418	0.0531	5.950	0.0056	0.718
1	Sc0000129_388411	635.187	0.0959	10.752	0.0091	1.261
1	Sc0000098_81881	643.445	0.0542	6.013	-0.0000	-0.003
1	Sc0000196_945514	643.472	0.0003	0.028	0.0001	0.006
1	Sc0000196_945513	643.472	0.0504	5.315	0.0001	0.006
1	Sc0000301_480171	648.787	0.0983	10.352	-0.0020	-0.251
1	Sc0000149_717843	653.824	0.0892	9.347	0.0097	1.158
1	Sc0000206_1943	658.134	0.1399	15.297	0.0067	0.906
1	Sc0000286_474356	669.121	0.1075	11.877	0.0057	0.719
1	Sc0000396_493014	670.011	0.0153	1.540	-0.0001	-0.012
1	xfSc0000004_529198	670.661	0.0315	3.340	0.0077	0.854
1	xpSc0003844_687373	675.599	0.0356	3.759	0.0147	1.626
1	Sc0000098_709203	676.667	0.0119	1.204	-0.0000	-0.003
1	Sc0000580_24530	676.803	0.0044	0.447	-0.0000	-0.005
1	Sc0000196_1013164	678.503	0.0131	1.327	-0.0003	-0.027
1	Sc0000043_2077330	679.519	0.0299	3.195	-0.0007	-0.081
1	xpSc0004030_21231	685.403	0.0198	2.179	0.0546	6.594
1	xpSc0004030_21220	685.403	0.0036	0.410	0.0546	6.594
1	Sc0000334_127681	692.323	0.0042	0.478	-0.0057	-0.725
1	xpSc0003901_241953	697.459	0.0275	2.947	0.0187	2.230
1	xpSc0003844_687360	702.338	0.0715	7.553	0.0051	0.618
1	Sc0000214_468058	707.012	0.0617	6.617	0.0055	0.700
1	Sc0000214_664301	714.318	0.0493	5.274	0.0256	3.073
1	Sc0000484_157400	717.649	0.0663	6.865	-0.0009	-0.105
1	Sc0000214_565450	721.183	0.0662	6.846	0.0141	1.596
1	Sc0000011_3076498	724.494	0.0347	3.581	-0.0000	-0.001
1	Sc0000214_565420	724.765	0.0092	0.929	0.0009	0.092
1	Sc0000214_565419	725.423	0.0128	1.288	-0.0001	-0.008
1	Sc0000214_534930	726.052	0.0064	0.640	-0.0001	-0.013
1	Sc0000214_735300	727.083	0.0001	0.011	0.0198	2.106
1	Sc0000214_735290	727.083	0.0094	0.987	0.0198	2.106
1	Sc0000214_528019	730.245	0.0103	1.087	0.0390	4.239
1	Sc0000484_31349	733.407	0.0020	0.204	-0.0006	-0.066
1	Sc0000011_3529953	734.439	0.0010	0.104	-0.0003	-0.029
1	Sc0000011_2118787	734.439	0.0021	0.219	-0.0003	-0.029
1	Sc0000011_2685696	735.794	0.0050	0.517	0.0197	2.099
1	Sc0000011_3210969	738.624	0.0069	0.713	0.0136	1.444
1	Sc0000288_535170	739.659	0.0083	0.847	-0.0002	-0.017
1	Sc0000454_312368	740.866	0.0382	3.958	0.0087	0.943
1	Sc0000011_2118795	744.390	0.0723	7.509	-0.0009	-0.104
1	Sc0000011_2189400	748.374	0.0408	4.231	0.0009	0.093
1	Sc0000214_535632	748.621	0.0362	4.018	-0.0001	-0.016
1	Sc0000011_4202932	756.098	0.0716	7.905	0.0452	5.634
1	Sc0000011_2595720	762.505	0.0426	4.613	0.0105	1.220
1	Sc0000011_3529980	764.393	0.0054	0.558	-0.0004	-0.041
1	Sc0000011_3671385	765.666	0.0070	0.729	0.0178	1.887
1	Sc0000288_535160	768.135	0.0087	0.897	-0.0001	-0.010
1	Sc0000288_636334	768.382	0.0276	3.021	-0.0002	-0.022
1	Sc0000214_792807	774.772	0.0297	3.259	0.0007	0.087
1	Sc0000214_334874	777.889	0.0115	1.179	0.0013	0.144
1	Sc0000334_357804	778.584	0.0735	8.300	-0.0001	-0.017
1	Sc0000334_518208	789.047	0.0869	10.255	0.0179	2.889
1	Sc0000214_334900	803.878	0.0325	4.181	0.0287	4.661
1	Sc0000011_4273228	815.589	0.0123	1.531	0.0222	3.172
1	Sc0000011_4273226	815.589	0.0366	4.091	0.0222	3.172
1	Sc0000011_1953525	823.252	0.0430	4.740	-0.0002	-0.026
1	Sc0000011_4159111	823.901	0.0278	2.981	0.0009	0.097
1	Sc0000214_121513	829.568	0.0797	8.538	0.0048	0.601
1	Sc0000334_140078	835.774	0.1945	22.103	0.0029	0.452
1	xpSc0003844_687365	851.671	0.1608	18.426	0.0014	0.203
1	Sc0000098_631539	854.200	0.0575	5.930	-0.0003	-0.033
1	Sc0000484_68753	857.601	0.0686	7.325	0.0165	1.983
1	Sc0000011_3076472	864.303	0.0494	5.316	-0.0006	-0.073
1	Sc0000098_81577	865.696	0.0439	4.504	0.0014	0.150
1	Sc0000580_24531	868.807	0.1606	18.222	-0.0009	-0.131
1	Sc0000196_1013140	883.917	0.1900	22.200	0.0340	5.564
1	Sc0000098_734207	896.184	0.0666	7.821	-0.0023	-0.314
1	Sc0000206_76315	898.454	0.0111	1.246	0.0208	2.698
1	Sc0000301_616085	910.506	0.0045	0.585	0.0815	12.879
1	Sc0000300_273550	927.918	0.0029	0.403	0.0385	6.961
1	Sc0000286_474594	943.665	0.0028	0.377	-0.0055	-0.801
1	xfSc0000121_67421	946.009	0.0004	0.045	-0.0014	-0.155
1	Sc0000301_432439	946.009	0.0046	0.491	-0.0014	-0.155
1	Sc0000156_20119	949.178	0.0140	1.567	-0.0038	-0.474
1	Sc0000199_640616	956.415	0.0483	5.424	0.0331	4.288
1	Sc0000345_135044	964.213	0.0811	8.758	-0.0028	-0.355
1	Sc0000286_138432	968.622	0.0542	5.723	0.0012	0.150
1	Sc0000286_243510	974.020	0.0119	1.314	-0.0000	-0.000
1	Sc0000286_243511	974.020	0.0000	0.001	-0.0000	-0.000
1	Sc0000286_243509	974.021	0.0587	7.937	-0.0000	-0.000
1	Sc0000052_1665457	993.114	0.0599	8.059	-0.0001	-0.013
1	Sc0000052_1665459	993.237	0.0321	3.418	-0.0001	-0.011
1	Sc0000143_570014	998.171	0.0350	3.750	-0.0009	-0.114
1	Sc0000196_277597	1002.977	0.0214	2.362	0.0365	4.334
1	xpSc0003891_66120	1008.939	0.0172	1.906	0.0160	1.921
1	xpSc0003891_66124	1008.939	0.0000	0.000	0.0160	1.921
1	xpSc0003891_66125	1008.939	0.0067	0.728	0.0160	1.921
1	Sc0000605_45571	1013.198	0.0085	0.915	0.0171	1.987
1	Sc0000465_212916	1017.458	0.0190	1.951	0.0053	0.594
1	Sc0000101_321881	1019.222	0.0800	8.459	-0.0009	-0.110
1	Sc0000206_970985	1025.917	0.0681	7.268	0.0139	1.672
1	Sc0000371_68489	1029.122	0.0068	0.745	0.0119	1.502
1	Sc0000334_388336	1038.206	0.0077	0.846	0.0017	0.218
1	Sc0000214_323743	1041.958	0.0344	3.564	0.0071	0.806
1	Sc0000334_357799	1044.848	0.0831	8.720	-0.0012	-0.137
1	xpSc0003881_236610	1050.678	0.0577	6.098	0.0001	0.015
1	xfSc0000107_59225	1050.946	0.0680	8.107	-0.0003	-0.043
1	Sc0000011_3323296	1064.053	0.0818	9.587	0.0217	2.949
1	Sc0000454_356574	1067.724	0.0765	8.379	0.0057	0.718
1	Sc0000214_194739	1076.142	0.0992	10.716	0.0054	0.688
1	Sc0000011_2957425	1080.226	0.0722	7.731	0.0014	0.176
1	Sc0000011_2504991	1087.152	0.0329	3.646	0.0001	0.006
1	Sc0000011_2504998	1087.152	0.0001	0.006	0.0001	0.006
1	Sc0000011_2504972	1087.158	0.0349	3.717	-0.0000	-0.001
1	Sc0000011_2530051	1092.239	0.0349	3.717	0.0000	0.004
1	Sc0000288_552655	1092.246	0.0299	3.661	-0.0000	-0.002
1	Sc0000011_1730941	1104.253	0.0436	5.049	0.0062	0.808
1	Sc0000199_650286	1105.647	0.2020	25.012	0.0044	0.727
1	Sc0000199_567621	1129.265	0.1885	23.648	0.0000	0.004
1	Sc0000149_560999	1129.295	0.0337	3.488	0.0001	0.007
1	Sc0000098_438256	1132.753	0.1878	23.045	-0.0024	-0.393
1	Sc0000074_520553	1154.779	0.1801	22.636	0.0707	11.852
1	Sc0000074_320144	1164.657	0.0308	3.550	-0.0004	-0.050
1	Sc0000074_1749181	1165.159	0.0353	3.796	0.0007	0.079
1	Sc0000074_1514333	1171.018	0.0352	3.816	-0.0021	-0.252
1	Sc0000074_379593	1173.839	0.0181	1.960	0.0178	2.051
1	Sc0000074_320139	1178.982	0.0229	2.474	-0.0033	-0.394
1	Sc0000074_948932	1182.796	0.0098	1.042	0.0000	0.002
1	Sc0000074_948933	1182.802	0.0522	6.126	-0.0000	-0.002
1	xpSc0003877_211811	1193.926	0.0563	6.630	0.0435	6.251
1	Sc0000101_584520	1204.082	0.0042	0.511	-0.0000	-0.000
1	Sc0000101_584508	1204.082	0.0000	0.001	-0.0000	-0.000
1	Sc0000101_584524	1204.083	0.0110	1.180	-0.0000	-0.000
1	xfSc0000121_67259	1208.340	0.0110	1.179	-0.0008	-0.093
1	xfSc0000004_101490	1208.340	0.0000	0.000	-0.0008	-0.093
1	Sc0000301_400343	1208.340	0.0002	0.022	-0.0008	-0.093
1	xfSc0000004_93199	1209.371	0.0006	0.066	-0.0004	-0.044
1	Sc0000465_211263	1211.455	0.0004	0.044	0.0200	2.084
1	Sc0000465_210266	1212.486	0.0000	0.000	-0.0006	-0.068
1	Sc0000286_198933	1212.486	0.0093	0.985	-0.0006	-0.068
1	Sc0000465_210991	1215.645	0.0093	0.985	0.0396	4.212
1	Sc0000465_213811	1217.728	0.0008	0.090	-0.0023	-0.268
1	xpSc0004030_21380	1223.639	0.0067	0.837	0.0525	6.967
1	Sc0000465_312323	1235.389	0.2081	34.502	0.0237	6.677
1	Sc0000196_283222	1278.851	0.2095	34.495	-0.0002	-0.045
1	Sc0000196_283127	1279.591	0.0100	1.007	0.0000	0.000
1	Sc0000196_283095	1279.858	0.0053	0.528	-0.0000	-0.001
1	Sc0000116_1241403	1280.119	0.0028	0.280	-0.0000	-0.000
1	xfSc0000037_187930	1280.139	0.0039	0.387	0.0000	0.004
1	Sc0000196_283111	1280.506	0.1591	24.484	-0.0004	-0.076
1	xpSc0003877_71171	1315.005	0.1595	24.620	0.0134	3.201
1	Sc0000074_1140205	1325.669	0.0044	0.533	-0.0000	-0.002
1	Sc0000074_671305	1325.699	0.0151	1.666	0.0000	0.003
1	Sc0000074_1688844	1331.593	0.0439	4.767	0.0366	4.374
1	Sc0000074_671307	1336.852	0.0581	6.122	0.0010	0.120
1	Sc0000301_480145	1339.843	0.0926	11.380	0.0034	0.520
1	Sc0000074_198004	1357.940	0.0853	11.505	0.0830	15.111
1	Sc0000074_1842769	1377.568	0.0218	3.126	0.0000	0.004
1	Sc0000074_1842787	1377.578	0.0004	0.038	-0.0000	-0.000
1	Sc0000074_1842779	1377.606	0.0684	8.219	-0.0000	-0.006
1	xpSc0003877_257136	1390.974	0.1050	12.658	0.0178	2.867
1	xpSc0003877_149435	1402.771	0.0369	4.466	0.0008	0.103
1	Sc0000074_1140201	1402.771	0.0068	0.681	0.0008	0.103
1	Sc0000074_407450	1403.452	0.0851	10.142	0.0016	0.217
1	xpSc0003877_149464	1417.678	0.1168	14.266	-0.0068	-1.197
1	Sc0000107_1260304	1431.201	0.0781	9.619	0.0337	5.338
1	Sc0000107_475639	1443.381	0.0475	5.680	0.0011	0.152
1	Sc0000107_560928	1448.475	0.0094	1.018	0.0001	0.013
1	Sc0000107_1118732	1448.627	0.0584	8.374	-0.0000	-0.004
1	Sc0000107_1126695	1471.232	0.1040	14.426	0.1132	20.226
1	Sc0000107_852014	1488.083	0.1112	15.075	-0.0324	-7.400
1	Sc0000107_966932	1508.874	0.0640	8.871	0.1376	23.590
1	Sc0000107_966940	1508.874	0.0000	0.000	0.1376	23.590
1	Sc0000107_966941	1508.874	0.0393	5.381	0.1376	23.590
1	Sc0000107_560929	1527.292	0.1222	15.071	0.0180	3.252
1	Sc0000047_639306	1540.013	0.0958	11.000	-0.0014	-0.182
1	Sc0000377_405587	1541.322	0.0459	5.098	-0.0010	-0.118
1	Sc0000047_2258241	1550.114	0.0508	5.805	0.0397	5.185
1	Sc0000047_2499886	1557.309	0.0424	4.627	0.0310	3.762
1	Sc0000047_2244748	1561.642	0.0285	3.014	-0.0011	-0.123
1	xfSc0000006_296332	1563.282	0.0072	0.751	0.0047	0.517
1	Sc0000046_1578984	1567.038	0.0121	1.287	0.0183	2.055
1	Sc0000046_1238870	1570.228	0.0113	1.191	0.0189	2.073
1	xfSc0000037_40712	1572.776	0.0027	0.284	0.0002	0.018
1	Sc0000046_1238895	1572.811	0.0377	3.912	-0.0000	-0.003
1	Sc0000046_1736902	1576.688	0.0593	6.383	-0.0045	-0.573
1	Sc0000046_859255	1584.371	0.0595	6.813	0.1004	12.393
1	Sc0000046_368036	1593.520	0.0376	4.317	-0.0000	-0.002
1	Sc0000046_368007	1593.530	0.0034	0.345	-0.0000	-0.000
1	Sc0000046_764455	1595.115	0.0035	0.361	-0.0005	-0.048
1	Sc0000046_367979	1596.729	0.0060	0.686	0.0189	2.203
1	Sc0000047_1795610	1603.849	0.0058	0.660	0.0730	9.053
1	Sc0000047_1795594	1603.849	0.0017	0.199	0.0730	9.053
1	Sc0000047_1679951	1612.066	0.0026	0.293	0.0361	4.402
1	Sc0000047_1680113	1615.959	0.0009	0.094	0.0088	1.076
1	Sc0000047_1680129	1615.959	0.0120	1.345	0.0088	1.076
1	Sc0000107_138824	1622.481	0.0219	2.389	0.0181	2.145
1	Sc0000047_1231732	1625.449	0.0234	2.511	0.0003	0.036
1	Sc0000046_1624647	1630.667	0.0261	2.911	0.0345	4.229
1	xfSc0000006_561214	1637.799	0.0127	1.444	0.0142	1.874
1	xfSc0000006_561196	1637.799	0.0156	1.783	0.0142	1.874
1	Sc0000046_1106329	1645.471	0.0648	8.034	0.0201	3.078
1	xfSc0000006_974308	1660.569	0.0761	9.184	0.0221	3.251
1	Sc0000047_12176	1666.444	0.0658	7.471	0.0068	0.924
1	Sc0000047_2480924	1676.443	0.0776	9.034	-0.0050	-0.744
1	Sc0000107_91163	1686.206	0.0751	8.763	0.0093	1.367
1	xfSc0000037_121928	1696.249	0.2196	28.509	0.0245	4.860
1	Sc0000046_170944	1722.872	0.1833	24.256	0.0000	0.004
1	Sc0000046_170974	1722.886	0.0095	0.992	-0.0000	-0.001
1	Sc0000046_368009	1725.560	0.0455	5.136	-0.0006	-0.079
1	Sc0000046_261049	1734.721	0.0569	6.469	0.0327	4.278
1	xpSc0004293_4308	1741.144	0.0439	5.001	0.0233	3.073
1	xfSc0000006_519222	1750.092	0.0479	5.494	0.0171	2.325
1	Sc0000047_1786128	1757.739	0.0867	9.865	0.0462	6.186
1	xfSc0000037_93256	1767.831	0.0698	7.853	-0.0010	-0.125
1	Sc0000047_1340761	1768.623	0.0151	1.597	0.0011	0.126
1	xfSc0000037_187923	1774.371	0.0103	1.144	-0.0050	-0.624
1	Sc0000046_1286033	1779.785	0.0407	4.251	0.0174	2.057
1	xfSc0000006_678208	1783.698	0.0797	8.307	-0.0010	-0.123
1	Sc0000046_2109774	1788.092	0.0623	6.694	0.0018	0.229
1	xfSc0000006_170254	1795.568	0.0898	11.360	-0.0057	-0.953
1	xfSc0000006_974297	1813.424	0.0840	11.164	0.0663	12.386
1	xfSc0000006_955541	1833.168	0.0178	2.504	0.0135	2.338
1	Sc0000046_1384949	1841.921	0.0034	0.400	0.0371	6.004
1	Sc0000046_1384920	1841.921	0.0163	2.306	0.0371	6.004
1	Sc0000046_1820733	1860.306	0.0339	5.072	0.0168	3.588
1	Sc0000243_821556	1881.729	0.0428	5.826	0.0133	2.491
1	xpSc0003846_458889	1892.806	0.0294	3.490	-0.0025	-0.332
1	Sc0000243_196216	1895.055	0.0100	1.077	-0.0015	-0.174
1	Sc0000321_286273	1899.969	0.0510	5.384	0.0002	0.022
1	Sc0000236_121920	1904.706	0.0902	9.452	-0.0016	-0.196
1	Sc0000142_360335	1909.422	0.0486	5.087	-0.0012	-0.132
1	Sc0000142_360332	1910.892	0.0036	0.371	0.0221	2.854
1	Sc0000142_360334	1910.892	0.0753	8.875	0.0221	2.854
1	Sc0000236_279628	1923.616	0.0840	9.776	0.0160	2.114
1	Sc0000243_326554	1925.750	0.0257	2.806	0.0299	3.435
1	xpSc0003846_52969	1932.311	0.0170	1.906	0.0000	0.005
1	xpSc0003846_52967	1932.311	0.0000	0.000	0.0000	0.005
1	xpSc0003846_52971	1932.311	0.0010	0.098	0.0000	0.005
1	Sc0000482_174186	1932.409	0.0530	5.810	-0.0001	-0.009
1	Sc0000327_705545	1940.008	0.0524	5.754	0.0001	0.012
1	Sc0000327_705562	1940.050	0.0298	3.364	0.0000	0.000
1	Sc0000321_500647	1947.819	0.0316	3.552	0.0216	2.615
1	xpSc0003846_692509	1951.039	0.0129	1.401	0.0007	0.084
1	Sc0000142_850357	1955.700	0.0113	1.228	0.0184	2.069
1	Sc0000142_275303	1958.056	0.0088	0.906	0.0061	0.664
1	Sc0000321_285226	1960.082	0.0180	1.889	0.0191	2.090
1	Sc0000142_217455	1963.561	0.0108	1.143	0.0122	1.319
1	Sc0000236_590725	1964.594	0.0010	0.103	-0.0005	-0.059
1	xpSc0003846_164931	1964.594	0.0051	0.535	-0.0005	-0.059
1	Sc0000236_158007	1967.351	0.0295	3.238	0.0173	2.036
1	Sc0000243_199214	1973.761	0.0244	2.705	-0.0000	-0.000
1	Sc0000243_199237	1973.762	0.0136	1.540	-0.0000	-0.000
1	Sc0000142_217529	1980.862	0.0236	2.608	0.0263	3.157
1	Sc0000142_60866	1984.563	0.0111	1.182	-0.0008	-0.088
1	Sc0000236_157984	1985.729	0.0196	1.996	0.0101	1.065
1	Sc0000236_627866	1987.612	0.0355	3.613	-0.0002	-0.026
1	Sc0000142_60949	1989.341	0.0317	3.254	-0.0009	-0.098
1	Sc0000243_326564	1992.056	0.0298	3.095	0.0192	2.093
1	Sc0000243_267300	1994.790	0.0182	1.934	-0.0002	-0.026
1	Sc0000142_722803	2003.711	0.0147	1.917	0.0834	11.948
1	xpSc0003846_548403	2018.861	0.0543	6.666	0.0379	6.091
1	xpSc0004016_42033	2030.540	0.0541	6.319	0.0022	0.293
1	Sc0000142_601815	2033.386	0.0454	4.965	0.0041	0.495
1	xpSc0004016_33754	2040.536	0.0540	5.951	-0.0029	-0.369
1	Sc0000116_1367806	2045.904	0.0491	5.181	0.0017	0.203
1	Sc0000236_160670	2048.893	0.0591	6.092	-0.0005	-0.052
1	Sc0000236_160671	2051.996	0.0520	5.923	0.0076	1.061
1	Sc0000129_1367750	2065.972	0.0578	7.010	0.0002	0.038
1	Sc0000084_712163	2075.884	0.1651	21.232	0.0141	2.624
1	Sc0000081_534054	2098.486	0.1487	19.025	0.0042	0.684
1	Sc0000263_637058	2100.470	0.0822	8.685	0.0018	0.217
1	Sc0000375_59851	2107.171	0.0758	8.031	-0.0009	-0.100
1	Sc0000375_59848	2108.501	0.0370	3.774	-0.0003	-0.030
1	Sc0000375_59834	2110.945	0.0857	10.175	-0.0041	-0.585
1	Sc0000084_642964	2126.042	0.0618	7.730	-0.0027	-0.369
1	Sc0000084_642941	2126.042	0.0031	0.320	-0.0027	-0.369
1	Sc0000084_1082098	2127.073	0.0031	0.320	-0.0002	-0.024
1	Sc0000084_1082092	2127.073	0.0000	0.000	-0.0002	-0.024
1	Sc0000084_1082091	2127.073	0.0002	0.017	-0.0002	-0.024
1	Sc0000084_1357765	2128.205	0.0258	2.932	-0.0016	-0.187
1	Sc0000084_51036	2136.123	0.0641	7.232	0.0055	0.742
1	Sc0000129_1381760	2144.013	0.0776	9.596	0.0734	10.937
1	Sc0000084_1722709	2161.662	0.0391	5.279	0.0743	11.267
1	Sc0000084_1722737	2161.662	0.0235	2.732	0.0743	11.267
1	Sc0000084_1079891	2170.575	0.0235	2.736	-0.0000	-0.001
1	Sc0000129_1424354	2170.579	0.0078	0.806	-0.0000	-0.000
1	Sc0000084_1162857	2172.663	0.0093	0.961	0.0400	4.165
1	Sc0000129_1424063	2174.750	0.0064	0.672	-0.0008	-0.089
1	Sc0000129_1424363	2176.836	0.0049	0.512	0.0299	3.374
1	Sc0000129_1424347	2176.836	0.0008	0.089	0.0299	3.374
1	Sc0000129_1424027	2182.410	0.0009	0.106	0.0170	2.019
1	Sc0000084_1162858	2186.563	0.0002	0.017	-0.0013	-0.162
1	Sc0000084_1162829	2186.563	0.0299	3.382	-0.0013	-0.162
1	Sc0000084_389961	2194.493	0.0320	3.633	0.0601	7.816
1	Sc0000084_1450934	2203.697	0.0226	3.017	0.0137	2.240
1	Sc0000331_557771	2220.106	0.0205	2.766	0.0374	5.919
1	Sc0000331_557772	2220.106	0.0204	2.410	0.0374	5.919
1	Sc0000331_568562	2229.672	0.0258	2.987	0.0158	1.997
1	Sc0000331_570525	2232.781	0.0098	1.053	0.0178	2.051
1	Sc0000331_570528	2237.704	0.0107	1.148	0.0298	3.368
1	Sc0000202_804195	2240.649	0.0156	1.598	-0.0005	-0.055
1	Sc0000202_604661	2241.575	0.0132	1.331	0.0003	0.034
1	Sc0000263_523246	2241.980	0.0114	1.203	-0.0003	-0.035
1	Sc0000375_93685	2246.150	0.0104	1.125	0.0377	4.271
1	Sc0000375_93692	2250.425	0.0151	1.646	0.0373	4.303
1	Sc0000263_591389	2255.496	0.0135	1.460	-0.0000	-0.004
1	Sc0000263_161927	2255.637	0.0257	2.798	-0.0001	-0.010
1	Sc0000202_118097	2261.372	0.0311	3.447	0.0350	4.416
1	Sc0000375_23852	2269.528	0.0468	4.958	0.0221	2.751
1	Sc0000331_516002	2273.696	0.0624	6.461	-0.0009	-0.107
1	Sc0000081_1178538	2275.989	0.0328	3.476	0.0098	1.173
1	Sc0000081_1734204	2283.061	0.0208	2.295	0.0209	2.527
1	Sc0000429_137722	2286.805	0.0176	1.951	-0.0022	-0.285
1	Sc0000081_937775	2295.010	0.0096	1.079	0.0029	0.345
1	Sc0000081_937794	2295.250	0.0376	3.886	-0.0001	-0.014
1	Sc0000081_436530	2298.896	0.0397	4.114	-0.0011	-0.122
1	Sc0000127_1326880	2300.569	0.0573	6.502	0.0176	2.164
1	Sc0000127_942043	2310.378	0.0639	7.166	0.0010	0.123
1	Sc0000081_283224	2311.511	0.0284	3.144	0.0014	0.172
1	Sc0000236_287136	2320.199	0.0505	5.781	0.0394	5.243
1	Sc0000429_345697	2328.383	0.0660	7.572	0.0098	1.370
1	Sc0000202_575334	2337.826	0.0352	4.058	0.0178	2.167
1	Sc0000081_1774183	2339.379	0.0039	0.402	-0.0004	-0.044
1	Sc0000081_436524	2340.955	0.0143	1.595	-0.0017	-0.198
1	Sc0000127_1066182	2347.492	0.0363	4.182	0.0542	6.909
1	Sc0000081_6973	2356.584	0.0286	3.290	0.0099	1.272
1	Sc0000081_534077	2360.474	0.0054	0.576	-0.0000	-0.002
1	Sc0000081_534055	2360.495	0.0078	0.836	-0.0000	-0.002
1	Sc0000127_384615	2364.760	0.0161	1.725	0.0009	0.106
1	Sc0000127_419217	2368.448	0.0339	3.956	-0.0055	-0.736
1	Sc0000331_602157	2379.203	0.0331	4.297	0.0536	9.605
1	Sc0000127_1066159	2402.509	0.0077	1.250	0.0000	0.000
2	Sc0000253_774127	0.000	0.0022	0.274	0.0000	0.000
2	Sc0000192_300835	11.800	0.0022	0.274	0.0131	2.396
2	Sc0000192_300832	11.800	0.0222	3.407	0.0131	2.396
2	Sc0000313_60758	31.434	0.0235	3.551	0.0478	7.361
2	Sc0000253_552018	37.140	0.0013	0.144	0.0348	4.505
2	Sc0000253_552019	37.140	0.0326	3.793	0.0348	4.505
2	xpSc0003853_448523	46.599	0.0505	6.232	-0.0205	-3.574
2	xpSc0003853_478976	63.194	0.0441	5.125	0.0009	0.126
2	xpSc0003853_654761	65.881	0.0434	4.439	-0.0002	-0.027
2	Sc0000253_286792	67.633	0.0360	3.755	0.0156	1.728
2	xpSc0003853_478964	71.935	0.0241	2.541	-0.0004	-0.049
2	Sc0000253_47674	72.473	0.0061	0.610	0.0001	0.005
2	Sc0000253_47689	72.545	0.0333	3.534	-0.0001	-0.007
2	xpSc0003853_495262	77.257	0.0367	3.962	0.0178	2.338
2	Sc0000253_481118	87.464	0.0206	3.060	0.0694	11.955
2	Sc0000253_273957	110.579	0.0610	8.057	-0.0002	-0.048
2	xpSc0003853_448533	123.987	0.1597	20.710	0.0012	0.250
2	Sc0000253_764370	145.660	0.1631	20.243	-0.0087	-1.512
2	Sc0000628_54593	150.691	0.0561	5.864	-0.0004	-0.050
2	Sc0000027_2501554	151.524	0.0146	1.469	0.0004	0.044
2	Sc0000222_516338	152.160	0.0574	6.030	-0.0002	-0.018
2	Sc0000020_3380131	157.554	0.1022	10.776	-0.0012	-0.146
2	Sc0000020_2760481	162.935	0.1471	16.053	-0.0023	-0.315
2	Sc0000257_786357	173.606	0.1105	12.174	-0.0048	-0.629
2	Sc0000020_3105939	176.518	0.0414	4.376	-0.0016	-0.181
2	Sc0000020_3627313	180.979	0.0423	4.427	-0.0009	-0.104
2	Sc0000020_3795287	182.532	0.0594	6.468	-0.0009	-0.109
2	Sc0000020_3627314	190.478	0.0705	8.288	0.0187	2.819
2	Sc0000020_2768883	204.417	0.1237	16.447	0.0120	2.367
2	Sc0000104_1695050	225.843	0.0987	13.206	-0.0000	-0.005
2	Sc0000029_1669508	225.976	0.0034	0.346	-0.0000	-0.001
2	Sc0000029_698718	226.189	0.1304	18.283	0.0001	0.022
2	Sc0000018_1509527	252.612	0.1332	18.802	0.0121	3.032
2	Sc0000020_2998197	273.617	0.0104	1.514	0.0277	5.518
2	Sc0000020_3761087	289.922	0.0162	2.238	0.0474	8.389
2	Sc0000020_3380069	306.415	0.0121	1.606	0.0139	2.003
2	Sc0000020_1885456	309.098	0.0014	0.152	-0.0000	-0.000
2	Sc0000020_1885402	309.099	0.0234	2.507	-0.0000	-0.000
2	Sc0000020_1780822	313.803	0.0245	2.629	0.0379	4.274
2	Sc0000020_2760496	317.261	0.0053	0.565	0.0179	2.037
2	Sc0000020_2622943	321.213	0.0139	1.552	-0.0029	-0.365
2	Sc0000244_926229	328.099	0.0284	3.059	0.0020	0.249
2	Sc0000018_1376463	331.418	0.0399	4.197	0.0020	0.225
2	Sc0000018_699412	335.182	0.0355	4.209	0.0277	4.029
2	Sc0000027_3586065	352.256	0.0432	4.949	0.0076	1.118
2	Sc0000027_3099794	355.244	0.1168	12.648	-0.0034	-0.443
2	Sc0000420_97367	364.904	0.1745	20.501	0.0134	2.219
2	Sc0000027_2189722	381.635	0.1033	12.647	-0.0119	-1.871
2	Sc0000172_260804	386.471	0.0167	1.806	0.0390	4.576
2	Sc0000172_260797	386.471	0.0035	0.397	0.0390	4.576
2	Sc0000027_3586071	391.963	0.0569	6.709	0.0309	4.174
2	Sc0000431_454882	403.543	0.0536	6.335	0.0000	0.004
2	Sc0000431_454879	403.567	0.0415	5.512	0.0002	0.028
2	Sc0000027_3598926	420.645	0.0412	5.488	-0.0056	-1.061
2	Sc0000027_3598944	420.645	0.0583	7.192	-0.0056	-1.061
2	Sc0000172_1137219	434.744	0.1300	15.809	0.0191	3.221
2	Sc0000018_398959	448.366	0.0720	8.653	-0.0000	-0.006
2	Sc0000018_1179580	448.401	0.0018	0.181	-0.0000	-0.001
2	Sc0000018_1084667	449.634	0.0212	2.279	-0.0011	-0.120
2	Sc0000018_1304752	454.471	0.0593	7.299	0.0469	6.644
2	Sc0000018_1498648	470.447	0.0570	7.307	0.0818	12.426
2	Sc0000018_1472722	481.705	0.0298	3.624	0.0143	2.141
2	Sc0000018_1509511	491.719	0.0237	3.434	0.0048	1.022
2	xpSc0003894_145584	519.780	0.0287	4.059	0.0472	9.315
2	Sc0000192_478188	530.480	0.0174	2.108	0.0007	0.086
2	xpSc0003894_251116	530.480	0.0023	0.247	0.0007	0.086
2	Sc0000192_475208	533.051	0.0100	1.184	0.0170	2.133
2	Sc0000257_145154	542.760	0.0076	0.937	0.0887	10.753
2	Sc0000257_145155	542.760	0.0185	2.014	0.0887	10.753
2	Sc0000257_460493	548.146	0.0194	2.113	-0.0030	-0.363
2	Sc0000257_385733	551.309	0.0009	0.099	-0.0019	-0.217
2	Sc0000257_385746	551.309	0.0055	0.581	-0.0019	-0.217
2	Sc0000257_129679	554.523	0.0058	0.615	0.0368	4.475
2	Sc0000192_514555	563.335	0.0004	0.045	0.0001	0.008
2	xpSc0003894_145531	563.346	0.0011	0.113	0.0000	0.002
2	Sc0000192_477577	563.449	0.0297	3.137	-0.0001	-0.009
2	Sc0000192_477373	567.733	0.0556	5.900	-0.0036	-0.428
2	Sc0000192_295540	572.353	0.0535	5.706	0.0178	2.094
2	Sc0000253_881223	576.979	0.0413	4.583	0.0131	1.712
2	Sc0000257_384812	586.530	0.0146	1.743	0.0467	6.581
2	Sc0000257_384796	586.530	0.0449	5.297	0.0467	6.581
2	Sc0000018_1180356	597.467	0.0548	6.404	0.0309	4.146
2	Sc0000020_1813639	603.397	0.0182	2.070	-0.0070	-0.933
2	Sc0000018_1653780	611.389	0.0125	1.419	0.0169	2.104
2	Sc0000000_6186566	615.355	0.0161	1.906	0.0221	2.879
2	Sc0000020_1872542	626.165	0.0449	5.419	0.0825	11.413
2	Sc0000018_1376458	637.376	0.0412	4.819	0.0023	0.294
2	Sc0000018_1538475	639.508	0.0196	2.094	0.0023	0.262
2	Sc0000018_593918	644.504	0.0236	2.566	0.0166	1.972
2	Sc0000018_665987	649.052	0.0561	6.816	-0.0072	-1.050
2	Sc0000083_527921	663.078	0.1051	13.201	0.0029	0.527
2	Sc0000100_652066	678.492	0.0641	7.992	-0.0002	-0.022
2	Sc0000284_109447	678.777	0.0042	0.424	-0.0000	-0.001
2	Sc0000029_1398662	678.916	0.0136	1.376	0.0001	0.013
2	Sc0000497_194409	680.153	0.1307	15.968	-0.0014	-0.202
2	Sc0000420_113400	698.589	0.1787	21.685	0.0387	6.499
2	Sc0000043_1051293	709.319	0.0890	9.925	0.0034	0.441
2	Sc0000043_1046887	712.290	0.0288	2.971	0.0025	0.293
2	Sc0000466_269110	712.290	0.0416	4.348	0.0025	0.293
2	Sc0000043_1502919	716.638	0.1404	15.352	-0.0040	-0.553
2	Sc0000390_260704	727.642	0.1109	12.235	0.0037	0.465
2	Sc0000349_270242	728.872	0.1040	11.377	0.0011	0.132
2	Sc0000349_339266	739.019	0.1182	12.860	-0.0016	-0.205
2	Sc0000043_1169671	741.733	0.0359	3.938	0.0062	0.851
2	Sc0000431_454880	755.139	0.0691	8.040	0.0408	6.140
2	Sc0000069_350621	765.288	0.0829	9.201	-0.0013	-0.170
2	Sc0000027_2426870	767.674	0.0831	9.955	0.0010	0.141
2	Sc0000027_2992617	783.260	0.0617	7.812	0.0224	3.752
2	Sc0000172_291958	795.387	0.0022	0.278	0.0563	7.618
2	Sc0000172_585750	802.260	0.0003	0.038	0.0151	1.859
2	Sc0000000_6138203	806.754	0.0025	0.263	-0.0017	-0.199
2	Sc0000000_6287548	808.964	0.0081	0.858	0.0193	2.128
2	Sc0000027_1821890	812.594	0.0128	1.345	-0.0009	-0.101
2	Sc0000172_585758	814.855	0.0732	8.822	0.0210	2.837
2	Sc0000222_516324	829.062	0.0662	8.098	-0.0001	-0.007
2	Sc0000390_150752	829.083	0.0253	2.599	-0.0000	-0.001
2	Sc0000497_194423	831.661	0.0434	4.435	-0.0008	-0.082
2	Sc0000043_1524123	833.518	0.0253	2.586	-0.0006	-0.065
2	Sc0000000_6627712	835.717	0.0076	0.785	0.0063	0.684
2	Sc0000083_600429	837.811	0.0005	0.057	-0.0000	-0.001
2	Sc0000410_383380	837.811	0.0001	0.014	-0.0000	-0.001
2	Sc0000222_516362	837.825	0.0153	1.557	-0.0000	-0.000
2	Sc0000069_245104	839.368	0.0333	3.482	0.0055	0.618
2	Sc0000222_481090	843.840	0.0626	6.607	0.0142	1.675
2	Sc0000069_356805	848.507	0.0878	9.193	-0.0012	-0.150
2	Sc0000115_176242	853.033	0.0433	4.525	0.0197	2.509
2	Sc0000115_176236	853.033	0.0115	1.398	0.0197	2.509
2	Sc0000083_114206	861.966	0.0185	2.191	0.0010	0.132
2	Sc0000431_287874	868.648	0.0230	2.546	0.0173	2.165
2	Sc0000431_266181	874.153	0.0414	4.529	0.0248	3.011
2	Sc0000083_92809	879.915	0.1385	15.590	0.0168	2.372
2	Sc0000027_2073943	892.728	0.1269	14.221	0.0001	0.012
2	Sc0000284_281603	894.136	0.1284	15.528	0.0127	1.827
2	Sc0000497_194410	911.830	0.1303	15.726	-0.0016	-0.243
2	Sc0000222_79800	913.435	0.0202	2.046	0.0000	0.000
2	Sc0000043_590298	913.875	0.0931	11.659	-0.0003	-0.036
2	Sc0000332_468467	931.352	0.1522	18.644	0.0802	12.599
2	Sc0000083_92810	942.889	0.0640	7.473	-0.0001	-0.010
2	Sc0000083_92837	942.936	0.0883	10.025	-0.0001	-0.010
2	xfSc0000065_170902	954.407	0.0878	9.978	0.0033	0.442
2	Sc0000027_3564409	954.407	0.0128	1.360	0.0033	0.442
2	Sc0000027_3084825	957.941	0.0183	1.926	-0.0012	-0.129
2	Sc0000027_2073915	959.670	0.0061	0.631	0.0187	2.138
2	Sc0000027_2992468	965.712	0.0063	0.710	0.0359	4.380
2	Sc0000015_1273967	971.768	0.0057	0.645	0.0261	3.106
2	Sc0000015_1273968	971.768	0.0012	0.134	0.0261	3.106
2	Sc0000172_1214696	976.032	0.0064	0.757	-0.0005	-0.060
2	Sc0000172_685678	985.373	0.0255	3.083	0.0353	5.032
2	xfSc0000030_63613	996.328	0.0384	4.650	0.0099	1.491
2	Sc0000027_2439880	1006.699	0.0651	7.715	-0.0105	-1.635
2	Sc0000027_2538873	1017.685	0.0515	5.989	0.0010	0.127
2	Sc0000431_220657	1018.148	0.0439	5.240	0.0008	0.100
2	Sc0000061_1451163	1030.345	0.1150	13.772	0.0173	2.799
2	Sc0000029_3434189	1043.510	0.1322	14.992	0.0080	1.166
2	Sc0000668_85722	1049.506	0.0690	7.306	-0.0021	-0.252
2	Sc0000043_1604145	1052.331	0.0164	1.718	0.0076	0.840
2	Sc0000043_1604134	1055.012	0.0395	4.354	0.0063	0.760
2	Sc0000069_472845	1062.185	0.0715	7.938	0.0195	2.536
2	Sc0000043_456953	1069.457	0.0486	5.278	0.0035	0.417
2	Sc0000043_219757	1070.744	0.0949	10.605	-0.0017	-0.217
2	Sc0000628_54580	1081.757	0.0955	10.712	0.0190	2.444
2	Sc0000668_85710	1084.666	0.0165	1.715	-0.0001	-0.013
2	Sc0000043_1423272	1084.987	0.0038	0.383	-0.0000	-0.000
2	Sc0000043_1423261	1085.049	0.0747	8.773	-0.0001	-0.018
2	Sc0000206_861122	1097.535	0.0887	10.497	0.0836	11.885
2	Sc0000497_262770	1108.724	0.0145	1.786	0.0024	0.317
2	Sc0000497_262802	1108.724	0.0120	1.278	0.0024	0.317
2	Sc0000029_2977687	1112.534	0.0193	2.015	-0.0004	-0.048
2	Sc0000029_2964723	1113.271	0.0299	3.045	-0.0001	-0.016
2	Sc0000029_2516217	1115.579	0.0333	3.423	0.0036	0.393
2	Sc0000029_1880278	1118.165	0.0529	5.888	0.0272	3.296
2	Sc0000284_109564	1126.785	0.0451	5.064	-0.0002	-0.021
2	Sc0000420_244748	1127.077	0.0264	2.698	0.0011	0.113
2	Sc0000284_109553	1129.483	0.0503	5.158	-0.0005	-0.056
2	Sc0000497_262798	1132.235	0.0285	2.934	0.0024	0.272
2	Sc0000069_506309	1134.856	0.0057	0.593	0.0224	2.403
2	Sc0000043_915333	1136.947	0.0039	0.411	-0.0000	-0.000
2	Sc0000069_122098	1136.947	0.0000	0.001	-0.0000	-0.000
2	Sc0000043_124838	1136.948	0.0081	0.835	-0.0000	-0.000
2	Sc0000332_474594	1139.031	0.0226	2.304	-0.0006	-0.059
2	Sc0000222_516387	1140.502	0.0309	3.143	-0.0002	-0.025
2	Sc0000352_231025	1142.174	0.0169	1.717	0.0001	0.015
2	Sc0000222_516357	1142.219	0.0396	4.311	0.0000	0.001
2	Sc0000043_590264	1148.708	0.0486	5.338	0.0337	4.205
2	Sc0000390_150778	1155.340	0.0095	1.071	0.0309	4.050
2	Sc0000390_150768	1155.340	0.0822	8.981	0.0309	4.050
2	Sc0000284_382639	1164.321	0.0877	9.536	-0.0001	-0.014
2	Sc0000349_162429	1164.876	0.0101	1.045	0.0017	0.183
2	Sc0000043_1504468	1168.701	0.0260	2.677	0.0045	0.508
2	Sc0000043_502794	1170.887	0.0684	7.125	-0.0003	-0.030
2	Sc0000332_313019	1175.826	0.0513	5.364	0.0018	0.205
2	Sc0000069_350607	1176.252	0.0466	5.152	-0.0001	-0.017
2	Sc0000420_347541	1184.104	0.0821	8.995	0.0151	1.948
2	Sc0000628_36621	1189.888	0.0410	4.401	-0.0001	-0.007
2	Sc0000043_688343	1190.020	0.0165	1.678	0.0002	0.017
2	Sc0000352_50970	1191.566	0.0618	6.438	-0.0007	-0.085
2	Sc0000043_989179	1196.458	0.0816	8.523	0.0138	1.608
2	Sc0000083_757841	1200.088	0.0659	6.822	-0.0009	-0.106
2	Sc0000284_480252	1203.280	0.0312	3.227	0.0033	0.377
2	Sc0000349_266263	1206.441	0.0348	3.758	0.0183	2.133
2	Sc0000069_913704	1212.125	0.0347	3.748	-0.0000	-0.003
2	Sc0000069_913698	1212.150	0.0013	0.134	-0.0000	-0.000
2	Sc0000043_1051262	1212.259	0.0168	1.947	-0.0001	-0.016
2	Sc0000420_411241	1220.926	0.0206	2.383	0.0735	9.067
2	Sc0000043_1504475	1227.360	0.0476	5.362	-0.0068	-0.928
2	Sc0000043_949004	1235.751	0.0597	6.720	-0.0065	-0.893
2	Sc0000069_344017	1242.657	0.0292	3.491	0.0282	4.066
2	Sc0000017_1410265	1256.166	0.0419	5.314	0.0264	4.334
2	Sc0000027_2717306	1269.538	0.0437	5.445	0.0331	5.084
2	Sc0000027_3298672	1280.209	0.0213	2.493	-0.0008	-0.104
2	Sc0000027_1392541	1284.621	0.0401	4.456	0.0445	5.335
2	Sc0000027_3298673	1292.008	0.0715	7.942	0.0129	1.693
2	Sc0000027_1826432	1299.126	0.0474	5.197	-0.0034	-0.421
2	Sc0000020_1809826	1302.661	0.1244	15.133	0.0227	3.348
2	Sc0000020_3762300	1320.192	0.1224	14.881	-0.0004	-0.063
2	Sc0000020_3762279	1320.876	0.0138	1.386	-0.0001	-0.006
2	Sc0000020_3762301	1321.578	0.0510	5.315	0.0003	0.038
2	Sc0000172_1106169	1326.192	0.0883	9.240	0.0017	0.206
2	Sc0000027_1826439	1330.818	0.0794	8.413	-0.0033	-0.400
2	Sc0000027_1392524	1336.391	0.0982	11.104	0.0051	0.702
2	Sc0000083_757844	1347.555	0.1311	15.270	-0.0006	-0.100
2	Sc0000000_265416	1359.357	0.1437	16.153	0.0187	2.708
2	Sc0000000_2527390	1367.556	0.0817	8.812	-0.0005	-0.056
2	Sc0000271_110077	1368.169	0.0061	0.613	-0.0003	-0.031
2	Sc0000271_110078	1368.169	0.0000	0.000	-0.0003	-0.031
2	Sc0000271_110076	1368.169	0.0009	0.100	-0.0003	-0.031
2	Sc0000271_330488	1370.650	0.0010	0.109	0.0001	0.015
2	Sc0000271_330466	1370.659	0.0157	1.632	-0.0000	-0.001
2	Sc0000271_339964	1373.406	0.0327	3.450	0.0006	0.072
2	xpSc0003924_58328	1377.559	0.1105	13.827	0.0030	0.466
2	Sc0000271_63605	1396.235	0.1170	15.031	0.0912	15.013
2	Sc0000029_543214	1410.179	0.0928	10.795	0.0109	1.715
2	Sc0000000_2527368	1419.866	0.0769	8.538	-0.0010	-0.124
2	Sc0000044_2161005	1420.640	0.0620	6.522	-0.0002	-0.018
2	Sc0000029_762782	1426.388	0.1052	11.119	-0.0025	-0.309
2	Sc0000104_871287	1431.759	0.1058	11.659	0.0087	1.171
2	Sc0000284_109449	1441.753	0.0708	7.910	-0.0007	-0.094
2	Sc0000029_1669514	1443.375	0.0160	1.626	-0.0000	-0.000
2	Sc0000029_1669516	1443.379	0.0774	9.108	-0.0000	-0.001
2	Sc0000029_1019687	1456.121	0.1350	15.219	0.0223	3.144
2	Sc0000104_133044	1462.236	0.0650	6.867	-0.0002	-0.026
2	Sc0000000_498823	1462.988	0.0123	1.275	0.0031	0.342
2	Sc0000029_100423	1467.042	0.0605	6.603	-0.0044	-0.556
2	Sc0000104_133034	1474.551	0.0691	7.449	-0.0015	-0.176
2	Sc0000000_1473638	1475.919	0.0443	5.377	0.0082	1.129
2	Sc0000044_2339929	1491.085	0.0942	11.626	0.0934	14.192
2	Sc0000271_109246	1504.113	0.0637	7.647	0.0000	0.002
2	Sc0000104_1538957	1504.143	0.0016	0.166	-0.0000	-0.001
2	Sc0000044_1526119	1506.229	0.0026	0.272	0.0400	4.172
2	Sc0000104_1538952	1508.317	0.0015	0.154	-0.0004	-0.045
2	Sc0000000_469682	1509.350	0.0012	0.129	0.0194	2.157
2	Sc0000104_402903	1514.740	0.0254	2.755	0.0518	6.048
2	Sc0000044_1548031	1520.164	0.0448	4.793	0.0240	2.795
2	Sc0000044_1292083	1523.720	0.0249	2.663	0.0116	1.427
2	Sc0000000_2412479	1531.065	0.0105	1.167	0.0357	4.287
2	Sc0000271_110058	1535.088	0.0078	0.832	0.0195	2.120
2	Sc0000271_531621	1536.356	0.0018	0.181	-0.0012	-0.142
2	Sc0000000_2638290	1536.356	0.0032	0.359	-0.0012	-0.142
2	Sc0000044_2160992	1541.750	0.0110	1.177	0.0175	2.034
2	Sc0000104_300068	1544.920	0.0077	0.818	0.0172	2.004
2	Sc0000104_300069	1544.920	0.0027	0.308	0.0172	2.004
2	Sc0000104_1217164	1550.501	0.0049	0.588	-0.0033	-0.486
2	Sc0000000_2736112	1564.606	0.0116	1.609	0.0925	14.910
2	Sc0000029_1398660	1582.014	0.0095	1.329	0.0612	9.641
2	Sc0000029_1398671	1582.014	0.0118	1.432	0.0612	9.641
2	Sc0000104_568802	1592.219	0.0479	5.766	0.0232	3.445
2	Sc0000029_1019658	1603.606	0.0367	4.402	-0.0000	-0.002
2	Sc0000029_1019677	1603.675	0.0212	2.322	-0.0001	-0.006
2	Sc0000029_543193	1609.501	0.0342	3.640	-0.0004	-0.051
2	Sc0000000_1802664	1610.888	0.0587	6.606	-0.0012	-0.155
2	Sc0000044_853839	1620.873	0.0782	9.268	-0.0039	-0.609
2	Sc0000044_977844	1632.938	0.0490	5.793	0.0029	0.417
2	Sc0000044_977814	1638.685	0.0337	4.073	0.0161	2.245
2	Sc0000044_1046188	1650.740	0.0207	2.656	0.0161	2.281
2	Sc0000166_571682	1657.320	0.0030	0.346	-0.0024	-0.281
2	Sc0000166_571680	1659.407	0.0002	0.019	0.0011	0.134
2	Sc0000166_571683	1659.407	0.0051	0.589	0.0011	0.134
2	Sc0000044_441453	1667.050	0.0223	2.808	0.0658	9.231
2	Sc0000035_792229	1680.989	0.0402	5.334	0.1085	16.855
2	Sc0000515_3211	1697.748	0.0237	3.185	0.0004	0.055
2	Sc0000044_49259	1697.818	0.0348	3.733	0.0000	0.003
2	Sc0000035_402996	1703.267	0.0381	4.072	0.0018	0.208
2	xpSc0003950_25767	1704.799	0.0043	0.441	0.0042	0.445
2	Sc0000044_281902	1705.830	0.0003	0.033	-0.0009	-0.105
2	Sc0000044_281910	1705.830	0.0000	0.000	-0.0009	-0.105
2	Sc0000044_467979	1705.830	0.0057	0.624	-0.0009	-0.105
2	Sc0000044_281952	1710.623	0.0080	0.877	0.0767	8.712
2	xpSc0003889_105465	1716.630	0.0024	0.270	-0.0010	-0.120
2	Sc0000035_352602	1717.666	0.0032	0.327	0.0004	0.047
2	Sc0000044_467980	1719.292	0.0269	2.983	0.0066	0.781
2	Sc0000044_867350	1726.315	0.0303	3.467	0.0367	5.018
2	Sc0000035_462513	1737.402	0.0275	3.806	0.0239	4.212
2	Sc0000122_760787	1756.774	0.0374	4.978	0.0115	2.033
2	xpSc0003839_611847	1766.922	0.0260	3.014	0.0048	0.647
2	xpSc0003839_553050	1771.675	0.0426	4.852	-0.0019	-0.255
2	xpSc0003839_614741	1780.747	0.0973	11.368	0.0346	5.007
2	Sc0000122_699395	1792.661	0.1425	16.062	0.0140	2.069
2	Sc0000122_310192	1801.160	0.1089	11.677	-0.0030	-0.377
2	Sc0000122_976661	1804.338	0.0419	4.465	0.0122	1.515
2	xpSc0003839_798700	1812.581	0.0234	2.600	0.0099	1.241
2	Sc0000035_2562394	1816.220	0.0124	1.314	-0.0030	-0.360
2	Sc0000035_2055734	1816.220	0.0004	0.049	-0.0030	-0.360
2	xpSc0003839_1220061	1820.937	0.0010	0.107	0.0177	2.044
2	Sc0000035_1907016	1824.410	0.0329	3.494	0.0167	1.927
2	xpSc0003940_102872	1829.197	0.0340	3.604	-0.0001	-0.012
2	xpSc0003940_102850	1829.365	0.0143	1.478	0.0006	0.064
2	Sc0000035_2096572	1831.957	0.0140	1.448	-0.0001	-0.007
2	Sc0000035_2096545	1832.095	0.0192	2.062	-0.0001	-0.009
2	Sc0000035_2823074	1836.759	0.0211	2.295	0.0473	5.571
2	Sc0000122_156416	1843.108	0.0038	0.423	-0.0012	-0.136
2	Sc0000122_906333	1844.323	0.0191	2.078	0.0063	0.712
2	Sc0000122_505209	1849.525	0.0516	5.779	0.0228	2.905
2	xpSc0003839_656424	1857.931	0.0546	6.290	0.0396	5.075
2	Sc0000035_782903	1864.509	0.0399	4.583	0.0429	5.305
2	Sc0000035_2562423	1871.244	0.0314	3.380	-0.0014	-0.167
2	Sc0000035_1992470	1872.580	0.0136	1.374	-0.0000	-0.001
2	Sc0000035_2197202	1872.618	0.0036	0.454	-0.0001	-0.011
2	Sc0000035_2727435	1885.515	0.0381	4.980	0.0358	5.977
2	Sc0000061_1981115	1901.237	0.0375	4.825	-0.0002	-0.024
2	Sc0000122_871439	1901.498	0.0055	0.554	0.0000	0.001
2	xpSc0003839_553023	1901.790	0.0806	9.929	-0.0001	-0.016
2	Sc0000061_785691	1917.495	0.0944	11.805	-0.0105	-1.923
2	Sc0000061_1262213	1931.310	0.0435	5.673	0.1221	18.138
2	Sc0000061_2188650	1946.635	0.0539	6.387	0.0263	3.759
2	Sc0000652_29044	1951.055	0.0536	5.697	-0.0026	-0.306
2	xpSc0003883_203475	1955.625	0.0287	3.084	0.0260	3.258
2	Sc0000061_778859	1963.949	0.0110	1.330	0.0903	11.388
2	Sc0000061_830836	1973.049	0.0124	1.449	0.0425	5.153
2	xpSc0003883_203491	1976.214	0.0233	2.584	-0.0030	-0.364
2	Sc0000061_1622194	1982.892	0.0197	2.197	0.0320	4.297
2	Sc0000061_1622216	1982.892	0.0031	0.379	0.0320	4.297
2	xpSc0003883_221650	1993.139	0.0332	4.304	0.0609	9.232
2	Sc0000061_853628	2008.403	0.0677	8.694	0.0254	4.390
2	xpSc0003883_179323	2022.634	0.0871	11.112	0.0721	11.651
2	xpSc0003883_203492	2038.306	0.0577	7.316	0.0075	1.200
2	Sc0000061_1689413	2046.645	0.0172	2.308	0.0203	3.507
2	Sc0000204_389174	2067.453	0.0107	1.533	0.0265	4.396
2	Sc0000204_1058239	2074.163	0.0085	0.923	0.0234	2.796
2	Sc0000100_1574454	2077.787	0.0128	1.350	-0.0010	-0.116
2	Sc0000100_1658347	2079.801	0.0453	5.261	0.0178	2.248
2	xfSc0000099_50861	2090.505	0.0392	4.638	-0.0000	-0.000
2	xfSc0000099_50853	2090.507	0.0149	1.700	-0.0000	-0.000
2	Sc0000100_1574465	2098.095	0.0149	1.702	0.0000	0.002
2	Sc0000061_293844	2098.099	0.0070	0.821	0.0000	0.002
2	Sc0000171_1222311	2106.506	0.0853	9.335	0.0862	10.835
2	Sc0000171_37004	2115.024	0.0938	10.093	-0.0012	-0.150
2	Sc0000061_80338	2116.600	0.0241	2.483	-0.0008	-0.094
2	Sc0000100_1296354	2120.105	0.0121	1.280	0.0392	4.245
2	Sc0000100_1614534	2122.751	0.0105	1.103	0.0044	0.488
2	Sc0000171_37007	2125.891	0.0212	2.185	0.0008	0.085
2	Sc0000100_1433516	2127.346	0.0879	11.050	-0.0017	-0.249
2	Sc0000204_950696	2145.534	0.0800	10.409	0.0961	14.997
2	Sc0000171_539144	2157.300	0.0616	6.650	0.0167	2.325
2	Sc0000100_1433533	2163.136	0.0978	10.298	-0.0024	-0.290
2	Sc0000100_1574462	2167.598	0.0640	6.878	0.0019	0.237
2	Sc0000100_1520436	2175.103	0.0540	6.326	0.0366	5.035
2	Sc0000171_1044589	2186.042	0.0474	5.755	0.0634	9.203
2	Sc0000061_300200	2198.373	0.0196	2.442	0.0458	6.669
2	Sc0000204_950273	2208.206	0.0092	1.134	0.0250	3.729
2	Sc0000155_434134	2220.223	0.0243	2.948	-0.0057	-0.902
2	Sc0000235_729767	2230.544	0.0203	2.427	0.0001	0.011
2	Sc0000457_205121	2230.561	0.0503	5.670	0.0000	0.002
2	Sc0000155_434127	2239.441	0.0962	10.493	0.0022	0.290
2	Sc0000166_730945	2244.281	0.0466	4.887	-0.0000	-0.003
2	Sc0000166_730919	2244.328	0.0756	9.816	0.0003	0.038
2	Sc0000235_147350	2262.450	0.1597	19.833	0.0361	6.397
2	Sc0000235_272711	2276.219	0.1013	11.841	0.0043	0.615
2	Sc0000235_272734	2280.496	0.0308	3.251	-0.0019	-0.222
2	Sc0000235_217697	2283.220	0.0183	1.910	0.0004	0.046
2	Sc0000235_217463	2285.855	0.0043	0.446	0.0097	1.033
2	Sc0000235_217685	2286.887	0.0008	0.078	-0.0002	-0.022
2	Sc0000235_132067	2287.918	0.0022	0.240	0.0068	0.751
2	Sc0000155_580216	2291.974	0.0087	0.973	0.0371	4.390
2	xpSc0003941_71544	2298.578	0.0149	1.608	0.0049	0.583
2	Sc0000050_317483	2300.620	0.0190	1.989	-0.0013	-0.144
2	Sc0000050_176529	2304.101	0.0168	1.787	0.0382	4.256
2	Sc0000050_1460633	2308.117	0.0128	1.360	0.0013	0.151
2	Sc0000050_1070310	2311.311	0.0236	2.524	0.0072	0.827
2	Sc0000050_1070311	2315.679	0.0787	8.843	0.0054	0.711
2	Sc0000235_132046	2325.694	0.0652	7.427	0.0287	3.887
2	Sc0000050_1317588	2332.853	0.0710	8.188	0.0243	3.383
2	Sc0000166_127126	2343.913	0.0968	10.799	-0.0026	-0.344
2	Sc0000235_147349	2346.879	0.0365	3.742	-0.0001	-0.015
2	Sc0000050_1384891	2347.656	0.0337	3.756	0.0002	0.019
2	Sc0000155_1019721	2355.903	0.0263	3.003	0.0000	0.005
2	Sc0000155_1019717	2355.926	0.0275	3.256	0.0000	0.005
2	xpSc0003854_234973	2366.066	0.0397	4.533	0.0165	2.093
2	xpSc0003854_234980	2368.817	0.0595	6.573	0.0172	2.099
2	Sc0000155_201198	2377.167	0.0617	6.915	0.0243	3.160
2	Sc0000050_1384899	2383.576	0.0491	6.020	0.0191	2.799
2	Sc0000166_455951	2397.787	0.0344	4.376	0.0079	1.152
2	Sc0000166_455966	2397.787	0.0296	3.193	0.0079	1.152
2	Sc0000034_2495245	2403.203	0.1262	14.829	-0.0101	-1.545
2	Sc0000155_1180038	2418.411	0.1026	12.232	-0.0002	-0.029
2	Sc0000155_1186884	2419.008	0.0059	0.596	0.0005	0.055
2	Sc0000155_1186893	2419.008	0.0010	0.103	0.0005	0.055
2	Sc0000457_349496	2422.167	0.0071	0.784	0.0173	2.009
2	Sc0000457_227465	2427.557	0.0092	0.999	0.0180	2.075
2	Sc0000050_173369	2430.229	0.0286	3.146	0.0006	0.068
2	Sc0000235_19065	2436.762	0.0255	2.828	0.0352	4.234
2	Sc0000235_19072	2436.762	0.0065	0.713	0.0352	4.234
2	xfSc0000060_204575	2441.586	0.0198	2.253	-0.0056	-0.733
2	Sc0000457_272444	2449.804	0.0711	8.528	0.0508	7.212
2	Sc0000155_904655	2462.798	0.1117	13.316	0.0218	3.420
2	Sc0000050_141046	2474.008	0.0539	6.329	0.0133	1.757
2	Sc0000050_141045	2474.008	0.0005	0.058	0.0133	1.757
2	Sc0000050_141104	2477.577	0.0363	3.766	-0.0016	-0.191
2	Sc0000155_1180037	2481.284	0.0704	7.296	-0.0011	-0.128
2	Sc0000155_922549	2484.872	0.0350	3.633	0.0062	0.741
2	Sc0000050_829459	2490.256	0.0004	0.045	0.0225	2.595
2	Sc0000050_829453	2490.256	0.0066	0.704	0.0225	2.595
2	Sc0000050_387432	2493.400	0.0091	0.972	-0.0008	-0.089
2	Sc0000050_141105	2495.911	0.0446	4.954	0.0025	0.309
2	Sc0000155_579801	2503.723	0.1152	15.103	0.0011	0.204
2	Sc0000400_418467	2526.705	0.0731	10.416	0.0000	0.000
3	Sc0000024_2025086	0.000	0.0023	0.287	0.0000	0.000
3	Sc0000032_3379969	12.007	0.0037	0.446	-0.0075	-1.045
3	Sc0000024_3714680	15.871	0.0028	0.307	0.0158	1.943
3	Sc0000019_1464500	23.175	0.0032	0.342	0.0000	0.003
3	Sc0000024_1375093	23.369	0.1021	13.131	-0.0002	-0.026
3	Sc0000032_169745	42.766	0.1262	16.386	0.0415	7.755
3	Sc0000032_27751	58.586	0.0524	6.163	0.0139	1.968
3	Sc0000063_2099008	61.300	0.0540	5.552	-0.0008	-0.095
3	Sc0000032_772722	64.138	0.0298	3.067	0.0093	1.014
3	Sc0000032_444470	66.348	0.0022	0.229	-0.0018	-0.211
3	Sc0000032_579044	66.348	0.0000	0.000	-0.0018	-0.211
3	Sc0000063_2098477	66.348	0.0207	2.216	-0.0018	-0.211
3	Sc0000063_2099832	70.812	0.0229	2.438	0.0008	0.091
3	Sc0000032_169127	71.034	0.0286	3.085	0.0006	0.063
3	Sc0000063_1770018	76.495	0.0463	5.089	-0.0064	-0.826
3	Sc0000063_952991	83.270	0.0247	2.863	0.0231	3.391
3	Sc0000063_1135351	97.321	0.0172	3.443	0.0422	11.021
3	Sc0000024_3401719	136.880	0.0409	6.654	0.0352	9.852
3	Sc0000006_386409	153.847	0.0575	6.974	0.0329	4.887
3	Sc0000006_413587	159.195	0.0703	7.434	-0.0021	-0.256
3	Sc0000024_1758459	163.503	0.0801	8.519	-0.0015	-0.184
3	Sc0000019_953873	169.675	0.0894	9.546	0.0130	1.613
3	Sc0000024_3714683	175.010	0.0955	10.035	-0.0023	-0.284
3	xfSc0000080_188179	179.710	0.0507	5.390	0.0074	0.964
3	Sc0000032_2316647	188.482	0.0340	3.857	0.0034	0.474
3	Sc0000032_2270448	195.907	0.0400	4.474	0.0365	4.527
3	Sc0000032_1182311	201.564	0.0169	1.858	0.0176	2.093
3	Sc0000032_1864350	205.562	0.0051	0.551	0.0163	1.898
3	Sc0000032_1864362	205.562	0.0193	2.071	0.0163	1.898
3	Sc0000032_1419911	210.133	0.0207	2.216	-0.0000	-0.005
3	Sc0000032_980498	210.278	0.1281	14.756	0.0002	0.025
3	Sc0000032_1544311	224.889	0.1838	20.677	-0.0008	-0.128
3	Sc0000063_844345	230.955	0.0746	7.842	0.0039	0.455
3	Sc0000032_1544513	232.730	0.0537	5.540	0.0003	0.030
3	Sc0000024_2025115	236.495	0.0690	7.153	0.0019	0.218
3	Sc0000032_2558187	239.883	0.0599	6.174	-0.0006	-0.072
3	Sc0000024_1167593	242.669	0.0272	2.792	0.0000	0.002
3	xfSc0000118_121468	242.674	0.0437	5.288	-0.0000	-0.001
3	Sc0000024_2253230	254.865	0.0789	9.244	0.0472	6.591
3	Sc0000024_2358008	262.749	0.0700	8.630	0.0153	2.451
3	Sc0000042_1760340	279.762	0.0348	4.670	0.0406	8.179
3	Sc0000042_1760342	279.762	0.0539	7.760	0.0406	8.179
3	Sc0000311_560580	301.906	0.0562	8.004	-0.0088	-1.463
3	Sc0000311_189954	304.532	0.0046	0.485	0.0190	2.085
3	Sc0000311_477569	307.702	0.0057	0.583	0.0011	0.120
3	Sc0000311_594689	308.044	0.0477	4.981	-0.0001	-0.013
3	Sc0000041_2589306	312.683	0.0443	4.639	-0.0012	-0.138
3	Sc0000041_2589283	312.683	0.0029	0.296	-0.0012	-0.138
3	Sc0000311_48523	314.078	0.0060	0.655	0.0185	2.158
3	Sc0000041_1284675	321.344	0.0146	1.605	0.0350	4.262
3	Sc0000041_1534104	326.000	0.0347	3.757	0.0034	0.410
3	Sc0000078_1446021	331.179	0.0234	2.531	0.0000	0.002
3	Sc0000078_1446016	331.198	0.0107	1.263	0.0000	0.003
3	Sc0000079_1033925	340.250	0.0150	1.695	0.0045	0.539
3	Sc0000198_477033	340.701	0.0387	3.997	-0.0001	-0.009
3	Sc0000079_378129	344.247	0.0380	3.941	0.0064	0.723
3	Sc0000079_1152265	347.382	0.0051	0.539	0.0488	5.309
3	Sc0000079_273766	351.136	0.0408	5.000	0.0211	2.855
3	xpSc0003871_319693	363.903	0.1341	16.703	0.0241	4.214
3	Sc0000198_151138	381.210	0.1037	13.011	0.0423	7.207
3	xpSc0003971_58217	394.194	0.0152	1.989	0.0928	14.173
3	Sc0000079_811757	409.638	0.0088	1.228	0.0286	5.500
3	Sc0000006_3249473	429.644	0.0079	1.097	0.0905	15.248
3	xfSc0000048_311468	443.546	0.0585	7.556	0.0052	0.932
3	Sc0000006_2684546	459.694	0.0876	10.696	0.0422	6.341
3	xfSc0000048_204126	467.165	0.0489	5.363	0.0006	0.074
3	Sc0000041_1518966	470.144	0.0269	2.808	0.0192	2.107
3	xfSc0000048_241122	472.774	0.0314	3.400	0.0011	0.135
3	Sc0000006_2394599	479.123	0.0196	2.176	0.0004	0.048
3	Sc0000006_2394608	479.178	0.0541	6.085	0.0000	0.001
3	Sc0000078_1716965	488.150	0.0783	8.729	0.0127	1.670
3	Sc0000198_933857	493.881	0.0247	2.699	0.0166	2.269
3	Sc0000198_933869	493.881	0.0490	5.778	0.0166	2.269
3	Sc0000216_97756	505.070	0.0723	8.298	0.0160	2.164
3	Sc0000216_291750	510.090	0.0234	2.520	0.0180	2.375
3	Sc0000216_291752	510.090	0.0316	3.728	0.0180	2.375
3	Sc0000079_1400612	520.237	0.0316	3.728	0.0384	5.859
3	Sc0000079_1400607	520.237	0.0000	0.000	0.0384	5.859
3	Sc0000079_1400613	520.237	0.0591	7.254	0.0384	5.859
3	Sc0000079_869138	534.168	0.0600	7.345	-0.0002	-0.024
3	Sc0000216_260006	534.259	0.0009	0.091	0.0001	0.012
3	Sc0000216_260018	534.259	0.0137	1.385	0.0001	0.012
3	Sc0000079_869142	535.644	0.1391	15.824	-0.0010	-0.140
3	Sc0000041_1437771	550.083	0.1282	14.741	0.0121	1.714
3	xfSc0000048_241100	553.776	0.0160	1.748	-0.0005	-0.064
3	Sc0000006_2661177	559.070	0.0497	5.516	0.0213	2.678
3	Sc0000078_1657054	566.590	0.0554	5.994	0.0057	0.683
3	Sc0000041_1796280	568.514	0.0437	4.705	0.0011	0.137
3	Sc0000041_847384	575.583	0.0393	4.468	-0.0011	-0.154
3	Sc0000006_2239730	584.178	0.0404	4.642	0.0246	3.314
3	Sc0000041_1407643	592.136	0.0506	6.377	0.0048	0.799
3	Sc0000041_2488040	610.299	0.0365	5.466	0.0559	12.431
3	Sc0000041_1697446	638.407	0.0422	6.228	0.0621	13.665
3	Sc0000006_2267914	656.684	0.0305	4.207	0.0001	0.008
3	Sc0000006_2267888	656.707	0.0224	2.403	-0.0000	-0.002
3	Sc0000041_1407642	661.360	0.1147	12.602	-0.0048	-0.654
3	Sc0000041_995050	671.581	0.0972	10.719	0.0117	1.481
3	Sc0000041_422091	673.865	0.0081	0.841	0.0218	2.327
3	Sc0000041_995049	675.994	0.0232	2.684	0.0185	2.273
3	Sc0000041_2615272	685.364	0.0499	6.227	0.0317	4.889
3	Sc0000311_656406	700.202	0.0321	4.115	0.0131	1.889
3	Sc0000311_79583	704.689	0.0021	0.230	-0.0000	-0.000
3	Sc0000311_79579	704.690	0.1661	22.506	-0.0000	-0.001
3	Sc0000311_381149	731.547	0.3026	38.446	0.0176	3.981
3	Sc0000006_3175476	747.487	0.1625	18.615	-0.0030	-0.433
3	Sc0000198_740096	750.162	0.0261	2.675	0.0049	0.556
3	Sc0000198_740068	750.162	0.0331	3.429	0.0049	0.556
3	Sc0000079_758157	753.591	0.0710	7.364	-0.0010	-0.111
3	Sc0000079_456180	757.526	0.0433	4.489	0.0001	0.006
3	Sc0000041_447480	758.080	0.0070	0.701	-0.0000	-0.002
3	Sc0000006_2394613	758.227	0.1205	13.736	0.0003	0.040
3	xfSc0000009_264893	771.816	0.1468	16.455	0.0022	0.309
3	Sc0000006_1266562	774.682	0.0357	3.655	0.0001	0.008
3	Sc0000006_1266561	775.471	0.0547	5.707	-0.0002	-0.020
3	Sc0000024_2705132	780.389	0.1546	17.054	0.0047	0.651
3	Sc0000493_133144	792.525	0.2125	23.889	-0.0082	-1.337
3	Sc0000181_1052745	804.278	0.1134	12.762	0.0220	3.168
3	Sc0000181_1219620	812.316	0.0190	2.088	0.0193	2.346
3	Sc0000493_104830	815.119	0.0360	4.015	-0.0031	-0.387
3	Sc0000042_510899	823.188	0.0261	2.975	-0.0007	-0.083
3	Sc0000042_75871	824.376	0.0017	0.177	0.0201	2.075
3	Sc0000042_438747	825.719	0.0726	8.430	-0.0027	-0.350
3	Sc0000042_2309352	837.521	0.1605	18.131	0.0169	2.545
3	Sc0000042_544013	847.360	0.1122	12.185	-0.0012	-0.158
3	Sc0000006_1771949	849.706	0.0502	6.000	0.0057	0.830
3	xfSc0000022_327989	866.127	0.0391	5.067	0.0501	7.809
3	xpSc0003969_90184	875.893	0.0325	3.590	-0.0027	-0.358
3	Sc0000006_303465	879.562	0.0408	4.231	-0.0012	-0.139
3	Sc0000019_2764538	881.617	0.0400	4.079	-0.0006	-0.067
3	xfSc0000042_241524	883.641	0.0379	3.862	0.0033	0.356
3	xfSc0000042_241516	885.478	0.0510	5.246	-0.0011	-0.121
3	Sc0000019_2820194	888.887	0.0716	7.650	-0.0013	-0.162
3	Sc0000006_561543	895.629	0.0756	8.285	0.0169	2.159
3	Sc0000032_3214355	902.173	0.0571	6.434	0.0294	3.911
3	Sc0000019_966612	911.894	0.0552	6.205	0.0221	2.946
3	Sc0000006_1524142	918.089	0.0397	4.287	-0.0003	-0.030
3	Sc0000006_109265	918.563	0.0188	1.989	0.0013	0.142
3	Sc0000019_2909113	923.109	0.0540	5.681	0.0095	1.119
3	Sc0000019_1844913	927.275	0.0852	8.910	-0.0024	-0.287
3	xfSc0000042_171309	932.020	0.0912	9.563	0.0180	2.129
3	Sc0000019_2151904	936.838	0.0626	6.516	-0.0009	-0.103
3	Sc0000019_2702916	938.535	0.0167	1.697	-0.0003	-0.036
3	Sc0000019_2702901	938.535	0.0009	0.093	-0.0003	-0.036
3	xfSc0000022_353412	939.566	0.0041	0.428	-0.0005	-0.052
3	xfSc0000042_280731	942.007	0.0179	1.857	0.0188	2.039
3	xfSc0000042_280732	944.628	0.0297	3.083	0.0191	2.084
3	Sc0000019_2137817	947.288	0.0236	2.578	0.0060	0.754
3	Sc0000493_251956	956.368	0.0549	5.877	0.0191	2.463
3	Sc0000042_1891257	961.229	0.0945	9.926	-0.0022	-0.264
3	Sc0000042_438890	966.294	0.0543	5.819	0.0179	2.408
3	Sc0000042_2084673	977.253	0.0095	1.151	0.0625	8.421
3	Sc0000042_1600497	985.498	0.0034	0.397	0.0322	4.273
3	Sc0000042_1600509	985.498	0.0369	4.157	0.0322	4.273
3	Sc0000042_2084660	993.553	0.0587	6.719	0.0441	5.889
3	Sc0000042_1788362	1002.975	0.0232	2.716	0.0373	4.623
3	Sc0000042_1505511	1006.660	0.0049	0.536	0.0029	0.343
3	Sc0000042_1942390	1011.539	0.0108	1.202	0.0159	1.941
3	Sc0000042_76902	1017.627	0.0150	1.731	0.0211	2.769
3	Sc0000042_2309337	1026.620	0.0452	5.510	0.0521	7.427
3	Sc0000042_1579209	1039.078	0.0690	8.196	0.0497	7.026
3	Sc0000181_982571	1047.517	0.0442	4.953	0.0016	0.209
3	Sc0000181_795631	1051.405	0.1189	14.343	0.0186	2.738
3	Sc0000042_1807152	1068.098	0.1427	16.772	0.0082	1.215
3	Sc0000024_1167596	1071.882	0.0805	8.594	0.0007	0.084
3	Sc0000024_1597823	1078.733	0.0589	6.529	0.0116	1.540
3	Sc0000019_1409054	1086.844	0.0997	11.752	0.0516	7.382
3	Sc0000024_2937737	1100.326	0.1048	12.069	-0.0009	-0.126
3	Sc0000019_2197288	1102.363	0.0423	4.320	0.0003	0.032
3	Sc0000024_1664768	1104.646	0.0721	7.731	0.0009	0.107
3	Sc0000024_2012747	1111.946	0.0826	9.145	0.0169	2.238
3	Sc0000019_97323	1119.727	0.0433	4.950	0.0487	6.458
3	Sc0000032_3379973	1129.332	0.0189	2.170	0.0043	0.577
3	Sc0000024_1281384	1134.306	0.0133	1.443	0.0383	4.319
3	Sc0000024_2892457	1137.535	0.0096	1.026	0.0058	0.669
3	xfSc0000080_180303	1141.609	0.0211	2.287	0.0037	0.443
3	Sc0000024_3025201	1146.473	0.0165	1.786	0.0291	3.352
3	Sc0000024_3025202	1146.473	0.0368	3.826	0.0291	3.352
3	Sc0000019_923384	1150.299	0.0486	5.020	-0.0005	-0.060
3	Sc0000019_1393972	1151.493	0.0233	2.381	-0.0004	-0.044
3	Sc0000032_3379860	1153.871	0.0115	1.188	0.0108	1.218
3	Sc0000032_3288771	1153.871	0.0063	0.685	0.0108	1.218
3	Sc0000032_2439022	1158.129	0.0063	0.685	-0.0075	-1.010
3	Sc0000032_2439020	1158.129	0.0309	3.644	-0.0075	-1.010
3	Sc0000032_2482148	1168.276	0.0309	3.644	-0.0073	-1.020
3	Sc0000032_2482145	1168.276	0.0006	0.066	-0.0073	-1.020
3	Sc0000032_2464757	1174.301	0.0195	2.306	0.0549	6.989
3	Sc0000032_1560166	1183.907	0.0259	2.971	0.0001	0.012
3	Sc0000032_2417287	1186.305	0.0827	9.320	0.0197	2.493
3	Sc0000032_1570044	1197.023	0.1107	12.226	-0.0002	-0.029
3	Sc0000032_1182332	1200.659	0.0614	6.429	-0.0022	-0.262
3	Sc0000032_1474731	1205.065	0.0401	4.243	0.0219	2.476
3	Sc0000032_1182312	1208.128	0.0615	6.974	-0.0041	-0.538
3	Sc0000032_1544300	1218.343	0.0477	5.537	0.0185	2.268
3	Sc0000032_1449049	1219.455	0.0011	0.115	0.0203	2.085
3	Sc0000032_1544288	1220.656	0.0322	3.525	0.0190	2.166
3	Sc0000032_1173148	1227.021	0.0459	5.055	0.0157	1.976
3	Sc0000032_2439030	1233.202	0.0401	4.757	0.0115	1.616
3	Sc0000063_1380152	1245.044	0.0429	5.474	0.0278	4.627
3	Sc0000063_815751	1260.938	0.0473	5.745	0.0160	2.523
3	Sc0000063_1284784	1269.175	0.0305	3.470	-0.0001	-0.011
3	Sc0000063_1284809	1269.250	0.0659	7.056	-0.0001	-0.011
3	Sc0000063_1285036	1276.232	0.0682	7.303	0.0091	1.105
3	xpSc0003855_38257	1279.678	0.0658	7.031	0.0244	2.902
3	Sc0000063_2099011	1286.389	0.0921	9.728	-0.0015	-0.179
3	Sc0000032_169763	1289.407	0.0328	3.377	0.0042	0.463
3	Sc0000032_169129	1291.304	0.0853	9.811	-0.0032	-0.430
3	Sc0000063_837814	1303.321	0.0831	9.583	-0.0001	-0.015
3	Sc0000063_837808	1303.452	0.0379	3.930	0.0000	0.001
3	xpSc0003855_609750	1307.251	0.0666	7.077	-0.0004	-0.053
3	xpSc0003855_363150	1313.307	0.0752	9.295	0.0146	2.286
3	Sc0000185_469739	1330.694	0.0464	6.209	0.0885	16.340
3	xpSc0003855_38108	1352.364	0.0334	3.929	0.0869	14.029
3	Sc0000063_520715	1361.822	0.0322	3.741	-0.0000	-0.001
3	Sc0000063_520682	1361.825	0.0083	0.896	-0.0000	-0.000
3	Sc0000063_601761	1366.128	0.0110	1.182	0.0383	4.263
3	Sc0000063_509186	1369.289	0.0042	0.446	-0.0006	-0.068
3	Sc0000063_601757	1370.322	0.0061	0.656	-0.0008	-0.084
3	xpSc0003855_308832	1374.589	0.0060	0.655	0.0469	5.332
3	Sc0000063_92097	1379.400	0.0066	0.727	0.0364	4.273
3	Sc0000185_644911	1384.736	0.0146	1.564	0.0264	3.031
3	xpSc0003855_230102	1387.857	0.0298	3.166	-0.0015	-0.169
3	Sc0000063_94324	1392.158	0.0215	2.307	0.0068	0.887
3	Sc0000185_597678	1401.578	0.0126	1.572	0.0386	5.612
3	Sc0000112_487503	1413.662	0.0171	2.009	0.0016	0.211
3	Sc0000112_1088175	1414.233	0.0347	3.754	-0.0004	-0.046
3	Sc0000112_1556480	1420.447	0.0404	4.449	0.0159	1.980
3	Sc0000112_1207155	1426.331	0.0176	1.924	0.0171	2.009
3	Sc0000185_1149130	1429.490	0.0157	1.669	-0.0019	-0.219
3	Sc0000185_1039670	1433.099	0.0163	1.858	0.0207	2.684
3	Sc0000115_1493854	1443.731	0.0491	6.373	0.0380	5.497
3	Sc0000112_1075725	1454.344	0.0615	9.156	0.0278	5.921
3	Sc0000089_1164516	1484.502	0.0192	3.630	0.1466	27.230
3	Sc0000089_1164534	1484.502	0.0021	0.291	0.1466	27.230
3	Sc0000089_218442	1499.548	0.0041	0.502	0.0124	1.817
3	Sc0000089_1380347	1504.604	0.0029	0.312	0.0008	0.089
3	Sc0000055_1795168	1504.704	0.0410	4.266	0.0000	0.002
3	xpSc0003916_202345	1508.870	0.0400	4.169	-0.0000	-0.000
3	Sc0000073_1379520	1508.873	0.0000	0.003	-0.0000	-0.000
3	Sc0000085_1438114	1508.873	0.0009	0.091	-0.0000	-0.000
3	Sc0000073_1379487	1509.906	0.0020	0.204	0.0039	0.410
3	Sc0000085_317973	1511.156	0.0310	3.297	0.0030	0.340
3	Sc0000073_1687708	1515.902	0.0375	3.953	0.0017	0.184
3	xfSc0000029_380869	1516.672	0.0887	9.616	0.0011	0.137
3	Sc0000055_1032049	1525.518	0.1078	11.793	0.0267	3.507
3	Sc0000085_793756	1531.975	0.0552	6.250	-0.0014	-0.196
3	Sc0000055_1522740	1540.944	0.0286	3.309	0.0000	0.001
3	Sc0000055_1522730	1540.951	0.0558	7.270	-0.0000	-0.003
3	Sc0000089_463593	1557.859	0.0700	8.844	0.0198	3.021
3	Sc0000055_1019913	1563.698	0.0298	3.305	0.0170	2.119
3	Sc0000055_788660	1569.971	0.0229	2.822	0.0200	3.218
3	Sc0000115_578685	1589.146	0.0469	7.129	0.0668	13.815
3	Sc0000089_161972	1613.375	0.1369	18.339	0.0503	10.520
3	Sc0000112_1305811	1631.350	0.0978	12.344	-0.0000	-0.003
3	Sc0000112_1305810	1631.385	0.0007	0.075	-0.0000	-0.000
3	Sc0000112_1305809	1631.424	0.0201	2.440	-0.0000	-0.002
3	Sc0000112_1207149	1642.467	0.0200	2.429	0.0184	2.298
3	Sc0000112_1207156	1643.575	0.0069	0.791	0.0191	2.196
3	Sc0000112_68331	1650.620	0.0066	0.763	0.0252	2.952
3	Sc0000112_25282	1650.620	0.0097	1.003	0.0252	2.952
3	Sc0000073_166206	1653.012	0.0187	2.016	0.0062	0.729
3	Sc0000085_1656558	1658.907	0.0116	1.309	0.0277	3.508
3	Sc0000089_1405750	1666.533	0.0032	0.373	0.0132	1.694
3	Sc0000089_393753	1672.171	0.0177	1.914	0.0038	0.465
3	Sc0000073_1644171	1676.787	0.0216	2.343	0.0169	2.023
3	Sc0000089_1673736	1682.174	0.0158	1.637	0.0042	0.481
3	Sc0000089_814657	1683.306	0.0382	3.995	-0.0007	-0.073
3	Sc0000089_1405742	1687.598	0.0270	2.863	0.0254	3.121
3	Sc0000089_1405766	1687.598	0.0040	0.463	0.0254	3.121
3	Sc0000089_1198779	1695.088	0.0100	1.141	0.0354	4.426
3	Sc0000115_629210	1700.976	0.0285	3.251	0.0123	1.517
3	Sc0000190_1057898	1706.485	0.0420	4.802	0.0575	6.699
3	Sc0000607_24955	1711.964	0.0195	2.229	0.0143	1.772
3	Sc0000607_24960	1711.964	0.0245	2.695	0.0143	1.772
3	Sc0000089_1255676	1718.031	0.0250	2.740	0.0002	0.020
3	Sc0000379_133219	1718.075	0.0378	3.928	0.0001	0.010
3	Sc0000115_801758	1721.958	0.0484	5.000	0.0021	0.231
3	Sc0000055_206177	1723.076	0.0383	3.919	-0.0003	-0.028
3	Sc0000055_109299	1725.877	0.0350	3.642	0.0028	0.319
3	Sc0000115_700463	1729.997	0.0093	0.993	0.0228	2.536
3	Sc0000190_483104	1732.476	0.0057	0.585	-0.0007	-0.078
3	Sc0000115_237331	1734.113	0.0172	1.787	-0.0008	-0.085
3	Sc0000089_653669	1736.857	0.0753	8.738	0.0244	3.184
3	Sc0000115_488919	1749.082	0.0860	9.978	0.0318	4.363
3	Sc0000055_926602	1754.854	0.0457	4.904	0.0082	0.976
3	Sc0000115_871213	1758.570	0.0707	7.442	-0.0027	-0.328
3	Sc0000190_491259	1763.704	0.0918	9.632	0.0027	0.321
3	Sc0000089_653661	1768.202	0.0750	7.997	0.0095	1.159
3	Sc0000089_261885	1774.480	0.0521	5.551	0.0039	0.455
3	Sc0000085_1438099	1776.532	0.0872	9.262	-0.0012	-0.148
3	Sc0000089_686254	1783.742	0.1002	10.631	0.0078	0.959
3	Sc0000115_801756	1787.162	0.0530	5.455	0.0042	0.470
3	Sc0000115_27812	1789.197	0.0315	3.234	-0.0002	-0.024
3	Sc0000115_735288	1791.748	0.0771	8.578	-0.0008	-0.104
3	Sc0000255_524211	1801.400	0.0701	7.835	-0.0004	-0.053
3	Sc0000190_443081	1801.856	0.0221	2.439	0.0034	0.394
3	Sc0000055_27966	1808.842	0.0370	4.025	0.0055	0.675
3	Sc0000055_1019892	1812.525	0.0318	3.381	0.0252	2.880
3	Sc0000115_270623	1816.988	0.0145	1.577	-0.0046	-0.575
3	Sc0000115_775245	1823.048	0.0172	2.011	0.0229	3.000
3	Sc0000187_1102374	1831.976	0.0151	1.772	-0.0171	-2.994
3	Sc0000187_1102381	1831.976	0.0160	2.230	-0.0171	-2.994
3	Sc0000631_23537	1849.604	0.0603	7.391	0.0713	11.116
3	Sc0000147_850326	1859.854	0.0888	10.077	0.0160	2.233
3	Sc0000147_357550	1867.271	0.0698	7.625	0.0054	0.686
3	Sc0000147_783709	1872.153	0.0462	4.847	0.0045	0.513
3	Sc0000357_121531	1874.291	0.0310	3.211	-0.0005	-0.054
3	Sc0000147_517180	1878.068	0.0177	1.841	0.0028	0.301
3	Sc0000147_1216849	1878.835	0.0465	4.812	-0.0002	-0.027
3	Sc0000357_363975	1882.880	0.0389	4.054	-0.0000	-0.001
3	Sc0000357_185907	1882.889	0.0017	0.179	-0.0000	-0.000
3	Sc0000147_517201	1884.148	0.0017	0.170	-0.0009	-0.095
3	Sc0000187_1091996	1884.148	0.0158	1.683	-0.0009	-0.095
3	Sc0000187_1088832	1888.157	0.0627	6.759	0.0154	1.866
3	Sc0000147_783707	1894.704	0.0497	5.362	-0.0003	-0.035
3	Sc0000187_1091999	1894.989	0.0028	0.286	0.0014	0.176
3	Sc0000187_1091993	1894.989	0.0045	0.554	0.0014	0.176
3	Sc0000187_632773	1905.452	0.0096	1.067	0.0026	0.321
3	Sc0000187_195264	1905.965	0.0545	5.888	-0.0003	-0.031
3	Sc0000105_1100218	1912.856	0.0503	5.465	0.0337	4.042
3	Sc0000187_740687	1917.117	0.0102	1.200	0.0553	6.599
3	Sc0000187_44568	1925.004	0.0138	1.695	0.0457	6.625
3	Sc0000187_129426	1939.040	0.0245	3.149	0.0244	4.056
3	Sc0000187_360642	1952.417	0.0340	4.426	0.0299	5.087
3	Sc0000187_663803	1968.159	0.0302	3.955	0.0345	5.816
3	Sc0000105_59438	1981.411	0.0392	4.425	-0.0037	-0.509
3	Sc0000105_559438	1983.742	0.0327	3.335	-0.0002	-0.027
3	Sc0000105_38018	1984.746	0.0099	1.004	0.0009	0.097
3	Sc0000105_38019	1984.746	0.0131	1.361	0.0009	0.097
3	Sc0000105_148521	1987.373	0.0262	2.727	-0.0011	-0.123
3	Sc0000105_390753	1990.004	0.0139	1.446	-0.0021	-0.239
3	Sc0000105_359007	1994.274	0.0071	0.832	0.0610	7.265
3	Sc0000105_1099951	2002.435	0.1400	16.300	0.0285	4.386
3	Sc0000173_1100732	2017.983	0.1800	20.646	-0.0100	-1.608
3	Sc0000033_3152069	2025.255	0.0464	5.097	-0.0011	-0.150
3	Sc0000033_3152068	2025.255	0.0021	0.242	-0.0011	-0.150
3	Sc0000173_823042	2032.973	0.0051	0.568	0.0147	1.838
3	Sc0000173_715536	2037.248	0.0045	0.500	0.0382	4.444
3	Sc0000173_781870	2042.784	0.0201	2.064	0.0198	2.245
3	Sc0000173_326025	2044.674	0.0355	3.619	-0.0003	-0.030
3	Sc0000173_2110	2046.403	0.0379	4.022	-0.0017	-0.196
3	Sc0000173_542691	2052.088	0.0258	2.834	0.0560	6.518
3	Sc0000173_498350	2057.267	0.0128	1.374	0.0119	1.384
3	Sc0000173_325899	2060.141	0.0157	1.658	-0.0016	-0.180
3	Sc0000173_689975	2063.376	0.0078	0.825	0.0285	3.219
3	Sc0000173_689976	2063.376	0.0154	1.655	0.0285	3.219
3	Sc0000173_908854	2067.849	0.0536	5.904	0.0156	1.941
3	Sc0000033_3006570	2075.325	0.0387	4.296	0.0001	0.014
3	Sc0000033_3154985	2075.372	0.0008	0.079	0.0001	0.007
3	Sc0000173_1100761	2076.503	0.0003	0.032	0.0013	0.139
3	Sc0000033_2557231	2076.503	0.0074	0.782	0.0013	0.139
3	Sc0000173_1054586	2079.666	0.0172	1.887	-0.0037	-0.450
3	Sc0000173_990086	2086.257	0.0137	1.515	0.0378	4.393
3	Sc0000033_3154974	2089.445	0.0039	0.410	0.0051	0.603
3	Sc0000033_3154975	2089.445	0.0141	1.561	0.0051	0.603
3	Sc0000033_2439911	2095.421	0.0179	2.028	0.0146	1.981
3	Sc0000173_152896	2105.595	0.0038	0.467	0.0000	0.000
4	Sc0000109_934848	0.000	0.0000	0.002	0.0000	0.000
4	Sc0000109_934817	0.002	0.0429	4.781	-0.0000	-0.000
4	Sc0000109_1557721	7.812	0.0687	7.608	0.0261	3.330
4	Sc0000109_878289	13.767	0.0425	4.722	0.0222	2.807
4	Sc0000109_1104980	21.022	0.0197	2.213	-0.0006	-0.075
4	Sc0000229_290988	23.616	0.0342	3.738	-0.0027	-0.321
4	Sc0000109_1338666	29.975	0.0559	6.227	0.0145	1.879
4	Sc0000229_132948	37.628	0.0248	2.810	0.0422	6.466
4	Sc0000229_132965	37.628	0.0329	4.424	0.0422	6.466
4	Sc0000229_392823	54.617	0.0465	5.957	0.0538	7.988
4	Sc0000109_1206019	61.419	0.0586	7.190	0.0090	1.360
4	Sc0000229_290989	75.717	0.0591	7.221	0.0226	3.278
4	Sc0000109_1500968	81.632	0.0273	3.028	0.0372	4.508
4	Sc0000109_835374	87.576	0.0148	1.668	0.0283	3.952
4	xpSc0003851_61318	100.347	0.0276	3.342	0.1166	15.917
4	Sc0000109_1105152	111.292	0.0315	3.725	0.0131	1.736
4	xpSc0003851_301589	115.330	0.0056	0.603	0.0002	0.019
4	xpSc0003851_60988	115.344	0.0215	2.270	0.0000	0.001
4	Sc0000229_290999	119.239	0.0622	6.871	-0.0054	-0.693
4	Sc0000109_777196	127.630	0.0409	4.618	-0.0000	-0.001
4	Sc0000109_777192	127.633	0.0258	3.615	-0.0000	-0.001
4	xpSc0003851_372756	146.250	0.0330	4.708	0.0166	3.491
4	Sc0000051_954080	166.631	0.0251	3.353	0.0600	10.480
4	Sc0000422_27709	179.454	0.0335	4.068	0.0121	1.815
4	xfSc0000014_345831	187.725	0.0304	3.481	0.0251	3.303
4	xfSc0000015_284781	194.758	0.0323	3.720	-0.0015	-0.210
4	Sc0000051_1577454	203.484	0.0274	3.204	0.0166	2.250
4	xpSc0003861_323890	211.047	0.0206	2.435	0.0351	4.680
4	Sc0000051_902350	220.282	0.0480	5.411	-0.0088	-1.247
4	xfSc0000014_517718	227.587	0.0493	5.394	0.0010	0.122
4	Sc0000051_1349627	230.546	0.0265	3.066	0.0230	2.996
4	Sc0000051_954299	242.382	0.0171	2.141	0.0835	12.257
4	Sc0000051_957905	256.022	0.0148	1.884	0.0416	6.366
4	Sc0000051_2015546	266.847	0.0177	2.231	0.0277	4.125
4	Sc0000228_968857	278.082	0.0259	3.217	0.0186	2.868
4	Sc0000034_1377258	289.899	0.0238	2.907	0.0128	1.821
4	Sc0000034_1173139	296.533	0.0264	2.894	0.0269	3.318
4	Sc0000228_289003	302.037	0.0419	4.504	-0.0026	-0.319
4	Sc0000228_62639	305.808	0.0201	2.136	0.0315	3.633
4	Sc0000228_158831	310.963	0.0042	0.440	-0.0002	-0.020
4	xpSc0003887_102343	311.253	0.0029	0.290	-0.0003	-0.036
4	xpSc0003887_102329	311.253	0.0383	4.133	-0.0003	-0.036
4	Sc0000034_2380108	317.111	0.0384	4.138	-0.0000	-0.001
4	Sc0000034_2380101	317.116	0.0129	1.425	0.0000	0.002
4	Sc0000228_707168	322.886	0.0304	3.355	-0.0038	-0.485
4	Sc0000228_289023	328.669	0.0642	7.155	0.0030	0.393
4	xpSc0003869_205480	336.920	0.0868	9.912	0.0144	2.038
4	Sc0000051_1830592	347.024	0.1300	15.398	0.0544	8.141
4	Sc0000051_1918696	361.239	0.0914	10.859	-0.0002	-0.026
4	Sc0000051_1918697	361.393	0.0049	0.570	0.0010	0.120
4	Sc0000051_1935190	372.191	0.0260	3.014	0.0581	7.855
4	Sc0000051_2317185	380.428	0.0313	3.502	0.0010	0.118
4	xpSc0003869_64956	382.742	0.0514	5.367	0.0023	0.262
4	Sc0000051_2317195	387.203	0.0919	9.646	-0.0015	-0.179
4	Sc0000228_869222	392.388	0.0494	5.196	-0.0010	-0.113
4	Sc0000228_869226	393.475	0.0332	3.662	-0.0013	-0.156
4	Sc0000051_2370475	400.203	0.0724	7.910	-0.0004	-0.055
4	Sc0000435_342105	406.386	0.0476	5.128	0.0011	0.135
4	Sc0000151_412790	409.255	0.0556	6.898	0.0221	3.067
4	Sc0000415_330619	424.401	0.0473	6.030	0.0088	1.454
4	Sc0000415_330597	424.401	0.0040	0.496	0.0088	1.454
4	Sc0000012_3383385	435.062	0.0437	5.312	0.0667	9.548
4	xpSc0003887_134179	447.163	0.0397	4.818	-0.0000	-0.001
4	xpSc0003887_134180	447.166	0.0143	1.633	-0.0000	-0.000
4	Sc0000435_454948	454.685	0.0519	6.097	0.0132	1.872
4	Sc0000012_3240208	465.544	0.0376	4.468	0.0233	3.489
4	Sc0000012_3240219	465.544	0.0078	0.963	0.0233	3.489
4	Sc0000426_138968	476.541	0.0332	4.236	0.0080	1.318
4	Sc0000012_593907	490.971	0.0617	8.203	0.0389	6.905
4	Sc0000238_430450	508.668	0.1388	18.368	0.0156	3.247
4	Sc0000200_126188	529.094	0.1829	23.500	0.0127	2.575
4	Sc0000415_344320	545.415	0.0909	11.120	-0.0010	-0.138
4	Sc0000435_342110	546.473	0.0147	1.569	0.0008	0.098
4	Sc0000200_126184	555.515	0.0163	1.944	0.0527	7.101
4	Sc0000415_330590	564.965	0.0319	3.589	0.0027	0.366
4	xpSc0003893_36680	570.152	0.0452	5.142	0.0032	0.423
4	Sc0000034_2133903	579.815	0.0554	6.534	0.0427	5.971
4	Sc0000012_3096907	589.893	0.0735	8.092	0.0046	0.610
4	Sc0000012_382591	594.437	0.0622	6.455	0.0001	0.007
4	Sc0000012_382661	596.348	0.1107	12.948	-0.0017	-0.233
4	Sc0000218_76022	611.091	0.1049	12.484	0.0299	4.361
4	Sc0000012_1566286	617.460	0.0210	2.379	0.0074	0.981
4	Sc0000238_536620	625.381	0.0567	6.052	0.0099	1.273
4	Sc0000342_633820	630.499	0.0638	6.652	0.0006	0.068
4	Sc0000415_344344	632.033	0.0564	6.565	0.0049	0.647
4	Sc0000228_284844	644.431	0.0540	6.486	0.0219	3.155
4	Sc0000228_870521	651.953	0.0178	2.043	0.0129	1.700
4	Sc0000228_576211	659.130	0.0147	1.988	0.0424	6.591
4	xpSc0003926_85221	677.383	0.0689	8.723	0.0965	15.724
4	Sc0000034_1623359	691.613	0.0764	9.170	-0.0049	-0.720
4	Sc0000228_971853	696.492	0.0519	5.457	0.0054	0.640
4	Sc0000051_2317220	700.102	0.0652	6.741	-0.0005	-0.055
4	Sc0000192_678211	703.232	0.0548	6.082	0.0172	2.233
4	Sc0000228_62476	714.201	0.0368	4.351	0.0556	7.386
4	Sc0000192_752432	721.162	0.0150	1.690	0.0121	1.512
4	Sc0000051_2528348	726.070	0.0027	0.299	-0.0009	-0.099
4	Sc0000051_2528345	727.104	0.0104	1.190	-0.0011	-0.130
4	xfSc0000014_288165	733.077	0.0234	2.738	0.0659	8.038
4	Sc0000051_2255986	741.074	0.0182	2.144	0.0032	0.423
4	Sc0000197_176242	747.767	0.0152	1.851	0.0585	7.917
4	Sc0000034_2087724	760.187	0.0111	1.388	0.0266	3.554
4	xpSc0003887_196302	764.118	0.0012	0.125	-0.0030	-0.369
4	xpSc0003887_196300	764.118	0.0214	2.358	-0.0030	-0.369
4	Sc0000012_3029865	770.182	0.0391	4.216	0.0108	1.279
4	Sc0000012_3096916	773.409	0.0320	3.309	0.0011	0.117
4	Sc0000151_437695	774.861	0.0552	6.103	-0.0005	-0.061
4	Sc0000342_126619	783.682	0.1561	17.753	0.0305	4.515
4	Sc0000034_1703578	796.783	0.1435	16.006	-0.0021	-0.287
4	Sc0000034_1704104	799.687	0.0968	10.588	0.0082	1.044
4	Sc0000427_139156	809.223	0.0938	10.261	-0.0030	-0.383
4	Sc0000426_45440	811.800	0.0482	5.290	0.0012	0.159
4	Sc0000007_4190793	821.190	0.0289	3.364	0.0324	4.207
4	Sc0000218_473252	826.974	0.0105	1.168	0.0172	2.114
4	Sc0000012_430918	832.412	0.0898	10.461	0.0176	2.470
4	Sc0000192_905945	845.215	0.0864	10.063	-0.0001	-0.016
4	Sc0000038_1718466	845.333	0.0020	0.201	0.0000	0.004
4	Sc0000218_636492	845.416	0.1359	18.123	-0.0000	-0.004
4	Sc0000192_1120745	869.176	0.1699	22.182	0.0135	2.623
4	Sc0000342_540470	879.885	0.0395	4.640	-0.0017	-0.232
4	Sc0000426_341188	884.159	0.0120	1.337	0.0009	0.111
4	Sc0000238_506955	890.559	0.0220	2.348	0.0103	1.216
4	Sc0000012_2046934	893.288	0.0312	3.207	-0.0009	-0.095
4	Sc0000238_533477	894.985	0.0184	1.874	-0.0000	-0.004
4	Sc0000012_755421	895.162	0.0314	3.316	-0.0001	-0.015
4	Sc0000012_1619899	899.690	0.0532	5.719	0.0234	2.790
4	Sc0000007_4410036	905.348	0.0335	3.667	0.0325	3.892
4	xpSc0003893_253021	910.663	0.0202	2.186	-0.0031	-0.375
4	Sc0000238_791007	914.394	0.0150	1.637	-0.0045	-0.560
4	Sc0000151_509303	921.888	0.0088	0.989	0.0357	4.344
4	Sc0000238_219172	926.395	0.0100	1.131	0.0145	1.827
4	Sc0000012_1577994	934.334	0.0090	1.017	0.0453	5.397
4	Sc0000012_1167893	937.895	0.0255	2.807	-0.0001	-0.009
4	Sc0000012_2047083	944.070	0.0441	4.782	0.0255	3.046
4	Sc0000012_2884986	948.306	0.0292	3.159	0.0124	1.512
4	Sc0000426_439693	954.792	0.0222	2.405	0.0353	4.155
4	Sc0000012_1254525	958.524	0.0356	3.692	0.0062	0.694
4	Sc0000151_444191	960.659	0.0226	2.308	-0.0000	-0.003
4	Sc0000012_1396140	960.833	0.0017	0.174	0.0010	0.117
4	Sc0000012_1396124	960.833	0.0221	2.490	0.0010	0.117
4	Sc0000012_971363	967.941	0.0614	6.575	0.0458	5.429
4	Sc0000012_1503282	972.026	0.0765	7.962	-0.0014	-0.159
4	Sc0000342_328336	975.903	0.0391	4.062	0.0041	0.466
4	xpSc0003887_105220	978.239	0.0161	1.636	0.0012	0.130
4	Sc0000228_158832	979.690	0.0276	2.796	-0.0001	-0.006
4	Sc0000034_2087881	981.035	0.0164	1.661	-0.0003	-0.036
4	Sc0000034_1325126	982.415	0.0226	2.352	-0.0008	-0.091
4	Sc0000012_3029791	985.574	0.0195	2.035	-0.0006	-0.068
4	Sc0000012_3029794	985.574	0.0020	0.202	-0.0006	-0.068
4	Sc0000151_444291	986.607	0.0030	0.305	-0.0002	-0.018
4	Sc0000012_3293632	987.640	0.0013	0.133	-0.0002	-0.022
4	Sc0000426_439563	988.674	0.0008	0.089	0.0199	2.111
4	Sc0000012_3096892	991.764	0.0368	3.825	-0.0016	-0.189
4	Sc0000012_382578	995.530	0.0425	4.396	-0.0001	-0.012
4	Sc0000012_382589	996.161	0.0148	1.509	0.0019	0.201
4	Sc0000218_100806	998.202	0.0093	0.958	-0.0000	-0.003
4	Sc0000218_695849	998.281	0.0101	1.052	-0.0000	-0.005
4	Sc0000199_924845	1001.141	0.0187	1.991	-0.0023	-0.262
4	Sc0000289_415886	1005.690	0.0110	1.239	0.0289	4.243
4	Sc0000177_244602	1022.534	0.0057	0.747	0.1377	19.969
4	Sc0000177_45741	1034.574	0.0060	0.717	-0.0004	-0.047
4	Sc0000177_203715	1034.765	0.0353	3.768	-0.0001	-0.012
4	Sc0000177_172382	1039.955	0.0334	3.577	0.0827	10.769
4	Sc0000177_172386	1039.955	0.0675	8.141	0.0827	10.769
4	Sc0000289_612770	1053.434	0.0737	8.762	-0.0012	-0.164
4	Sc0000289_392497	1054.055	0.0084	0.844	0.0001	0.010
4	Sc0000289_612748	1054.278	0.0291	2.986	-0.0001	-0.008
4	Sc0000289_419421	1057.041	0.0269	2.763	0.0033	0.433
4	Sc0000289_392484	1057.041	0.0205	2.484	0.0033	0.433
4	Sc0000177_23313	1067.996	0.0238	2.883	0.0673	9.145
4	Sc0000177_244604	1076.987	0.0089	0.956	0.0013	0.159
4	Sc0000177_203704	1077.545	0.0664	7.283	-0.0004	-0.053
4	Sc0000177_58268	1085.910	0.0683	7.514	0.0098	1.225
4	Sc0000289_164192	1089.402	0.0310	3.725	0.0019	0.254
4	Sc0000177_419980	1101.891	0.0431	5.031	0.0062	0.864
4	Sc0000038_1718448	1106.486	0.0680	7.536	0.0216	2.733
4	Sc0000177_947378	1114.959	0.0544	6.056	0.0181	2.208
4	Sc0000038_1261484	1117.614	0.0277	2.928	-0.0012	-0.140
4	Sc0000038_1652434	1121.682	0.0219	2.321	-0.0000	-0.001
4	Sc0000038_1652415	1121.689	0.0080	0.909	0.0000	0.001
4	Sc0000038_1880596	1128.659	0.0287	3.843	-0.0061	-1.037
4	Sc0000038_2531895	1147.523	0.0372	4.937	-0.0123	-2.262
4	xpSc0003876_173190	1158.161	0.0831	10.303	0.0257	4.140
4	Sc0000087_132627	1173.375	0.0706	8.705	-0.0004	-0.050
4	Sc0000590_112309	1173.773	0.0040	0.406	-0.0000	-0.000
4	xpSc0003913_203503	1173.781	0.0185	2.006	-0.0000	-0.001
4	Sc0000125_1042344	1178.906	0.0633	6.698	-0.0041	-0.497
4	Sc0000185_84480	1183.605	0.0878	9.188	-0.0015	-0.184
4	Sc0000253_418857	1188.094	0.0482	5.041	0.0080	0.918
4	Sc0000038_2679916	1191.178	0.0132	1.434	0.0179	2.094
4	Sc0000038_2610708	1196.883	0.0081	0.897	0.0002	0.026
4	Sc0000038_2610701	1196.898	0.0228	2.334	-0.0000	-0.001
4	Sc0000038_2610686	1199.217	0.0336	3.510	-0.0011	-0.131
4	Sc0000038_795738	1204.255	0.0332	3.538	-0.0031	-0.376
4	Sc0000318_142566	1207.992	0.0225	2.372	-0.0000	-0.002
4	Sc0000318_142564	1208.016	0.0161	1.849	-0.0000	-0.004
4	Sc0000066_2079392	1216.099	0.0383	4.214	0.0398	4.843
4	Sc0000066_1828998	1220.242	0.0283	2.990	-0.0010	-0.114
4	xfSc0000112_124923	1222.272	0.0086	0.900	0.0052	0.582
4	Sc0000000_5378147	1226.102	0.0165	1.807	0.0297	3.458
4	Sc0000087_1223231	1231.612	0.0272	2.984	0.0280	3.363
4	xpSc0003876_359715	1236.887	0.0205	2.179	0.0044	0.498
4	Sc0000413_452541	1237.590	0.0612	6.444	-0.0006	-0.070
4	Sc0000129_999822	1243.330	0.0599	6.313	0.0030	0.341
4	Sc0000185_370025	1243.904	0.0498	5.498	-0.0006	-0.071
4	Sc0000000_5350051	1251.860	0.0583	6.503	0.0509	6.331
4	Sc0000000_5644134	1257.986	0.0549	5.821	0.0105	1.280
4	Sc0000494_46793	1262.229	0.0407	4.242	0.0053	0.610
4	Sc0000494_46778	1262.229	0.0090	0.952	0.0053	0.610
4	Sc0000000_5261667	1265.713	0.0105	1.116	0.0186	2.070
4	Sc0000125_992896	1268.656	0.0059	0.622	0.0038	0.418
4	Sc0000000_5042131	1271.036	0.0045	0.470	-0.0000	-0.001
4	Sc0000000_5042129	1271.049	0.0443	4.838	0.0000	0.000
4	Sc0000038_980440	1277.874	0.0442	4.829	-0.0000	-0.001
4	Sc0000038_980458	1277.878	0.0210	2.142	0.0000	0.002
4	Sc0000038_530079	1280.016	0.0416	4.248	-0.0001	-0.014
4	Sc0000284_647046	1282.126	0.0309	3.145	-0.0004	-0.039
4	Sc0000087_863672	1283.162	0.0204	2.066	-0.0002	-0.022
4	Sc0000038_421216	1284.192	0.0102	1.031	0.0095	1.024
4	Sc0000087_863661	1284.192	0.0084	0.886	0.0095	1.024
4	xfSc0000112_63733	1287.351	0.0086	0.908	-0.0006	-0.068
4	Sc0000152_1154867	1288.382	0.0002	0.022	0.0045	0.471
4	Sc0000111_525380	1288.382	0.0053	0.549	0.0045	0.471
4	Sc0000494_46777	1290.230	0.0502	5.434	-0.0017	-0.207
4	Sc0000038_183083	1296.968	0.0713	8.049	0.0275	3.743
4	Sc0000038_496741	1307.553	0.0986	11.444	0.0757	10.492
4	Sc0000283_188281	1318.611	0.0819	9.264	-0.0004	-0.052
4	Sc0000038_621072	1319.596	0.0119	1.200	0.0000	0.004
4	Sc0000038_620745	1319.811	0.1251	14.321	0.0003	0.044
4	Sc0000000_3759162	1333.917	0.1318	15.003	-0.0008	-0.113
4	Sc0000000_3252375	1334.813	0.0099	1.001	-0.0005	-0.061
4	Sc0000000_3759155	1338.867	0.0025	0.311	0.0338	4.706
4	Sc0000157_125678	1353.693	0.0292	3.664	0.0415	6.754
4	Sc0000026_1382461	1366.613	0.0915	12.150	0.0258	4.740
4	Sc0000125_675909	1386.462	0.0751	10.126	-0.0021	-0.400
4	Sc0000467_217255	1399.266	0.0113	1.434	0.0405	6.218
4	Sc0000467_217253	1399.266	0.0062	0.783	0.0405	6.218
4	Sc0000038_2066035	1411.001	0.0313	4.066	0.0263	4.049
4	Sc0000038_1172830	1422.833	0.0465	6.093	0.0518	8.142
4	Sc0000038_2396481	1437.771	0.0463	6.204	0.0521	9.044
4	Sc0000038_1631376	1455.047	0.0269	3.676	0.0471	8.646
4	Sc0000177_912026	1472.517	0.0123	1.535	0.0430	6.994
4	Sc0000177_705082	1482.886	0.0173	2.114	0.0325	4.631
4	Sc0000038_2647478	1492.590	0.0095	1.142	0.0230	3.103
4	Sc0000038_2199365	1499.459	0.0246	2.676	0.0282	3.456
4	Sc0000066_1828991	1504.486	0.0363	3.864	-0.0022	-0.261
4	Sc0000125_114186	1507.190	0.0204	2.203	0.0242	2.892
4	Sc0000013_118575	1514.808	0.0133	1.561	0.0548	6.934
4	Sc0000283_421645	1522.476	0.0092	1.060	0.0158	1.963
4	Sc0000284_639221	1526.792	0.0902	10.634	0.0199	2.764
4	xpSc0003910_167328	1540.420	0.0916	10.763	0.0001	0.016
4	Sc0000087_753214	1540.782	0.0213	2.165	-0.0000	-0.003
4	Sc0000038_824803	1542.585	0.0405	4.291	-0.0012	-0.142
4	Sc0000318_144494	1548.300	0.0843	10.735	0.0173	2.741
4	Sc0000038_874975	1567.112	0.0721	9.403	0.0157	2.477
4	Sc0000089_1089560	1572.437	0.0106	1.164	0.0000	0.001
4	Sc0000089_1089573	1572.445	0.0294	3.785	-0.0000	-0.000
4	Sc0000125_197901	1587.075	0.0571	7.218	0.0705	10.170
4	Sc0000066_2003891	1595.940	0.0977	12.460	0.0195	3.195
4	Sc0000000_3758974	1613.311	0.0894	11.088	-0.0064	-0.993
4	Sc0000000_3758964	1617.199	0.0590	6.409	0.0008	0.105
4	Sc0000000_2755382	1624.170	0.0533	6.396	0.0398	6.500
4	Sc0000087_1223214	1644.961	0.0720	9.522	0.0194	3.926
4	xpSc0003876_20026	1661.273	0.0588	7.534	-0.0001	-0.009
4	Sc0000038_621051	1661.342	0.0457	4.781	0.0003	0.029
4	Sc0000283_188245	1666.054	0.0721	7.499	-0.0009	-0.108
4	Sc0000000_5387582	1668.840	0.0391	4.001	0.0045	0.480
4	Sc0000283_188259	1670.055	0.1036	11.328	-0.0004	-0.050
4	Sc0000318_729686	1680.168	0.0927	10.229	0.0208	2.633
4	Sc0000038_456807	1683.226	0.0419	4.375	0.0033	0.380
4	Sc0000038_620756	1687.485	0.0739	7.681	-0.0010	-0.120
4	Sc0000318_729291	1690.907	0.0331	3.422	0.0002	0.020
4	xpSc0003913_127719	1690.907	0.0005	0.052	0.0002	0.020
4	Sc0000318_729283	1690.959	0.0295	3.037	-0.0000	-0.003
4	Sc0000318_729691	1693.944	0.0762	8.161	0.0047	0.570
4	Sc0000318_347701	1701.161	0.0597	6.551	0.0309	3.840
4	Sc0000000_5767745	1706.706	0.0297	3.263	0.0119	1.459
4	Sc0000000_5577595	1712.167	0.0174	1.898	0.0000	0.001
4	Sc0000000_5577622	1712.177	0.0503	5.296	0.0001	0.006
4	Sc0000185_84446	1717.463	0.1013	10.676	-0.0020	-0.251
4	Sc0000087_20014	1722.853	0.0701	7.574	0.0173	2.123
4	Sc0000038_186894	1728.849	0.1028	12.675	0.0329	4.919
4	Sc0000087_578656	1745.408	0.0965	11.771	-0.0004	-0.051
4	Sc0000066_1903046	1746.688	0.1521	17.629	0.0052	0.736
4	Sc0000066_661206	1763.037	0.1677	19.255	-0.0041	-0.600
4	Sc0000066_435037	1765.943	0.0299	3.085	0.0009	0.100
4	Sc0000000_3252385	1768.544	0.0077	0.933	0.0185	2.388
4	Sc0000157_169524	1780.005	0.0452	5.289	0.0329	4.775
4	Sc0000066_577807	1789.629	0.0590	6.915	0.0218	3.148
4	xpSc0003839_845214	1800.026	0.0270	3.204	0.0425	5.686
4	Sc0000007_2793536	1807.012	0.0072	0.824	0.0167	2.379
4	Sc0000007_2793537	1807.012	0.0304	3.713	0.0167	2.379
4	Sc0000157_169527	1818.851	0.0435	5.095	0.0145	1.937
4	Sc0000066_111513	1822.455	0.0131	1.384	-0.0000	-0.000
4	Sc0000000_3165700	1822.457	0.0288	3.161	-0.0000	-0.000
4	Sc0000045_552604	1828.648	0.0294	3.242	0.0235	3.456
4	Sc0000045_2340034	1843.380	0.0403	5.631	0.0713	12.479
4	Sc0000272_852042	1862.973	0.0397	5.553	0.0000	0.001
4	Sc0000272_852037	1862.978	0.0001	0.010	-0.0000	-0.000
4	Sc0000272_852043	1862.983	0.0551	7.683	-0.0000	-0.003
4	Sc0000045_2102890	1883.497	0.0690	9.628	0.0865	15.775
4	Sc0000045_2050406	1901.130	0.0757	9.264	0.0013	0.240
4	Sc0000045_2240003	1913.326	0.0617	7.314	0.0218	3.390
4	Sc0000045_1822363	1913.326	0.0000	0.000	0.0218	3.390
4	Sc0000045_1822367	1913.326	0.0000	0.000	0.0218	3.390
4	Sc0000045_2240001	1913.326	0.0252	3.075	0.0218	3.390
4	Sc0000045_1416162	1924.895	0.0599	7.732	0.0253	4.281
4	Sc0000138_1258534	1941.859	0.0751	10.242	0.0300	5.826
4	xpSc0003865_34460	1960.988	0.0612	8.391	0.0462	8.579
4	xpSc0003865_184188	1977.207	0.0253	3.316	0.0094	1.498
4	Sc0000660_27452	1984.958	0.0057	0.661	0.0310	4.128
4	Sc0000138_472437	1993.580	0.0260	3.178	0.0742	10.039
4	Sc0000138_1085316	2005.200	0.0316	3.761	0.0147	1.943
4	Sc0000410_160218	2008.601	0.0069	0.734	0.0228	2.574
4	Sc0000410_160220	2008.601	0.0153	1.633	0.0228	2.574
4	Sc0000138_1092385	2012.587	0.0170	1.805	0.0195	2.123
4	Sc0000138_1108597	2013.882	0.0017	0.172	-0.0016	-0.197
4	Sc0000138_1106633	2013.882	0.0261	3.068	-0.0016	-0.197
4	Sc0000138_1264708	2023.411	0.1345	18.365	0.0559	10.081
4	Sc0000374_454608	2048.495	0.1084	15.297	0.0907	19.903
4	Sc0000374_454582	2048.495	0.1565	20.630	0.0907	19.903
4	Sc0000045_2193502	2072.973	0.1984	25.000	-0.0080	-1.444
4	Sc0000045_2076430	2077.343	0.0843	8.808	0.0001	0.007
4	xfSc0000031_281851	2081.781	0.0798	8.323	-0.0014	-0.168
4	Sc0000468_215893	2085.666	0.0374	3.887	0.0031	0.424
4	Sc0000045_2367362	2098.229	0.0171	2.260	0.0454	7.028
4	xfSc0000003_303714	2111.086	0.0882	10.717	0.1204	16.939
4	xfSc0000031_242931	2124.026	0.0811	9.463	-0.0018	-0.238
4	xfSc0000031_121188	2125.030	0.0125	1.278	-0.0002	-0.024
4	xfSc0000031_121212	2127.459	0.0114	1.287	0.0033	0.399
4	Sc0000138_1293929	2134.153	0.0287	3.832	0.0288	4.342
4	Sc0000138_85704	2150.124	0.0199	2.819	0.0000	0.000
5	Sc0000151_1345830	0.000	0.0672	9.140	0.0000	0.000
5	Sc0000009_4204608	19.993	0.0769	10.113	-0.0011	-0.170
5	Sc0000094_1422336	20.966	0.1192	14.152	-0.0010	-0.143
5	Sc0000036_2050872	36.924	0.1137	13.631	-0.0058	-0.883
5	Sc0000036_1903853	41.790	0.0041	0.451	-0.0020	-0.234
5	Sc0000036_1903844	41.790	0.0233	2.391	-0.0020	-0.234
5	Sc0000036_1150670	44.181	0.0615	6.738	0.0175	2.137
5	Sc0000094_320831	52.943	0.0411	4.705	0.1199	14.862
5	Sc0000036_1227558	62.538	0.0045	0.522	0.0141	1.811
5	Sc0000036_1150635	66.501	0.0393	4.641	-0.0061	-0.828
5	Sc0000009_3978121	77.237	0.0902	10.772	0.0004	0.071
5	Sc0000009_2365977	89.599	0.0524	6.295	-0.0000	-0.000
5	Sc0000009_2365995	89.599	0.0000	0.001	-0.0000	-0.000
5	Sc0000009_2365996	89.601	0.0035	0.430	-0.0000	-0.000
5	Sc0000567_185929	99.865	0.0221	3.365	0.0412	7.201
5	Sc0000364_600703	121.119	0.0346	4.668	-0.0098	-1.690
5	Sc0000451_214465	126.079	0.0573	6.751	-0.0049	-0.689
5	Sc0000140_1302204	138.253	0.0684	7.982	0.0308	4.254
5	Sc0000298_759444	144.342	0.0609	6.704	0.0151	1.921
5	Sc0000158_48660	151.209	0.0394	4.336	0.0185	2.236
5	xpSc0003928_55054	154.881	0.0355	3.682	0.0042	0.484
5	Sc0000364_439553	157.968	0.1180	12.770	-0.0018	-0.233
5	Sc0000006_4226273	167.651	0.0897	9.856	0.0122	1.541
5	Sc0000006_4015246	170.420	0.0019	0.200	0.0000	0.005
5	xpSc0003928_140614	170.448	0.0240	2.534	-0.0000	-0.002
5	Sc0000158_753671	174.470	0.0268	2.835	0.0174	2.000
5	Sc0000298_541621	178.504	0.0086	0.943	0.0169	1.993
5	Sc0000451_113661	183.773	0.0149	1.666	0.0022	0.278
5	Sc0000146_138447	190.448	0.0567	6.547	0.0592	7.668
5	Sc0000036_633180	200.598	0.0503	5.788	-0.0002	-0.023
5	Sc0000350_551220	200.890	0.0127	1.363	0.0004	0.048
5	Sc0000298_739903	205.963	0.0350	4.180	0.0123	1.706
5	Sc0000036_161093	218.052	0.0273	3.352	0.0641	8.672
5	Sc0000006_4378214	225.449	0.0125	1.469	0.0116	1.579
5	Sc0000146_757975	234.153	0.0293	3.295	0.0319	4.086
5	Sc0000158_188776	239.858	0.0217	2.364	-0.0013	-0.156
5	Sc0000146_961352	241.794	0.0029	0.296	0.0203	2.537
5	Sc0000146_961354	241.794	0.0610	6.998	0.0203	2.537
5	Sc0000146_757999	252.183	0.0805	9.116	0.0137	1.837
5	Sc0000451_156320	257.477	0.0197	2.139	0.0001	0.007
5	Sc0000158_932096	257.498	0.1654	20.079	-0.0000	-0.004
5	Sc0000006_4132318	277.556	0.1838	21.951	0.0073	1.112
5	Sc0000036_661967	279.449	0.0705	7.861	0.0023	0.290
5	Sc0000140_56870	289.420	0.0525	6.031	0.0014	0.180
5	Sc0000140_289407	292.260	0.0395	4.881	0.0262	3.479
5	Sc0000140_441402	305.432	0.0441	5.383	0.0141	1.933
5	Sc0000140_826092	309.122	0.0072	0.766	0.0040	0.459
5	Sc0000140_1197940	312.402	0.0477	5.005	0.0081	0.938
5	Sc0000140_93178	317.205	0.0908	9.523	-0.0018	-0.218
5	xfSc0000097_62429	321.925	0.0474	4.975	-0.0028	-0.334
5	xfSc0000036_293218	325.753	0.0065	0.712	-0.0032	-0.384
5	xpSc0003890_270128	330.811	0.0200	2.377	0.0731	9.093
5	Sc0000140_675803	341.288	0.0176	2.096	-0.0021	-0.267
5	Sc0000140_974887	342.428	0.0044	0.453	-0.0001	-0.014
5	Sc0000140_1206756	343.467	0.0075	0.803	0.0069	0.778
5	Sc0000146_626490	348.648	0.0135	1.534	0.0457	5.572
5	Sc0000140_1060742	356.158	0.0159	1.806	0.0352	4.403
5	Sc0000140_675818	362.024	0.0485	5.343	0.0091	1.159
5	xfSc0000036_306515	369.008	0.0414	4.550	-0.0000	-0.001
5	xfSc0000036_306518	369.013	0.0035	0.383	-0.0000	-0.000
5	Sc0000072_165828	372.923	0.0035	0.378	-0.0005	-0.053
5	Sc0000072_165821	372.923	0.0000	0.000	-0.0005	-0.053
5	Sc0000072_165853	372.923	0.0153	1.549	-0.0005	-0.053
5	Sc0000072_158177	374.472	0.0293	2.973	-0.0002	-0.019
5	Sc0000072_158203	375.897	0.2088	26.101	0.0026	0.435
5	Sc0000251_920200	400.573	0.3064	37.310	0.0370	7.255
5	Sc0000009_119796	413.207	0.1856	20.643	-0.0079	-1.207
5	Sc0000009_516196	421.216	0.0776	8.369	-0.0003	-0.041
5	Sc0000009_516181	421.576	0.2173	28.241	-0.0004	-0.065
5	Sc0000072_1234889	449.457	0.2292	29.455	0.0032	0.576
5	xfSc0000036_267771	451.031	0.0479	5.392	0.0014	0.176
5	xfSc0000020_433325	461.107	0.0443	5.248	0.0207	3.002
5	Sc0000072_1316846	471.179	0.0135	1.609	0.0255	3.241
5	Sc0000262_703458	474.750	0.0017	0.179	0.0061	0.752
5	Sc0000262_703461	474.750	0.0223	2.499	0.0061	0.752
5	xfSc0000036_77584	481.697	0.0513	5.815	0.0109	1.466
5	xfSc0000036_89634	490.145	0.0369	4.315	0.0333	4.753
5	xpSc0003890_216915	501.823	0.0146	1.749	0.0247	3.449
5	Sc0000072_1361538	508.641	0.0083	0.920	0.0003	0.036
5	Sc0000072_78609	508.811	0.0575	6.936	-0.0001	-0.011
5	Sc0000553_152679	521.835	0.0681	8.090	0.0450	6.016
5	Sc0000072_662940	526.386	0.0461	5.016	0.0017	0.204
5	Sc0000072_158182	532.517	0.0341	3.708	0.0000	0.000
5	Sc0000072_822445	532.534	0.0037	0.375	-0.0000	-0.000
5	Sc0000072_158178	532.892	0.1017	11.288	0.0000	0.004
5	Sc0000168_398618	543.822	0.1068	11.802	0.0044	0.554
5	Sc0000009_1468806	544.694	0.0534	5.564	0.0002	0.021
5	Sc0000168_384259	549.385	0.0711	7.596	0.0073	0.901
5	Sc0000168_354980	555.800	0.0311	3.457	0.0377	4.688
5	Sc0000168_907240	562.668	0.0141	1.552	-0.0031	-0.378
5	Sc0000072_1683292	565.897	0.0136	1.490	0.0524	5.960
5	Sc0000168_1249993	572.142	0.0082	0.900	0.0178	2.070
5	Sc0000072_1869017	574.511	0.0039	0.409	0.0353	5.040
5	Sc0000072_1869023	574.511	0.0000	0.000	0.0353	5.040
5	Sc0000072_1869044	574.511	0.0430	5.806	0.0353	5.040
5	Sc0000009_1732410	592.498	0.0485	6.401	0.0182	2.745
5	xpSc0003843_365233	596.355	0.0340	3.668	0.0073	0.874
5	Sc0000009_1468588	601.702	0.0866	9.246	-0.0035	-0.443
5	Sc0000009_168611	607.875	0.0582	6.186	-0.0000	-0.002
5	Sc0000009_168615	607.888	0.0143	1.454	-0.0000	-0.000
5	Sc0000184_321773	609.329	0.0706	8.114	-0.0000	-0.004
5	Sc0000009_1726189	621.135	0.0795	9.344	0.0198	2.884
5	Sc0000009_1255008	629.610	0.0365	4.112	0.0215	2.722
5	Sc0000009_1044140	634.226	0.0133	1.440	0.0165	1.942
5	Sc0000009_1044154	634.226	0.0433	4.528	0.0165	1.942
5	Sc0000009_1116402	638.753	0.0434	4.541	0.0000	0.001
5	Sc0000009_949357	638.766	0.0112	1.321	-0.0000	-0.003
5	Sc0000184_360128	647.684	0.0152	1.758	0.0486	6.057
5	Sc0000184_296839	652.789	0.0106	1.102	-0.0006	-0.068
5	Sc0000009_720614	653.440	0.0106	1.064	-0.0001	-0.005
5	xfSc0000052_208000	653.853	0.0043	0.432	0.0000	0.004
5	Sc0000009_516076	653.872	0.0214	2.420	-0.0000	-0.003
5	Sc0000009_119791	661.277	0.0330	3.718	0.0248	3.142
5	Sc0000009_646674	667.285	0.0334	3.630	0.0206	2.492
5	Sc0000009_516071	672.038	0.1270	14.155	0.0165	2.254
5	Sc0000446_205208	683.880	0.1056	11.859	0.0000	0.001
5	Sc0000446_205207	683.897	0.0104	1.157	-0.0000	-0.002
5	Sc0000030_3405725	689.727	0.0145	1.600	0.0160	1.915
5	Sc0000030_3142404	693.987	0.0043	0.461	0.0260	3.095
5	Sc0000030_3142392	693.987	0.0000	0.000	0.0260	3.095
5	Sc0000030_3142412	693.987	0.0306	3.337	0.0260	3.095
5	Sc0000184_1024560	700.028	0.0509	5.578	-0.0057	-0.725
5	Sc0000030_3405724	705.974	0.0586	7.311	0.0332	4.952
5	Sc0000163_390515	722.571	0.1030	11.995	0.0176	2.743
5	Sc0000034_314939	729.495	0.1667	18.339	-0.0008	-0.114
5	Sc0000163_820426	740.909	0.1165	12.942	0.0112	1.489
5	Sc0000536_121091	744.437	0.0504	5.651	0.0021	0.272
5	Sc0000095_540883	753.403	0.0471	5.563	0.0396	5.840
5	Sc0000163_179405	766.840	0.0486	5.755	-0.0161	-2.601
5	Sc0000184_473789	776.160	0.0556	6.167	0.0001	0.017
5	Sc0000251_849267	778.011	0.0402	4.404	0.0054	0.662
5	Sc0000095_960135	786.632	0.0245	2.801	-0.0001	-0.010
5	Sc0000536_99059	786.880	0.0825	10.254	-0.0001	-0.016
5	xpSc0004481_8107	803.144	0.1318	16.100	0.0483	7.739
5	Sc0000163_57149	814.371	0.1021	12.026	0.0094	1.450
5	Sc0000163_182132	825.571	0.0727	8.732	0.0556	8.229
5	Sc0000034_674039	838.159	0.0224	2.806	0.0000	0.001
5	Sc0000095_339814	838.164	0.0062	0.699	-0.0000	-0.001
5	Sc0000163_182138	844.343	0.0629	6.715	0.0537	6.427
5	Sc0000095_164996	850.364	0.0582	6.168	0.0000	0.002
5	Sc0000163_909936	850.511	0.0017	0.167	0.0007	0.078
5	Sc0000030_3022464	853.569	0.0020	0.217	-0.0015	-0.168
5	Sc0000205_446767	856.544	0.0035	0.373	0.0083	0.921
5	Sc0000095_449820	859.252	0.0127	1.329	0.0076	0.838
5	Sc0000856_20740	861.968	0.0376	4.037	0.0183	2.115
5	Sc0000034_314938	867.630	0.0290	3.153	-0.0040	-0.491
5	Sc0000205_284661	871.909	0.0224	2.388	0.0370	4.207
5	Sc0000325_350599	876.112	0.0204	2.174	-0.0000	-0.003
5	Sc0000095_339852	876.167	0.0044	0.440	-0.0000	-0.000
5	Sc0000325_350596	876.552	0.0205	2.077	-0.0001	-0.007
5	Sc0000325_331652	878.243	0.0166	1.692	-0.0029	-0.369
5	Sc0000325_331655	878.243	0.0256	3.014	-0.0029	-0.369
5	Sc0000331_373447	887.934	0.0755	8.520	0.0826	10.508
5	Sc0000095_904524	895.614	0.0545	5.963	-0.0003	-0.035
5	Sc0000446_309468	896.071	0.0074	0.748	0.0015	0.158
5	Sc0000446_251805	897.511	0.0547	5.763	0.0015	0.168
5	Sc0000163_400864	902.984	0.0599	6.288	-0.0003	-0.040
5	Sc0000030_3154404	903.799	0.0405	4.163	0.0046	0.493
5	Sc0000205_415641	907.147	0.0609	6.283	-0.0008	-0.087
5	Sc0000366_379698	910.082	0.0309	3.177	-0.0007	-0.079
5	Sc0000095_1494732	911.400	0.0128	1.707	0.0165	2.368
5	Sc0000205_818417	929.260	0.0123	1.767	0.0823	15.818
5	Sc0000553_178023	952.161	0.0198	3.487	0.0489	12.495
5	Sc0000366_411763	982.526	0.0513	7.413	-0.0245	-6.335
5	Sc0000010_1925436	996.542	0.0334	4.235	0.0000	0.000
5	Sc0000010_1899452	996.549	0.0040	0.423	-0.0000	-0.000
5	Sc0000010_1587842	999.139	0.0134	1.389	-0.0006	-0.071
5	Sc0000010_1497380	1001.223	0.0094	0.972	0.0107	1.172
5	Sc0000010_1497396	1001.223	0.0083	0.874	0.0107	1.172
5	Sc0000010_1497375	1004.224	0.0317	3.375	0.0086	0.998
5	Sc0000010_1709706	1008.900	0.0301	3.246	0.0407	4.743
5	Sc0000412_446392	1014.246	0.0067	0.745	-0.0052	-0.645
5	Sc0000412_446389	1014.246	0.0071	0.781	-0.0052	-0.645
5	Sc0000213_485518	1019.627	0.0071	0.781	-0.0031	-0.372
5	Sc0000213_485517	1019.627	0.0093	0.985	-0.0031	-0.372
5	Sc0000213_485490	1022.786	0.0093	0.985	0.0149	1.901
5	Sc0000213_485505	1022.786	0.0161	1.917	0.0149	1.901
5	Sc0000010_634841	1032.614	0.0279	3.215	0.0221	2.892
5	Sc0000010_407327	1037.712	0.0241	2.667	0.0355	4.263
5	Sc0000010_210573	1043.963	0.0174	2.102	0.0423	6.383
5	Sc0000010_393458	1061.519	0.0185	2.241	0.0678	10.045
5	Sc0000010_721510	1068.694	0.0268	3.133	-0.0025	-0.359
5	Sc0000010_1875096	1078.813	0.0146	1.759	0.0281	3.878
5	Sc0000010_2490603	1086.756	0.0156	1.987	0.0463	6.609
5	Sc0000010_3466098	1099.924	0.0167	2.081	0.0174	2.282
5	Sc0000010_2449248	1101.480	0.0022	0.232	0.0001	0.016
5	Sc0000010_2407424	1103.232	0.0121	1.294	-0.0012	-0.130
5	Sc0000010_2085632	1107.055	0.0261	2.817	0.0364	4.171
5	Sc0000010_4011827	1112.112	0.0341	3.619	-0.0028	-0.335
5	Sc0000010_4131152	1115.304	0.0201	2.097	-0.0000	-0.000
5	Sc0000010_4131151	1115.307	0.0000	0.003	0.0001	0.006
5	Sc0000010_4131149	1115.307	0.0146	1.563	0.0001	0.006
5	Sc0000010_3825226	1119.574	0.0161	1.720	0.0389	4.288
5	Sc0000010_4011820	1122.363	0.0108	1.157	-0.0022	-0.251
5	Sc0000010_1587867	1126.625	0.0132	1.416	-0.0021	-0.246
5	Sc0000010_1369443	1129.313	0.0554	6.933	0.0143	2.000
5	Sc0000010_3708409	1144.424	0.0737	8.792	-0.0021	-0.302
5	Sc0000366_592139	1146.698	0.1710	19.938	0.0048	0.715
5	Sc0000010_4275344	1164.362	0.2565	29.793	-0.0115	-2.136
5	Sc0000163_474554	1176.491	0.1112	12.591	0.0182	2.948
5	Sc0000249_573935	1190.071	0.0449	5.352	0.0469	7.104
5	Sc0000249_913184	1200.851	0.0702	8.096	-0.0006	-0.085
5	Sc0000034_604411	1207.832	0.0646	7.460	0.0240	3.319
5	Sc0000095_831670	1218.653	0.1088	12.742	0.0262	3.957
5	Sc0000539_146351	1230.475	0.0790	9.085	-0.0004	-0.056
5	Sc0000163_400728	1231.073	0.0059	0.597	0.0002	0.020
5	Sc0000163_400718	1231.073	0.0111	1.192	0.0002	0.020
5	Sc0000163_820444	1234.232	0.0111	1.192	-0.0050	-0.641
5	Sc0000163_820414	1234.232	0.0248	2.901	-0.0050	-0.641
5	Sc0000009_426401	1243.525	0.0387	4.482	0.0426	5.618
5	Sc0000009_129209	1250.881	0.0164	1.877	0.0025	0.333
5	Sc0000446_284212	1257.740	0.0357	3.930	0.0166	2.113
5	Sc0000163_118795	1264.153	0.0495	5.296	0.0056	0.650
5	Sc0000249_328613	1265.815	0.0184	1.888	0.0014	0.151
5	Sc0000446_178897	1269.746	0.0243	2.683	0.0172	2.064
5	Sc0000249_913179	1276.051	0.0675	7.836	-0.0014	-0.200
5	Sc0000184_1017755	1287.319	0.0664	7.813	0.0289	4.123
5	Sc0000184_759928	1295.821	0.0611	7.090	0.0194	2.731
5	Sc0000184_549239	1305.745	0.0850	9.707	0.0209	2.932
5	Sc0000184_762484	1314.131	0.0898	9.994	0.0076	1.026
5	Sc0000184_1024565	1321.513	0.0590	6.451	-0.0016	-0.203
5	Sc0000184_473770	1325.347	0.0387	4.163	0.0220	2.572
5	Sc0000184_1182907	1330.634	0.0246	2.663	0.0000	0.001
5	Sc0000184_1182911	1330.643	0.0505	5.327	-0.0000	-0.001
5	Sc0000325_543637	1335.962	0.0505	5.326	0.0105	1.218
5	Sc0000184_762436	1338.813	0.0006	0.057	-0.0005	-0.055
5	Sc0000184_762408	1339.850	0.0009	0.093	0.0200	2.086
5	Sc0000184_1072688	1341.935	0.0081	0.887	0.0186	2.084
5	Sc0000030_3462426	1346.501	0.0083	0.913	0.0000	0.002
5	Sc0000553_155850	1346.571	0.0524	5.924	-0.0001	-0.007
5	Sc0000184_1182901	1355.760	0.0655	7.417	0.0003	0.036
5	Sc0000856_20703	1362.590	0.0270	3.150	0.0011	0.151
5	Sc0000251_920202	1372.672	0.0132	1.587	0.0034	0.418
5	Sc0000251_920201	1372.672	0.0097	0.982	0.0034	0.418
5	Sc0000366_259197	1373.655	0.1081	12.712	-0.0009	-0.128
5	Sc0000249_868398	1388.416	0.1111	13.985	0.0052	1.256
5	Sc0000009_1775039	1418.126	0.0388	6.154	0.0535	13.190
5	Sc0000072_1810848	1440.257	0.0273	4.020	0.0009	0.133
5	Sc0000072_1810866	1440.378	0.0312	3.305	-0.0000	-0.003
5	Sc0000168_693539	1445.012	0.0313	3.316	0.0002	0.021
5	Sc0000168_832853	1445.143	0.0652	8.460	0.0000	0.006
5	xfSc0000020_447291	1462.588	0.0657	8.560	0.0397	7.023
5	xpSc0004154_3735	1477.219	0.0039	0.570	0.0811	14.572
5	Sc0000707_77243	1499.323	0.0571	10.911	0.0072	2.353
5	Sc0000140_441404	1537.500	0.0549	10.573	0.0355	10.076
5	Sc0000140_441377	1537.500	0.0392	5.444	0.0355	10.076
5	Sc0000146_793116	1556.666	0.0545	7.363	-0.0007	-0.137
5	Sc0000036_71833	1568.824	0.0189	2.377	0.0147	2.356
5	Sc0000158_190798	1581.463	0.0042	0.533	0.0576	8.064
5	Sc0000146_1138862	1589.719	0.0084	0.921	0.0026	0.333
5	xpSc0003928_3573	1594.649	0.0420	4.910	0.0386	5.002
5	Sc0000146_262413	1605.174	0.0511	5.925	0.0114	1.568
5	Sc0000146_262422	1611.204	0.0184	2.020	-0.0000	-0.002
5	Sc0000364_439657	1611.363	0.0958	10.594	0.0002	0.029
5	Sc0000451_396774	1621.798	0.1296	14.744	0.0262	3.952
5	Sc0000006_4202998	1633.815	0.0400	4.868	0.0505	7.289
5	Sc0000006_4291099	1643.835	0.0049	0.588	0.0151	2.017
5	Sc0000350_605973	1649.167	0.0017	0.195	0.0143	1.814
5	Sc0000146_1022346	1656.612	0.0141	1.687	0.0337	4.556
5	Sc0000146_961386	1666.605	0.0259	3.021	0.0224	3.040
5	Sc0000146_237021	1673.515	0.0169	1.883	0.0053	0.633
5	Sc0000146_442043	1676.252	0.0037	0.385	0.0218	2.722
5	Sc0000146_442061	1676.252	0.0376	4.364	0.0218	2.722
5	Sc0000036_715417	1685.885	0.0379	4.397	0.0689	9.009
5	Sc0000036_715430	1694.204	0.0183	2.019	0.0487	6.079
5	Sc0000036_692235	1699.990	0.0231	2.507	-0.0017	-0.198
5	Sc0000082_1730587	1701.746	0.0060	0.618	0.0036	0.401
5	Sc0000350_193936	1705.333	0.0316	3.427	0.0114	1.350
5	Sc0000036_1227588	1711.102	0.0310	3.358	0.0000	0.003
5	Sc0000036_1046473	1711.130	0.0093	0.968	0.0001	0.014
5	Sc0000036_972368	1713.562	0.0415	4.543	-0.0025	-0.301
5	Sc0000094_1740037	1720.557	0.0374	4.182	0.0227	2.976
5	Sc0000094_1066408	1728.612	0.0137	1.526	0.0247	3.067
5	Sc0000094_1095574	1733.009	0.0183	1.983	0.0118	1.401
5	Sc0000094_1065083	1737.844	0.0339	3.925	0.0639	7.926
5	Sc0000094_1348581	1747.787	0.0282	3.279	0.0178	2.198
5	Sc0000094_1095505	1749.367	0.0196	2.115	-0.0001	-0.008
5	Sc0000036_2438111	1754.666	0.0317	3.518	0.0209	2.594
5	Sc0000094_1095557	1761.401	0.0413	4.866	0.0602	7.937
5	Sc0000094_770727	1772.492	0.0254	3.074	0.0067	0.886
5	Sc0000094_770733	1772.492	0.0161	1.683	0.0067	0.886
5	Sc0000094_770241	1775.690	0.0326	3.414	-0.0014	-0.162
5	Sc0000036_2720595	1778.914	0.0206	2.200	0.0286	3.371
5	Sc0000506_31672	1785.544	0.0140	1.605	-0.0062	-0.826
5	Sc0000094_1103165	1793.141	0.0196	2.343	-0.0005	-0.073
5	Sc0000009_4357304	1804.730	0.0179	2.096	-0.0030	-0.421
5	Sc0000009_4162166	1809.069	0.0294	3.861	0.0244	3.716
5	Sc0000567_107994	1827.548	0.0264	3.607	0.0407	6.633
5	Sc0000151_991963	1836.781	0.0108	1.249	0.0346	4.380
5	Sc0000009_4204601	1841.505	0.0056	0.614	0.0375	4.262
5	Sc0000009_4204603	1841.505	0.0201	2.125	0.0375	4.262
5	Sc0000151_1263336	1845.355	0.0291	3.107	0.0181	2.110
5	Sc0000009_4039780	1850.185	0.0103	1.122	0.0191	2.206
5	Sc0000009_3808065	1853.552	0.0014	0.144	0.0000	0.002
5	Sc0000009_3808064	1853.556	0.0500	5.460	-0.0000	-0.001
5	Sc0000009_3560216	1860.679	0.0500	5.456	-0.0067	-0.868
5	Sc0000009_3712104	1860.679	0.0004	0.039	-0.0067	-0.868
5	xpSc0003993_65377	1866.050	0.0180	1.897	-0.0012	-0.142
5	Sc0000094_1679706	1869.603	0.0540	5.777	-0.0025	-0.306
5	Sc0000094_1358445	1875.341	0.1180	14.568	0.0059	0.950
5	Sc0000094_142816	1894.006	0.0819	10.667	0.0000	0.007
5	Sc0000036_2581430	1894.025	0.0089	1.048	0.0001	0.009
5	Sc0000030_1988091	1902.863	0.0114	1.337	0.0578	7.338
5	Sc0000094_770212	1909.711	0.0185	2.155	0.0275	3.617
5	Sc0000036_1319789	1918.350	0.0587	7.398	0.0072	1.154
5	Sc0000036_1962959	1934.103	0.0428	5.549	0.0000	0.000
6	xfSc0000005_228883	0.000	0.0032	0.503	0.0000	0.000
6	Sc0000161_1078994	22.869	0.0090	1.299	0.0310	6.354
6	Sc0000260_140605	39.173	0.0069	0.920	-0.0002	-0.039
6	xfSc0000074_71266	45.724	0.0060	0.658	0.0089	1.108
6	Sc0000161_908379	50.486	0.0532	5.941	0.0277	3.480
6	Sc0000161_777109	58.836	0.0703	7.784	-0.0030	-0.392
6	Sc0000260_56563	63.991	0.0243	2.640	0.0388	4.566
6	Sc0000161_328924	69.288	0.0078	0.871	-0.0040	-0.499
6	Sc0000260_29258	74.242	0.0084	0.906	0.0015	0.166
6	Sc0000161_777101	74.541	0.1129	12.715	0.0001	0.008
6	xfSc0000000_2058555	86.957	0.1367	15.170	0.0116	1.547
6	Sc0000053_987868	89.710	0.0450	4.735	0.0013	0.151
6	xfSc0000025_285463	94.919	0.0210	2.281	0.0177	2.053
6	Sc0000452_221478	98.151	0.0055	0.602	0.0169	1.995
6	Sc0000021_1897666	104.208	0.0344	3.801	0.0069	0.889
6	xfSc0000000_1675370	110.932	0.0644	7.152	0.0170	2.201
6	Sc0000021_1391614	118.292	0.0490	5.539	0.0217	2.883
6	Sc0000021_3737374	126.535	0.1039	12.647	0.0121	1.916
6	Sc0000452_242997	142.301	0.0994	11.954	0.0006	0.080
6	Sc0000021_3801981	143.492	0.0775	8.239	0.0006	0.068
6	Sc0000007_1987501	150.540	0.0859	9.109	-0.0011	-0.135
6	Sc0000007_3100999	152.601	0.0375	3.869	0.0009	0.095
6	Sc0000201_971869	155.779	0.0173	1.807	0.0165	2.008
6	Sc0000201_971871	155.779	0.0000	0.000	0.0165	2.008
6	Sc0000201_971873	155.779	0.0198	2.257	0.0165	2.008
6	Sc0000007_1928249	163.375	0.0645	7.479	0.0288	3.974
6	Sc0000007_2908372	173.796	0.0447	5.223	-0.0000	-0.000
6	Sc0000007_2908363	173.797	0.0000	0.001	-0.0000	-0.000
6	Sc0000007_2908396	173.797	0.0572	6.678	-0.0000	-0.000
6	Sc0000007_952953	184.889	0.0745	8.507	0.0212	2.776
6	Sc0000201_888601	188.571	0.0263	2.776	-0.0012	-0.134
6	Sc0000007_3588008	191.518	0.0234	2.506	0.0187	2.132
6	Sc0000201_574510	196.253	0.0586	7.182	0.0017	0.222
6	Sc0000021_2206124	205.554	0.0652	7.769	-0.0012	-0.154
6	Sc0000452_148955	207.701	0.0427	4.360	-0.0002	-0.021
6	xfSc0000000_91439	209.914	0.0462	5.353	-0.0040	-0.554
6	xfSc0000025_413131	223.810	0.0251	3.219	0.0616	9.630
6	Sc0000021_1897463	237.144	0.0114	1.248	0.0315	4.305
6	Sc0000021_3027182	241.647	0.0588	7.014	0.0342	4.616
6	xfSc0000000_1638476	254.481	0.0485	5.897	-0.0000	-0.002
6	xfSc0000000_1638493	254.532	0.0317	4.036	0.0002	0.029
6	Sc0000021_1624167	268.848	0.0422	5.312	0.0326	5.008
6	Sc0000021_2060305	278.527	0.0485	5.646	0.0625	8.412
6	Sc0000021_3760712	287.936	0.0536	6.077	-0.0053	-0.716
6	Sc0000021_2733575	292.973	0.0392	4.118	0.0029	0.329
6	Sc0000007_464857	295.334	0.0559	5.756	-0.0010	-0.113
6	Sc0000007_366950	298.730	0.0593	6.367	0.0087	1.064
6	xfSc0000000_1347535	305.989	0.0489	5.424	0.0285	3.568
6	xfSc0000000_1600112	311.722	0.0224	2.453	-0.0013	-0.153
6	xfSc0000000_990118	311.722	0.0007	0.071	-0.0013	-0.153
6	xfSc0000000_1600090	313.003	0.0058	0.631	0.0088	0.977
6	Sc0000021_3416800	317.565	0.0090	0.983	0.0164	1.943
6	Sc0000021_2044296	322.435	0.0113	1.319	0.0339	4.342
6	Sc0000007_707238	332.178	0.0506	5.789	0.0341	4.713
6	Sc0000201_418239	340.918	0.0513	5.742	-0.0026	-0.322
6	Sc0000007_955196	343.381	0.0253	2.719	0.0188	2.146
6	Sc0000201_418288	348.585	0.0172	1.869	-0.0003	-0.030
6	Sc0000201_159033	348.585	0.0020	0.202	-0.0003	-0.030
6	Sc0000201_418263	349.772	0.0057	0.621	-0.0012	-0.134
6	Sc0000223_1028664	355.831	0.0160	1.718	0.0206	2.445
6	Sc0000007_3101016	359.511	0.0123	1.311	0.0000	0.001
6	Sc0000007_3101006	359.523	0.0491	6.455	-0.0000	-0.002
6	Sc0000021_2658754	376.531	0.0521	6.873	0.0983	15.979
6	Sc0000201_574132	391.999	0.0104	1.353	0.0241	4.065
6	Sc0000007_2590961	404.820	0.0154	1.985	0.0071	1.155
6	Sc0000223_617708	417.172	0.0264	3.111	0.0349	4.887
6	Sc0000223_310690	424.143	0.0753	8.761	-0.0089	-1.298
6	Sc0000201_618755	435.620	0.0710	8.856	0.0162	2.978
6	Sc0000007_1731306	456.075	0.0745	12.498	0.0573	11.804
6	xpSc0004280_6292	477.814	0.0762	12.458	0.0480	8.910
6	Sc0000007_2835714	491.526	0.0178	2.341	0.0015	0.213
6	Sc0000007_2519258	496.364	0.0207	2.250	0.0297	3.509
6	Sc0000007_788086	501.604	0.0292	3.132	0.0188	2.163
6	Sc0000201_827674	504.337	0.0205	2.200	0.0285	3.256
6	Sc0000007_1369961	509.832	0.0188	2.085	-0.0026	-0.334
6	Sc0000223_310715	515.840	0.0171	2.057	0.0010	0.150
6	Sc0000021_1665818	529.459	0.0372	4.674	0.0246	3.739
6	Sc0000021_1771671	538.673	0.0928	10.443	0.0165	2.217
6	xfSc0000000_2058566	545.495	0.1239	13.227	-0.0033	-0.426
6	Sc0000021_3139908	551.900	0.0637	6.767	0.0007	0.077
6	Sc0000007_329263	552.262	0.0503	5.486	-0.0002	-0.028
6	Sc0000021_3166490	559.469	0.0569	6.186	0.0038	0.457
6	Sc0000021_2315607	562.317	0.0329	3.669	0.0240	2.907
6	Sc0000008_994741	570.485	0.0389	4.479	0.0150	2.042
6	xfSc0000000_990110	578.860	0.0247	2.732	0.0004	0.046
6	Sc0000532_172118	579.720	0.1369	15.693	-0.0008	-0.110
6	xfSc0000025_426055	594.553	0.1285	14.851	-0.0000	-0.001
6	xfSc0000025_426062	594.571	0.0482	7.155	-0.0000	-0.007
6	xfSc0000005_767132	617.980	0.0673	9.555	-0.0145	-3.060
6	xfSc0000005_698822	630.430	0.0348	4.241	0.0407	5.898
6	Sc0000232_271203	639.514	0.0606	7.603	0.0575	8.585
6	Sc0000317_2048	654.845	0.0513	6.491	0.0142	2.193
6	Sc0000521_45021	662.387	0.0099	1.146	0.0298	3.897
6	Sc0000317_222374	670.168	0.0144	1.815	0.0647	9.057
6	xpSc0004627_6091	683.805	0.0487	6.354	0.0075	1.340
6	Sc0000062_657658	699.759	0.0619	7.614	0.0484	7.033
6	Sc0000062_1419694	706.039	0.0244	2.689	-0.0000	-0.002
6	xfSc0000005_246197	706.087	0.0410	5.003	-0.0001	-0.011
6	xfSc0000005_567002	718.632	0.0903	10.809	0.0253	3.895
6	xfSc0000005_767889	729.663	0.1397	16.247	0.0432	6.490
6	Sc0000232_843224	742.230	0.0898	10.393	0.0310	4.208
6	Sc0000232_843192	742.230	0.0076	0.840	0.0310	4.208
6	Sc0000317_222377	747.110	0.0077	0.854	0.0164	1.960
6	Sc0000232_535151	752.038	0.0018	0.198	0.0377	4.282
6	Sc0000232_535245	755.671	0.0017	0.183	-0.0007	-0.079
6	Sc0000232_535280	755.671	0.0005	0.056	-0.0007	-0.079
6	Sc0000232_184905	756.702	0.0005	0.056	-0.0004	-0.044
6	Sc0000232_184906	756.702	0.0000	0.000	-0.0004	-0.044
6	Sc0000232_184907	756.702	0.0009	0.091	-0.0004	-0.044
6	Sc0000232_209026	758.786	0.0009	0.091	-0.0000	-0.000
6	Sc0000232_209001	758.786	0.0000	0.003	-0.0000	-0.000
6	Sc0000232_665194	758.789	0.0088	0.906	-0.0000	-0.000
6	Sc0000232_209004	760.882	0.0122	1.250	0.0006	0.060
6	Sc0000521_137188	761.229	0.0577	6.088	-0.0001	-0.010
6	Sc0000062_1573904	766.970	0.0862	9.300	0.0328	4.081
6	Sc0000093_1527325	774.167	0.0459	5.338	0.0107	1.581
6	Sc0000062_1689322	787.103	0.0312	4.022	0.0540	8.199
6	Sc0000222_808285	799.244	0.0406	5.097	0.0277	4.020
6	Sc0000062_206790	807.759	0.0234	2.854	0.0125	1.624
6	Sc0000062_206795	807.759	0.0000	0.000	0.0125	1.624
6	Sc0000062_206786	807.759	0.0045	0.494	0.0125	1.624
6	Sc0000222_720833	813.196	0.0061	0.666	0.0251	2.791
6	Sc0000222_720836	814.544	0.0091	0.961	-0.0008	-0.088
6	Sc0000062_473524	818.191	0.0201	2.078	-0.0004	-0.047
6	Sc0000062_1628990	819.480	0.0328	3.337	-0.0001	-0.011
6	Sc0000062_1179409	821.529	0.0326	3.346	-0.0010	-0.107
6	Sc0000380_229023	824.031	0.0138	1.428	0.0047	0.509
6	Sc0000380_229029	826.029	0.0115	1.320	0.0086	1.046
6	Sc0000062_1235464	834.047	0.0245	2.823	0.0436	5.627
6	Sc0000305_433546	841.640	0.0143	1.634	0.0471	6.436
6	Sc0000305_433555	841.640	0.0000	0.000	0.0471	6.436
6	Sc0000305_433559	841.640	0.0127	1.568	0.0471	6.436
6	Sc0000291_452540	852.961	0.0127	1.570	-0.0020	-0.259
6	Sc0000291_452557	854.099	0.0141	1.529	0.0011	0.125
6	Sc0000291_149981	857.264	0.0141	1.527	0.0256	3.555
6	Sc0000291_149962	857.264	0.0218	2.861	0.0256	3.555
6	Sc0000018_2423097	872.253	0.0703	8.305	0.0552	8.147
6	Sc0000018_2531224	880.822	0.0587	6.506	0.0041	0.506
6	Sc0000018_2646454	883.236	0.0448	4.869	0.0053	0.627
6	Sc0000180_852187	889.901	0.0707	7.780	0.0168	2.152
6	Sc0000282_392818	896.732	0.0595	6.561	0.0243	3.059
6	Sc0000282_175728	903.025	0.0473	5.234	0.0001	0.009
6	Sc0000018_3350741	909.376	0.0283	3.108	0.0125	1.494
6	Sc0000018_2894212	912.737	0.0063	0.656	-0.0001	-0.009
6	Sc0000018_2894242	912.932	0.0362	3.741	-0.0001	-0.006
6	Sc0000018_3518388	916.478	0.0549	5.786	0.0061	0.721
6	Sc0000018_3562692	921.575	0.0491	5.357	0.0367	4.396
6	Sc0000018_3518391	927.771	0.0459	4.947	-0.0028	-0.335
6	Sc0000018_3703696	931.071	0.0252	2.672	0.0181	2.076
6	Sc0000018_3330974	935.713	0.0235	2.540	0.0184	2.177
6	Sc0000018_3062143	940.441	0.0760	9.232	0.0215	3.090
6	xfSc0000033_191216	955.397	0.0615	7.652	0.0000	0.006
6	xfSc0000033_191210	955.514	0.0020	0.197	-0.0000	-0.000
6	xfSc0000033_191221	955.594	0.0797	13.115	-0.0001	-0.010
6	Sc0000180_1121367	987.363	0.1064	17.849	0.1572	36.841
6	Sc0000180_1041715	1017.719	0.0436	6.589	0.0256	5.033
6	Sc0000180_695943	1023.663	0.0163	1.800	-0.0000	-0.003
6	xpSc0003933_20628	1023.689	0.0445	5.663	-0.0000	-0.001
6	Sc0000018_2010798	1038.612	0.0619	7.630	0.0533	7.684
6	Sc0000018_2654476	1045.872	0.0686	7.833	0.0126	1.736
6	Sc0000018_2926615	1055.560	0.0756	8.496	0.0193	2.534
6	Sc0000180_695961	1060.849	0.0246	2.663	-0.0000	-0.001
6	Sc0000180_695967	1060.856	0.0034	0.344	-0.0000	-0.000
6	Sc0000180_852190	1061.193	0.0506	5.604	-0.0001	-0.011
6	Sc0000018_2039051	1069.317	0.0560	6.275	0.0108	1.440
6	Sc0000024_241471	1076.487	0.0154	1.722	0.0368	4.445
6	Sc0000215_492702	1080.977	0.0237	2.454	0.0012	0.141
[truncated: 2,700 more rows]

## Sheet: Male_F8
Supplemental Table S4. All markers in Paternal Map from Family 8, with their position and values of Fit and Stress from JoinMap4.1
LG	Locus	Position	N.N. Fit	N.N. Fit (cM)	N.N. Stress	N.N. Stress (cM)
1	xpSc0003916_110085	0.000	0.0092	1.516	0.0000	0.000
1	Sc0000055_413298	24.025	0.0132	2.078	0.0891	16.997
1	Sc0000115_1420740	41.034	0.0445	5.664	0.0252	4.487
1	Sc0000147_828354	55.088	0.1023	13.749	0.0363	6.855
1	Sc0000115_1493854	76.300	0.0699	9.470	-0.0009	-0.135
1	Sc0000089_463601	77.124	0.0188	1.956	0.0009	0.096
1	Sc0000055_1577705	81.035	0.0200	2.138	0.0167	1.918
1	Sc0000357_121531	84.899	0.0246	2.552	-0.0005	-0.051
1	Sc0000105_390709	86.445	0.0326	3.309	-0.0004	-0.045
1	Sc0000105_390714	88.208	0.0411	4.263	-0.0011	-0.123
1	Sc0000187_31799	91.942	0.0238	2.504	0.0000	0.002
1	Sc0000105_1335804	91.947	0.0269	2.953	0.0000	0.002
1	Sc0000033_2296641	98.174	0.0296	3.283	0.0422	5.531
1	Sc0000173_1114119	108.218	0.0028	0.336	0.0021	0.317
1	Sc0000173_1114093	108.218	0.0340	4.094	0.0021	0.317
1	Sc0000173_828940	119.597	0.0566	6.897	0.0649	9.424
1	Sc0000173_998852	131.687	0.0226	2.803	0.0149	1.992
1	Sc0000173_998851	131.687	0.0345	3.573	0.0149	1.992
1	Sc0000173_397058	135.259	0.0667	6.901	-0.0014	-0.157
1	Sc0000173_542681	138.588	0.0706	7.795	-0.0042	-0.544
1	Sc0000033_2470466	148.416	0.0659	7.581	0.0378	5.096
1	Sc0000173_1100732	156.080	0.0930	10.132	0.0139	1.825
1	Sc0000055_1019913	163.097	0.0699	7.458	0.0001	0.011
1	Sc0000089_211752	163.537	0.0254	2.746	-0.0002	-0.026
1	Sc0000105_979713	169.234	0.0753	8.257	0.0194	2.467
1	Sc0000105_1068156	176.880	0.0729	7.858	0.0021	0.256
1	Sc0000105_1099951	178.787	0.0369	4.030	0.0030	0.365
1	Sc0000187_632793	187.587	0.0417	5.005	0.0199	2.904
1	Sc0000357_534136	199.186	0.0529	6.298	0.0477	6.752
1	Sc0000055_820502	208.379	0.0298	3.453	-0.0019	-0.240
1	Sc0000055_820500	210.028	0.0105	1.145	0.0003	0.035
1	Sc0000357_571067	215.061	0.0339	3.640	0.0182	2.156
1	Sc0000115_1420753	219.515	0.0603	6.779	-0.0052	-0.700
1	Sc0000055_2305866	229.126	0.0956	11.293	0.0616	8.752
1	Sc0000115_1420755	241.532	0.0629	7.431	-0.0005	-0.070
1	Sc0000190_1120323	241.919	0.0383	3.959	0.0003	0.033
1	Sc0000255_524211	245.491	0.0498	5.130	-0.0006	-0.068
1	Sc0000055_773483	247.049	0.0214	2.168	-0.0002	-0.017
1	Sc0000147_783692	247.658	0.0849	9.507	0.0001	0.014
1	Sc0000147_905050	258.223	0.0930	10.402	0.0486	6.098
1	Sc0000357_363854	262.053	0.0237	2.494	-0.0014	-0.163
1	Sc0000089_1323272	264.142	0.0327	3.352	-0.0009	-0.101
1	Sc0000089_463600	266.504	0.0480	4.918	-0.0009	-0.100
1	Sc0000055_2169525	269.060	0.0270	2.769	0.0100	1.076
1	Sc0000089_463596	270.589	0.0511	5.685	0.0178	2.113
1	Sc0000187_840447	278.802	0.0522	5.785	-0.0005	-0.054
1	Sc0000248_384961	279.115	0.0122	1.293	0.0006	0.062
1	Sc0000248_384982	283.221	0.0091	0.980	0.0314	4.092
1	Sc0000248_384990	283.221	0.0260	3.148	0.0314	4.092
1	Sc0000147_39646	294.386	0.0328	3.947	0.0524	7.214
1	Sc0000187_1088830	302.892	0.0178	2.060	-0.0025	-0.340
1	Sc0000105_559438	310.283	0.0624	6.958	0.0221	2.929
1	Sc0000089_1673736	318.362	0.0638	6.959	0.0009	0.113
1	xfSc0000029_380869	319.624	0.0618	6.745	-0.0006	-0.073
1	Sc0000535_261099	327.672	0.0759	8.434	-0.0031	-0.420
1	Sc0000115_1101840	334.471	0.0320	3.639	0.0127	1.822
1	Sc0000105_1068166	346.498	0.0060	0.756	0.0184	2.969
1	Sc0000173_1199853	359.851	0.0031	0.441	0.0360	6.311
1	Sc0000173_938410	377.794	0.0135	1.655	0.0161	2.674
1	Sc0000033_2557206	386.497	0.0206	2.480	-0.0076	-1.142
1	Sc0000173_189469	397.728	0.0197	2.314	-0.0010	-0.144
1	Sc0000033_2318686	403.667	0.0806	9.909	-0.0141	-2.209
1	Sc0000147_1216849	419.137	0.0710	8.840	-0.0000	-0.006
1	Sc0000115_1084898	419.184	0.0273	2.896	0.0002	0.020
1	Sc0000357_392251	423.672	0.0275	2.920	0.0000	0.004
1	Sc0000055_674153	423.744	0.1838	22.878	-0.0001	-0.019
1	Sc0000115_801758	446.550	0.1920	23.700	-0.0012	-0.190
1	Sc0000006_1266562	447.443	0.0089	0.894	0.0002	0.018
1	Sc0000006_1266561	447.443	0.0029	0.295	0.0002	0.018
1	Sc0000115_801756	447.738	0.0934	12.239	-0.0002	-0.029
1	Sc0000255_221675	467.700	0.0945	12.372	0.0325	4.975
1	Sc0000115_735277	471.518	0.0195	2.145	0.0006	0.077
1	xfSc0000146_93842	477.586	0.0155	1.720	-0.0000	-0.000
1	xfSc0000146_93863	477.588	0.0378	4.218	-0.0000	-0.000
1	Sc0000055_489702	485.139	0.0544	5.898	0.0119	1.407
1	Sc0000089_161971	486.821	0.0674	7.200	0.0028	0.329
1	xpSc0003916_202313	493.655	0.0646	7.150	0.0011	0.156
1	Sc0000055_385433	503.116	0.0143	1.716	0.0436	6.941
1	Sc0000147_658441	520.442	0.0052	0.712	0.0555	9.612
1	Sc0000115_1135514	535.497	0.0713	9.048	0.0183	3.290
1	Sc0000055_2240856	551.432	0.0670	8.448	-0.0000	-0.005
1	Sc0000055_2240878	551.459	0.0365	4.211	-0.0000	-0.003
1	Sc0000089_1404478	560.732	0.0415	4.731	0.0178	2.175
1	xfSc0001932_5085	562.649	0.0269	2.875	0.0216	2.415
1	Sc0000115_1016778	567.541	0.0285	3.020	-0.0005	-0.058
1	Sc0000187_288855	568.234	0.0607	6.382	-0.0004	-0.047
1	Sc0000033_2296660	573.923	0.0717	8.089	0.0190	2.843
1	Sc0000173_326025	589.736	0.0436	5.615	0.0566	8.627
1	Sc0000053_1822550	599.411	0.0257	3.216	0.0159	2.057
1	Sc0000053_1822557	599.411	0.0008	0.088	0.0159	2.057
1	Sc0000053_1822552	603.674	0.0121	1.288	0.0141	1.628
1	Sc0000085_1072364	607.405	0.0187	1.945	0.0050	0.539
1	Sc0000085_1072387	608.151	0.0469	4.979	0.0029	0.325
1	Sc0000033_3154998	613.754	0.0497	5.325	0.0071	0.855
1	Sc0000173_152897	617.624	0.0300	3.107	0.0180	1.985
1	Sc0000033_3006570	619.639	0.0426	4.351	-0.0003	-0.036
1	Sc0000033_2811784	621.975	0.0568	5.966	0.0200	2.276
1	Sc0000033_2781237	627.144	0.0362	3.856	-0.0001	-0.009
1	Sc0000173_1100750	627.369	0.0022	0.225	0.0011	0.113
1	Sc0000173_2092	627.369	0.0120	1.248	0.0011	0.113
1	Sc0000033_2998345	629.883	0.0247	2.601	0.0187	2.082
1	Sc0000173_1110292	633.705	0.0128	1.357	-0.0000	-0.000
1	Sc0000173_1110308	633.710	0.0180	1.921	0.0000	0.004
1	Sc0000033_3006601	638.036	0.0366	4.073	0.0321	3.963
1	Sc0000033_3136889	646.170	0.0454	5.383	0.0275	3.890
1	Sc0000105_1659127	657.349	0.0274	3.297	0.0001	0.013
1	Sc0000105_1659080	657.421	0.0427	4.455	-0.0000	-0.004
1	Sc0000055_206177	661.804	0.0663	7.028	-0.0020	-0.243
1	Sc0000187_743494	667.307	0.0243	2.644	0.0851	10.801
1	Sc0000187_743490	667.307	0.0366	4.443	0.0851	10.801
1	Sc0000187_1117489	679.226	0.0397	4.765	-0.0030	-0.398
1	Sc0000187_1102392	680.956	0.0209	2.179	0.0222	2.388
1	Sc0000115_1016779	684.080	0.0181	1.893	-0.0000	-0.002
1	Sc0000187_282513	684.115	0.0004	0.036	-0.0001	-0.006
1	Sc0000187_282439	684.115	0.0284	3.210	-0.0001	-0.006
1	xpSc0003868_228067	691.823	0.0284	3.210	0.0918	11.157
1	xpSc0003868_228035	691.823	0.0015	0.174	0.0918	11.157
1	xfSc0000029_16356	699.530	0.0350	3.643	0.0149	1.830
1	Sc0000357_363975	702.999	0.0676	7.001	-0.0012	-0.139
1	Sc0000357_363984	706.531	0.0635	6.759	0.0261	3.079
1	Sc0000147_259552	712.790	0.0432	4.668	0.0180	2.116
1	Sc0000055_674133	715.768	0.0138	1.442	-0.0000	-0.000
1	Sc0000055_674144	715.770	0.0353	3.750	-0.0000	-0.000
1	Sc0000255_241470	720.695	0.0512	5.449	-0.0034	-0.413
1	Sc0000147_594744	724.865	0.0226	2.427	0.0375	4.274
1	Sc0000115_884662	729.440	0.0113	1.201	0.0030	0.344
1	Sc0000147_1216848	731.149	0.0097	1.005	0.0195	2.093
1	Sc0000055_1705645	733.902	0.0069	0.719	-0.0005	-0.059
1	Sc0000255_409377	734.933	0.0018	0.189	0.0198	2.110
1	Sc0000255_409375	734.933	0.0191	1.999	0.0198	2.110
1	Sc0000147_517208	738.248	0.0205	2.146	0.0189	2.084
1	Sc0000055_27939	740.835	0.0252	2.680	0.0036	0.414
1	Sc0000190_146677	745.122	0.0729	7.911	0.0076	0.954
1	Sc0000115_792645	752.387	0.0651	7.119	0.0290	3.586
1	Sc0000055_703730	757.519	0.0201	2.195	-0.0038	-0.466
1	Sc0000055_1723135	762.265	0.0041	0.454	0.0164	2.169
1	Sc0000055_1723159	762.265	0.0172	2.071	0.0164	2.169
1	Sc0000255_921105	772.462	0.0218	2.709	-0.0046	-0.801
1	Sc0000024_3224924	789.613	0.0176	2.303	0.0378	6.470
1	Sc0000024_3267895	802.646	0.0330	3.952	-0.0001	-0.020
1	Sc0000024_2394509	810.710	0.0423	4.753	0.0146	1.904
1	Sc0000024_3391688	816.881	0.0667	7.303	0.0118	1.504
1	Sc0000024_947305	823.605	0.0791	8.437	0.0008	0.097
1	Sc0000024_3714683	827.205	0.0706	7.321	0.0047	0.540
1	Sc0000024_849900	830.926	0.0778	8.263	0.0077	0.933
1	Sc0000024_1842886	837.163	0.0476	5.151	0.0124	1.505
1	Sc0000024_1153968	841.432	0.0145	1.551	0.0223	2.547
1	Sc0000024_2937737	845.007	0.0409	4.743	-0.0022	-0.292
1	Sc0000019_2246245	855.484	0.0482	5.772	0.0265	3.904
1	xfSc0000022_415492	866.250	0.0440	4.830	0.0086	1.116
1	Sc0000006_1524142	869.109	0.0927	9.807	-0.0017	-0.213
1	xfSc0000022_327982	876.057	0.1089	12.055	0.0133	1.830
1	Sc0000019_1903662	886.007	0.0760	8.707	0.0230	3.177
1	Sc0000019_2129025	893.834	0.0319	3.600	0.0323	4.787
1	Sc0000019_2129053	893.834	0.0640	7.852	0.0323	4.787
1	Sc0000042_1243258	908.024	0.0959	11.400	0.0193	2.877
1	Sc0000493_133144	915.145	0.0619	6.883	0.0174	2.251
1	Sc0000493_295163	922.053	0.0512	5.812	0.0043	0.591
1	Sc0000019_2768672	931.206	0.0768	8.379	-0.0018	-0.239
1	Sc0000006_413587	937.109	0.0942	9.913	-0.0019	-0.238
1	Sc0000006_561543	941.119	0.0477	4.935	0.0020	0.217
1	Sc0000019_2151904	942.043	0.1354	15.478	0.0005	0.066
1	Sc0000019_2961440	956.598	0.1281	14.732	-0.0002	-0.033
1	Sc0000006_413574	956.775	0.0068	0.687	0.0002	0.017
1	Sc0000006_110226	957.284	0.0120	1.211	-0.0001	-0.007
1	Sc0000006_600606	957.986	0.0083	0.833	-0.0000	-0.002
1	xfSc0000118_121468	958.117	0.0447	4.934	-0.0002	-0.019
1	Sc0000019_2075217	965.624	0.0726	8.439	0.0689	9.392
1	Sc0000493_267570	978.375	0.0737	8.826	0.0492	7.257
1	xfSc0000009_264893	988.698	0.0466	5.402	0.0002	0.022
1	Sc0000493_58012	988.909	0.0266	3.110	0.0004	0.044
1	xfSc0000022_355261	998.838	0.0651	7.677	0.0155	2.276
1	Sc0000019_2197288	1009.336	0.0656	7.335	0.0038	0.490
1	Sc0000006_68116	1011.893	0.0555	5.837	-0.0015	-0.173
1	xfSc0000080_28441	1016.991	0.0306	3.280	0.0270	3.648
1	xfSc0000080_28451	1016.991	0.1053	11.821	0.0270	3.648
1	Sc0000042_144973	1028.812	0.1178	13.091	0.0001	0.015
1	Sc0000311_594689	1030.082	0.0313	3.659	0.0008	0.104
1	Sc0000042_2309328	1043.325	0.0412	5.326	0.0994	15.010
1	Sc0000019_2123070	1058.390	0.0257	3.301	0.0327	4.600
1	Sc0000006_1422499	1062.703	0.0034	0.364	-0.0008	-0.094
1	Sc0000006_1422481	1062.703	0.0003	0.032	-0.0008	-0.094
1	xfSc0000009_588215	1063.735	0.0025	0.257	0.0031	0.328
1	Sc0000006_1422423	1065.047	0.0043	0.438	-0.0004	-0.043
1	Sc0000019_624456	1066.731	0.0071	0.763	-0.0011	-0.121
1	xfSc0000042_280771	1071.762	0.0074	0.824	0.0470	5.657
1	Sc0000019_184336	1078.864	0.0222	2.451	0.0517	6.274
1	Sc0000019_802368	1084.572	0.0375	3.976	0.0185	2.109
1	Sc0000019_1993602	1086.371	0.0177	1.805	-0.0000	-0.000
1	Sc0000019_2880503	1086.378	0.0001	0.006	-0.0000	-0.001
1	Sc0000019_923384	1086.378	0.0299	3.237	-0.0000	-0.001
1	Sc0000019_300886	1091.996	0.0443	4.780	0.0597	6.793
1	Sc0000019_300971	1096.243	0.0235	2.514	0.0146	1.678
1	Sc0000019_2249808	1099.778	0.0193	2.072	-0.0027	-0.325
1	Sc0000019_2702909	1104.369	0.0235	2.659	0.0137	1.754
1	xfSc0000009_368350	1113.082	0.0222	2.576	0.0571	7.258
1	Sc0000181_1185782	1120.059	0.0092	1.044	0.0003	0.036
1	Sc0000006_1524114	1120.086	0.0143	1.451	-0.0000	-0.001
1	Sc0000042_1927064	1121.510	0.0141	1.425	-0.0000	-0.000
1	Sc0000042_1927066	1121.511	0.0354	4.191	-0.0000	-0.000
1	Sc0000042_2312190	1132.058	0.0421	5.017	0.0707	9.878
1	Sc0000311_558836	1143.268	0.0099	1.185	-0.0029	-0.398
1	Sc0000042_1148143	1147.999	0.0142	1.633	0.0497	6.061
1	Sc0000311_603381	1156.230	0.0134	1.536	0.0160	1.981
1	Sc0000042_953287	1159.720	0.0024	0.261	0.0195	2.107
1	Sc0000042_953288	1159.720	0.0000	0.000	0.0195	2.107
1	Sc0000042_953290	1159.720	0.0018	0.181	0.0195	2.107
1	Sc0000042_438748	1161.064	0.0018	0.182	-0.0000	-0.000
1	Sc0000042_438780	1161.065	0.0220	2.302	-0.0000	-0.000
1	Sc0000042_1492532	1164.529	0.0245	2.563	0.0392	4.231
1	Sc0000311_543979	1167.063	0.0030	0.318	0.0081	0.861
1	Sc0000042_438897	1168.094	0.0005	0.056	-0.0005	-0.059
1	Sc0000042_1541957	1168.094	0.0054	0.568	-0.0005	-0.059
1	Sc0000042_1432056	1170.860	0.0089	0.925	-0.0008	-0.089
1	Sc0000042_953306	1172.394	0.0108	1.093	0.0019	0.199
1	Sc0000042_1891257	1173.130	0.0654	7.294	-0.0005	-0.057
1	Sc0000078_1643502	1182.466	0.1019	11.444	0.0551	7.236
1	Sc0000079_456180	1190.383	0.0484	5.342	-0.0002	-0.018
1	Sc0000198_775803	1190.840	0.0076	0.771	0.0010	0.105
1	Sc0000041_847515	1192.291	0.0031	0.315	0.0011	0.115
1	Sc0000041_847521	1192.291	0.0099	1.020	0.0011	0.115
1	Sc0000079_760164	1194.375	0.0099	1.020	-0.0002	-0.021
1	Sc0000311_342397	1194.375	0.0000	0.000	-0.0002	-0.021
1	Sc0000078_1801222	1194.375	0.0000	0.000	-0.0002	-0.021
1	Sc0000311_342400	1194.375	0.0048	0.480	-0.0002	-0.021
1	Sc0000198_477051	1194.855	0.0102	1.028	-0.0000	-0.003
1	Sc0000079_869085	1195.402	0.0108	1.081	0.0053	0.538
1	Sc0000198_477036	1195.936	0.0102	1.026	-0.0001	-0.005
1	Sc0000041_1518955	1196.428	0.0049	0.492	0.0093	0.972
1	Sc0000079_760167	1196.428	0.0000	0.000	0.0093	0.972
1	Sc0000078_1801221	1196.428	0.0000	0.000	0.0093	0.972
1	xfSc0000048_173683	1196.428	0.0093	0.957	0.0093	0.972
1	Sc0000078_1643308	1198.472	0.0100	1.029	-0.0000	-0.003
1	Sc0000041_2206516	1198.544	0.0066	0.694	-0.0000	-0.005
1	Sc0000041_848661	1201.667	0.0065	0.681	0.0196	2.099
1	Sc0000079_386752	1202.998	0.0045	0.482	-0.0006	-0.069
1	Sc0000041_1407978	1206.499	0.0069	0.738	0.0133	1.495
1	Sc0000198_780729	1209.481	0.0073	0.764	0.0002	0.018
1	Sc0000198_780747	1211.570	0.0123	1.254	0.0012	0.130
1	Sc0000079_869142	1212.375	0.0832	9.492	-0.0005	-0.063
1	Sc0000078_1445957	1224.005	0.0752	8.688	0.0261	3.485
1	Sc0000078_1445949	1224.005	0.0438	4.579	0.0261	3.485
1	Sc0000079_758157	1228.584	0.0882	9.236	-0.0008	-0.093
1	Sc0000078_1365580	1233.241	0.0690	7.443	0.0163	2.048
1	Sc0000006_2267926	1241.031	0.0562	6.570	0.0313	4.343
1	Sc0000041_831263	1251.845	0.0412	4.876	0.0250	3.460
1	Sc0000079_605322	1259.004	0.0330	3.494	0.0084	1.012
1	Sc0000041_447480	1261.407	0.0437	4.469	-0.0006	-0.064
1	Sc0000041_847257	1263.473	0.0372	3.887	0.0023	0.257
1	Sc0000078_935462	1267.961	0.0329	3.445	0.0012	0.135
1	Sc0000041_895997	1269.586	0.0332	3.432	-0.0008	-0.083
1	Sc0000006_2759426	1272.801	0.0407	4.284	-0.0012	-0.139
1	Sc0000041_387862	1276.892	0.0450	4.769	0.0185	2.134
1	Sc0000198_790975	1280.908	0.0375	3.961	-0.0015	-0.171
1	Sc0000216_97760	1284.190	0.0384	4.139	0.0071	0.840
1	Sc0000079_218895	1290.051	0.0580	6.542	0.0246	3.206
1	Sc0000078_597902	1298.966	0.0524	5.876	0.0067	0.867
1	Sc0000041_1407642	1303.270	0.0294	3.077	-0.0002	-0.027
1	Sc0000198_477033	1304.544	0.0282	2.860	-0.0003	-0.031
1	Sc0000078_669984	1306.131	0.0317	3.358	0.0002	0.025
1	Sc0000006_3142239	1311.904	0.0460	5.222	0.0244	3.168
1	Sc0000041_1518956	1320.815	0.0327	3.734	0.0012	0.138
1	Sc0000041_2589306	1321.097	0.0563	5.936	-0.0002	-0.018
1	Sc0000041_2129359	1326.751	0.0726	7.678	0.0101	1.213
1	Sc0000078_595144	1330.662	0.0392	4.151	-0.0017	-0.198
1	Sc0000041_2181798	1334.608	0.0360	3.920	0.0339	4.053
1	Sc0000078_595138	1341.578	0.0358	3.982	0.0157	1.996
1	Sc0000198_767485	1347.472	0.0547	6.088	0.0205	2.619
1	Sc0000079_869138	1355.076	0.0586	6.339	-0.0013	-0.154
1	Sc0000041_2229495	1357.517	0.0701	8.976	0.0038	0.602
1	xpSc0003971_58249	1378.098	0.0545	7.585	0.0552	9.527
1	Sc0000079_1033942	1389.615	0.0098	1.238	0.0092	1.388
1	Sc0000198_701375	1399.179	0.0072	0.790	-0.0045	-0.589
1	Sc0000078_1427260	1402.722	0.0117	1.214	0.0008	0.088
1	Sc0000079_811744	1403.335	0.0683	7.256	0.0006	0.070
1	Sc0000006_3175476	1409.978	0.1264	13.517	-0.0029	-0.383
1	Sc0000311_381149	1416.852	0.0824	8.727	0.0001	0.013
1	Sc0000006_2394613	1418.705	0.0314	3.190	0.0000	0.003
1	Sc0000078_1657054	1420.042	0.0254	2.570	0.0001	0.016
1	Sc0000042_544013	1421.275	0.0657	7.308	-0.0006	-0.069
1	Sc0000311_598115	1430.685	0.0575	6.617	0.0320	4.962
1	Sc0000041_2488054	1445.650	0.0040	0.542	0.0351	6.728
1	Sc0000041_2488068	1445.650	0.0680	9.406	0.0351	6.728
1	xpSc0003871_319695	1466.646	0.0830	11.011	0.0225	3.580
1	Sc0000216_97756	1470.752	0.0786	8.400	-0.0021	-0.266
1	Sc0000042_953286	1477.547	0.1163	12.871	0.0044	0.611
1	xfSc0000022_243711	1487.707	0.0544	6.293	0.0069	1.074
1	Sc0000493_169641	1500.230	0.0145	1.635	0.0446	6.047
1	Sc0000042_1807152	1505.999	0.0291	3.182	-0.0003	-0.040
1	Sc0000006_1297960	1510.889	0.0280	3.128	0.0151	1.934
1	xfSc0000080_188185	1519.308	0.0148	1.711	-0.0072	-0.963
1	Sc0000024_3714687	1525.294	0.0450	4.728	0.0187	2.254
1	Sc0000024_2025115	1529.675	0.0851	8.893	-0.0013	-0.155
1	Sc0000024_974608	1534.187	0.0463	4.834	0.0119	1.326
1	Sc0000024_2705133	1535.843	0.0056	0.591	-0.0011	-0.128
1	Sc0000024_1966238	1540.010	0.0169	2.034	0.0349	4.522
1	Sc0000024_1736361	1551.011	0.0279	3.364	0.0868	11.583
1	Sc0000024_2668062	1560.318	0.0211	2.453	0.0181	2.396
1	Sc0000024_2937756	1566.176	0.0299	3.351	0.0344	4.267
1	Sc0000024_1966377	1573.222	0.0229	2.562	0.0004	0.049
1	Sc0000024_1198927	1573.287	0.0159	1.663	0.0002	0.020
1	Sc0000024_1199073	1576.424	0.0229	2.393	-0.0011	-0.125
1	Sc0000024_3714712	1578.858	0.0388	4.146	0.0184	2.110
1	Sc0000024_1106927	1584.210	0.0314	3.373	-0.0000	-0.002
1	Sc0000024_1106926	1584.231	0.0075	0.777	-0.0000	-0.001
1	Sc0000024_2167935	1586.549	0.0235	2.404	-0.0004	-0.040
1	Sc0000032_1544311	1588.198	0.0813	9.128	-0.0013	-0.165
1	Sc0000024_3680104	1598.904	0.1158	13.405	0.0588	8.308
1	Sc0000032_1544513	1609.712	0.0601	6.877	-0.0007	-0.095
1	xpSc0003855_230102	1610.662	0.0303	3.083	0.0008	0.086
1	Sc0000063_837814	1612.795	0.0547	5.632	-0.0006	-0.071
1	Sc0000185_603464	1616.294	0.0356	3.675	0.0000	0.005
1	Sc0000063_844345	1616.470	0.0314	3.234	-0.0001	-0.009
1	xpSc0003855_246507	1619.528	0.0531	5.462	0.0075	0.828
1	Sc0000185_850562	1621.932	0.0249	2.550	-0.0000	-0.005
1	Sc0000063_59961	1622.078	0.0087	0.942	-0.0001	-0.016
1	xpSc0003855_38248	1627.272	0.0145	1.629	0.0548	6.557
1	xpSc0003855_38098	1634.363	0.0150	1.771	0.0513	6.669
1	Sc0000063_815766	1643.756	0.0085	1.044	0.0248	3.686
1	Sc0000085_237660	1656.042	0.0148	1.712	0.0336	4.766
1	Sc0000073_1406044	1663.679	0.0444	4.817	-0.0052	-0.665
1	Sc0000085_230954	1668.067	0.0304	3.215	-0.0000	-0.000
1	Sc0000085_230953	1668.071	0.0000	0.003	-0.0000	-0.000
1	Sc0000073_852778	1668.071	0.0414	4.575	-0.0000	-0.000
1	Sc0000073_1379506	1675.386	0.0503	5.570	0.0338	4.212
1	Sc0000073_1666929	1681.204	0.0161	1.776	0.0276	3.288
1	Sc0000073_1443585	1685.736	0.0319	3.316	0.0326	3.620
1	Sc0000085_1438099	1688.272	0.0285	2.916	0.0001	0.006
1	Sc0000073_1435047	1688.652	0.0051	0.510	-0.0001	-0.008
1	Sc0000085_317970	1689.685	0.0025	0.260	0.0202	2.066
1	Sc0000085_1438081	1690.718	0.0025	0.264	-0.0006	-0.068
1	Sc0000085_111413	1693.881	0.0027	0.304	0.0365	4.345
1	Sc0000112_1075914	1701.594	0.0109	1.170	0.0362	4.303
1	Sc0000112_1088175	1704.722	0.0098	1.029	-0.0000	-0.002
1	Sc0000073_166232	1704.751	0.0003	0.029	-0.0000	-0.002
1	Sc0000073_166222	1704.751	0.0000	0.000	-0.0000	-0.002
1	Sc0000112_1088190	1704.751	0.0044	0.464	-0.0000	-0.002
1	Sc0000185_1149150	1707.654	0.0114	1.182	-0.0011	-0.117
1	Sc0000112_487513	1709.607	0.0192	2.069	-0.0017	-0.195
1	xpSc0003855_111102	1715.013	0.0672	7.162	0.0028	0.350
1	xpSc0003855_38257	1720.825	0.1392	15.052	-0.0016	-0.217
1	Sc0000063_2099008	1730.065	0.1117	12.053	-0.0021	-0.263
1	Sc0000063_1285036	1732.878	0.0445	4.674	0.0088	1.018
1	Sc0000032_2439030	1737.771	0.1347	16.044	0.0010	0.151
1	Sc0000032_169472	1754.453	0.1534	17.907	-0.0077	-1.174
1	Sc0000063_1996501	1758.178	0.0359	3.730	-0.0000	-0.000
1	Sc0000063_1996470	1758.183	0.0001	0.005	0.0000	0.004
1	Sc0000063_1996469	1758.183	0.0183	1.860	0.0000	0.004
1	Sc0000063_837808	1760.043	0.0327	3.322	-0.0003	-0.030
1	Sc0000063_601745	1761.505	0.0386	4.163	0.0150	1.742
1	Sc0000063_712192	1768.318	0.0587	6.424	0.0141	1.778
1	Sc0000063_670313	1774.002	0.0367	3.941	-0.0001	-0.013
1	Sc0000063_1217843	1774.221	0.0574	6.642	-0.0001	-0.012
1	Sc0000185_844791	1784.994	0.0618	7.247	0.0483	7.117
1	Sc0000063_36989	1797.187	0.0311	3.676	0.0358	5.170
1	Sc0000032_169749	1806.017	0.0383	4.320	0.0257	3.222
1	xpSc0003855_609750	1810.050	0.0390	4.202	-0.0014	-0.169
1	Sc0000032_3401309	1815.284	0.1101	12.660	0.0215	3.005
1	Sc0000185_1102322	1828.196	0.0930	10.755	-0.0016	-0.212
1	Sc0000185_1039681	1829.025	0.0702	8.119	0.0035	0.445
1	Sc0000032_2234117	1840.863	0.0620	7.300	0.0000	0.005
1	Sc0000032_2234120	1840.874	0.0268	3.040	0.0000	0.000
1	xpSc0003855_262832	1848.669	0.0362	4.087	0.0360	4.538
1	Sc0000032_2988970	1854.731	0.0341	3.769	0.0198	2.473
1	Sc0000024_2645142	1860.953	0.0364	3.952	-0.0024	-0.296
1	Sc0000024_2358022	1864.080	0.0516	5.532	0.0060	0.714
1	Sc0000024_849869	1870.011	0.0862	9.499	0.0223	2.882
1	Sc0000024_947302	1878.395	0.0873	9.768	0.0011	0.154
1	Sc0000024_2705132	1886.182	0.0697	7.722	-0.0026	-0.346
1	Sc0000024_2089126	1892.375	0.0288	3.161	-0.0061	-0.837
1	Sc0000024_2089112	1892.375	0.0512	5.830	-0.0061	-0.837
1	Sc0000024_2025101	1901.843	0.0752	8.742	0.0185	2.712
1	Sc0000024_3459627	1912.936	0.0676	8.755	-0.0135	-2.467
1	Sc0000006_377145	1930.598	0.0505	6.781	0.0207	3.853
1	Sc0000019_97320	1945.920	0.0135	1.900	0.0504	9.089
1	Sc0000078_352834	1964.724	0.0103	1.478	0.0375	6.896
1	Sc0000042_310742	1979.891	0.0192	2.678	0.0322	5.643
1	xfSc0000080_193271	1995.698	0.0287	3.989	-0.0177	-3.391
1	Sc0000024_2186466	2010.694	0.0205	2.837	0.0564	9.639
1	Sc0000032_2316642	2027.366	0.0481	6.609	0.0239	4.607
1	Sc0000063_524758	2045.801	0.0512	6.820	0.0354	5.812
1	Sc0000112_55102	2055.039	0.0112	1.337	0.0052	0.759
1	Sc0000112_153487	2064.957	0.0080	1.171	0.0142	2.564
1	Sc0000112_153472	2085.970	0.1414	20.170	0.1219	24.821
1	Sc0000089_686254	2113.437	0.1363	19.307	-0.0002	-0.035
1	Sc0000089_261912	2113.629	0.0019	0.192	0.0001	0.009
1	Sc0000089_1323262	2113.629	0.0136	1.661	0.0001	0.009
1	Sc0000085_1072787	2124.620	0.0467	5.459	0.0135	1.961
1	Sc0000073_1328027	2133.259	0.0847	9.999	0.0349	5.056
1	Sc0000063_2099011	2145.719	0.0634	7.470	0.0084	1.142
1	Sc0000063_1495836	2149.427	0.0157	1.644	0.0009	0.097
1	Sc0000024_1375093	2149.803	0.0731	8.417	-0.0002	-0.022
1	Sc0000032_1476888	2161.294	0.0717	8.301	0.0137	1.840
1	Sc0000032_2928079	2165.555	0.0042	0.456	0.0228	2.635
1	Sc0000032_2270821	2169.855	0.0018	0.199	-0.0000	-0.000
1	Sc0000032_2558187	2169.857	0.0133	1.412	-0.0000	-0.000
1	Sc0000032_1897416	2173.648	0.0356	3.696	0.0016	0.180
1	Sc0000032_1419911	2175.935	0.0601	6.214	-0.0009	-0.097
1	Sc0000032_1445243	2179.863	0.1007	11.205	0.0175	2.305
1	Sc0000063_2117432	2190.845	0.1182	13.937	-0.0097	-1.578
1	Sc0000185_597685	2203.512	0.0883	11.425	-0.0053	-1.052
1	Sc0000024_2826989	2224.200	0.0331	4.765	0.0000	0.000
2	Sc0000301_713298	0.000	0.0789	9.373	0.0000	0.000
2	Sc0000301_480145	13.375	0.0809	9.579	-0.0001	-0.007
2	Sc0000355_554253	13.581	0.0333	3.436	-0.0000	-0.001
2	Sc0000301_480171	16.812	0.0590	6.078	-0.0008	-0.085
2	Sc0000129_262776	19.658	0.0596	6.562	0.0060	0.760
2	xfSc0000107_155347	29.040	0.0506	5.918	0.0314	4.376
2	Sc0000334_544034	38.398	0.0187	2.203	0.0010	0.139
2	Sc0000334_544018	38.398	0.0006	0.066	0.0010	0.139
2	Sc0000454_187500	45.099	0.0341	3.935	0.0024	0.329
2	Sc0000149_947170	54.237	0.0521	5.952	0.0129	1.743
2	Sc0000149_1098192	61.085	0.0185	2.083	0.0340	4.480
2	Sc0000149_1098176	61.085	0.0169	1.993	0.0340	4.480
2	Sc0000149_369482	70.233	0.0601	6.504	0.0008	0.103
2	Sc0000149_560999	74.744	0.0557	5.785	-0.0004	-0.039
2	Sc0000554_148444	76.018	0.0317	3.426	0.0034	0.400
2	Sc0000169_800115	83.092	0.0549	6.195	0.0294	3.823
2	Sc0000554_101219	91.137	0.0589	6.693	0.0019	0.256
2	Sc0000212_841030	99.427	0.0454	5.049	0.0045	0.575
2	Sc0000119_1093879	104.153	0.0550	5.994	-0.0029	-0.363
2	Sc0000119_389105	110.778	0.0517	5.842	0.0199	2.671
2	Sc0000169_1222696	120.180	0.0466	5.989	0.0187	3.077
2	Sc0000212_49273	137.335	0.0707	9.307	0.0844	14.077
2	Sc0000212_407977	152.934	0.0458	5.840	-0.0003	-0.037
2	Sc0000212_584853	153.209	0.0030	0.304	-0.0000	-0.000
2	Sc0000212_584885	153.238	0.0129	1.310	-0.0000	-0.001
2	Sc0000395_159105	154.519	0.0177	1.805	-0.0004	-0.038
2	Sc0000212_766223	156.269	0.0118	1.236	0.0116	1.236
2	Sc0000119_1134073	158.456	0.0081	0.849	0.0005	0.052
2	Sc0000324_459034	161.617	0.0013	0.137	0.0368	4.318
2	Sc0000324_459011	161.617	0.0200	2.249	0.0368	4.318
2	Sc0000258_110959	168.575	0.0332	3.782	0.0438	5.631
2	Sc0000258_338393	177.016	0.0301	3.387	0.0191	2.458
2	Sc0000169_804185	182.320	0.0577	6.098	0.0042	0.507
2	Sc0000119_1140586	186.563	0.0817	8.521	-0.0012	-0.139
2	Sc0000169_555113	190.841	0.0456	4.785	0.0167	1.976
2	Sc0000169_408683	195.967	0.0217	2.372	0.0168	2.027
2	Sc0000119_212528	201.343	0.0236	2.570	-0.0029	-0.352
2	Sc0000149_1033645	205.274	0.0157	1.701	0.0048	0.574
2	Sc0000288_358838	210.169	0.0091	0.997	0.0370	4.262
2	Sc0000288_358812	210.169	0.0016	0.172	0.0370	4.262
2	Sc0000149_1223461	214.453	0.0084	0.883	0.0189	2.107
2	Sc0000288_331132	216.558	0.0100	1.051	0.0197	2.099
2	Sc0000291_293334	218.659	0.0178	1.912	-0.0012	-0.135
2	Sc0000149_1118205	221.852	0.0218	2.346	0.0451	4.806
2	Sc0000291_293315	224.255	0.0622	6.588	-0.0024	-0.278
2	Sc0000011_2118795	230.070	0.1250	13.371	-0.0028	-0.362
2	Sc0000119_1093895	237.625	0.0701	7.555	-0.0007	-0.084
2	Sc0000258_406095	237.625	0.0000	0.000	-0.0007	-0.084
2	Sc0000324_425689	237.625	0.0054	0.540	-0.0007	-0.084
2	Sc0000258_406242	238.165	0.0686	7.666	-0.0003	-0.042
2	Sc0000099_1579606	247.730	0.0637	7.169	-0.0036	-0.451
2	Sc0000099_1579583	249.815	0.0008	0.087	0.0400	4.169
2	Sc0000099_1579598	251.900	0.0145	1.679	-0.0031	-0.388
2	Sc0000119_1317844	260.287	0.0251	2.783	0.0031	0.378
2	Sc0000119_1317839	262.639	0.0170	1.795	0.0185	2.097
2	Sc0000258_406218	267.701	0.0064	0.703	0.0183	2.090
2	Sc0000395_84920	270.355	0.0146	1.484	-0.0007	-0.077
2	Sc0000258_406097	271.784	0.0309	3.139	-0.0002	-0.020
2	Sc0000258_683440	273.494	0.0183	1.864	0.0002	0.024
2	Sc0000258_406096	273.647	0.0267	2.871	-0.0001	-0.010
2	Sc0000562_169084	278.866	0.0263	2.852	-0.0060	-0.767
2	Sc0000137_1408513	285.408	0.0110	1.270	0.0946	10.998
2	Sc0000137_1388524	291.980	0.0100	1.154	-0.0000	-0.000
2	Sc0000137_1411604	291.998	0.0359	3.932	-0.0000	-0.003
2	Sc0000562_109236	298.544	0.0357	3.914	0.0332	4.176
2	Sc0000562_109213	298.544	0.0111	1.266	0.0332	4.176
2	Sc0000137_1342855	305.564	0.0115	1.312	0.0105	1.414
2	Sc0000258_731640	314.160	0.0071	0.763	0.0090	1.122
2	Sc0000149_596586	316.893	0.0719	7.693	0.0200	2.372
2	Sc0000119_1093891	323.869	0.0692	7.383	-0.0002	-0.028
2	Sc0000119_473674	324.275	0.0064	0.647	0.0004	0.042
2	Sc0000212_32574	325.814	0.0038	0.389	0.0009	0.088
2	Sc0000119_1093860	325.963	0.0322	3.482	-0.0000	-0.004
2	Sc0000119_425087	331.678	0.0777	8.558	0.0193	2.472
2	Sc0000258_406244	339.682	0.0510	5.630	0.0001	0.014
2	Sc0000258_428271	340.086	0.0130	1.308	0.0001	0.009
2	Sc0000119_1093743	340.989	0.0455	4.696	-0.0003	-0.029
2	Sc0000324_618970	344.783	0.1259	14.397	0.0271	3.721
2	Sc0000149_596611	358.721	0.1085	12.556	0.0020	0.279
2	Sc0000149_290550	360.673	0.0589	6.551	0.0007	0.082
2	Sc0000149_34843	370.277	0.0834	9.506	0.0615	8.117
2	Sc0000214_121513	378.633	0.0455	5.094	-0.0001	-0.008
2	Sc0000169_804170	378.821	0.0045	0.448	0.0000	0.001
2	Sc0000011_1953525	379.080	0.0557	6.389	-0.0000	-0.004
2	Sc0000169_37757	389.379	0.0798	9.532	0.0375	5.739
2	Sc0000149_405213	403.237	0.1625	20.832	0.0217	4.218
2	Sc0000101_321881	424.668	0.1435	18.205	-0.0005	-0.078
2	Sc0000129_596544	425.444	0.0101	1.023	-0.0002	-0.018
2	Sc0000396_409849	426.713	0.0024	0.246	0.0035	0.362
2	Sc0000396_409850	426.713	0.0121	1.223	0.0035	0.362
2	xfSc0000004_93219	427.936	0.0270	2.741	-0.0002	-0.021
2	Sc0000206_143757	429.454	0.2293	32.729	-0.0059	-1.251
2	Sc0000345_135044	464.667	0.2618	36.199	0.0339	7.053
2	Sc0000334_357804	469.655	0.0481	5.055	-0.0000	-0.003
2	Sc0000334_357799	469.722	0.0464	4.858	-0.0000	-0.005
2	Sc0000206_970985	474.513	0.2077	25.803	-0.0073	-1.305
2	xfSc0000107_59327	498.383	0.1625	21.064	-0.0052	-0.934
2	xfSc0000004_639752	503.098	0.0131	1.377	0.0268	3.040
2	Sc0000580_24531	506.311	0.0242	2.503	-0.0005	-0.050
2	Sc0000101_321779	507.488	0.0303	3.081	-0.0004	-0.046
2	Sc0000101_584859	509.392	0.0261	2.671	0.0058	0.626
2	Sc0000129_388404	511.608	0.0109	1.137	0.0103	1.110
2	Sc0000206_179885	513.707	0.0065	0.676	0.0055	0.597
2	Sc0000101_321802	515.599	0.0303	3.211	0.0122	1.374
2	Sc0000300_332991	520.145	0.0400	4.225	0.0202	2.275
2	Sc0000189_42736	522.627	0.0286	3.015	0.0085	0.955
2	Sc0000206_179900	526.676	0.0416	4.335	0.0008	0.089
2	Sc0000098_81881	529.315	0.0855	9.008	0.0012	0.140
2	Sc0000396_451870	535.684	0.1144	12.859	0.0315	4.345
2	Sc0000143_187160	547.584	0.0598	7.037	0.0158	2.098
2	Sc0000371_164490	550.873	0.0357	3.965	0.0173	2.088
2	Sc0000199_645801	558.138	0.0564	6.067	0.0048	0.584
2	Sc0000371_338656	560.788	0.0541	5.977	0.0114	1.439
2	Sc0000206_755970	570.618	0.0285	3.350	-0.0000	-0.005
2	Sc0000101_321909	570.641	0.0144	1.459	-0.0000	-0.001
2	Sc0000156_882482	572.078	0.0209	2.131	0.0024	0.257
2	Sc0000101_547504	573.883	0.0100	1.024	-0.0005	-0.053
2	Sc0000199_630722	575.362	0.0313	3.225	-0.0007	-0.074
2	xfSc0000107_59225	578.258	0.0809	8.472	-0.0010	-0.122
2	Sc0000301_65100	583.834	0.0737	7.854	0.0144	1.756
2	Sc0000396_238063	589.143	0.0670	7.762	0.0322	4.317
2	Sc0000206_179889	600.696	0.0514	6.035	0.0077	0.989
2	Sc0000206_495137	602.437	0.0651	6.912	0.0024	0.282
2	Sc0000074_407450	608.798	0.0623	6.619	0.0006	0.070
2	Sc0000043_2077330	609.056	0.0373	4.071	0.0005	0.055
2	Sc0000301_649728	615.648	0.1148	13.678	-0.0122	-1.927
2	Sc0000129_602662	631.074	0.0801	9.865	0.0455	6.790
2	Sc0000129_602647	631.074	0.0000	0.000	0.0455	6.790
2	Sc0000129_602667	631.074	0.0332	3.755	0.0455	6.790
2	Sc0000580_104197	639.087	0.0809	9.039	0.0051	0.690
2	Sc0000098_81577	646.935	0.0494	5.477	-0.0031	-0.399
2	Sc0000156_124749	651.624	0.0242	2.577	0.0183	2.141
2	Sc0000043_2620819	655.732	0.0229	2.426	-0.0000	-0.004
2	Sc0000043_2620813	655.774	0.0080	0.849	-0.0000	-0.003
2	Sc0000206_179894	659.612	0.0421	4.667	-0.0030	-0.378
2	Sc0000301_35411	667.110	0.1399	15.693	-0.0086	-1.287
2	Sc0000011_3076498	678.944	0.1077	12.066	0.0003	0.037
2	Sc0000214_468058	679.176	0.0228	2.664	0.0002	0.022
2	Sc0000334_437061	689.029	0.0357	4.174	0.0256	3.506
2	Sc0000484_68738	696.748	0.0317	3.479	0.0360	4.308
2	Sc0000484_265972	700.240	0.0290	3.081	-0.0021	-0.241
2	Sc0000214_565427	704.442	0.0139	1.494	-0.0027	-0.317
2	Sc0000214_121495	708.252	0.0151	1.583	0.0115	1.301
2	Sc0000214_165801	711.248	0.0220	2.298	0.0048	0.531
2	Sc0000011_3218801	713.899	0.0248	2.545	0.0020	0.214
2	Sc0000214_535632	715.579	0.0685	7.166	-0.0004	-0.045
2	Sc0000149_1118203	721.065	0.0702	7.346	0.0019	0.215
2	Sc0000011_2195993	722.925	0.0707	7.764	0.0034	0.414
2	Sc0000011_3399854	731.815	0.0525	5.905	0.0148	1.957
2	Sc0000011_3399876	731.815	0.0037	0.421	0.0148	1.957
2	Sc0000214_795902	737.989	0.0594	6.920	0.0325	4.394
2	Sc0000011_2195992	749.037	0.0649	7.472	0.0159	2.073
2	Sc0000214_778033	752.184	0.0111	1.166	0.0206	2.246
2	Sc0000011_2195984	754.505	0.0607	7.808	-0.0049	-0.716
2	Sc0000011_3218827	771.236	0.0786	10.068	0.0774	12.182
2	Sc0000011_2535993	783.397	0.0377	4.510	0.0102	1.493
2	Sc0000011_1891735	791.257	0.1398	17.235	0.0368	5.904
2	Sc0000119_344971	810.009	0.1358	16.585	-0.0011	-0.170
2	Sc0000288_243001	811.415	0.0358	3.648	0.0007	0.075
2	Sc0000119_344966	813.656	0.1034	11.142	0.0002	0.020
2	Sc0000149_717843	822.557	0.1162	12.497	-0.0025	-0.319
2	Sc0000011_2529210	826.153	0.0347	3.597	-0.0009	-0.101
2	Sc0000011_2529209	826.153	0.0015	0.159	-0.0009	-0.101
2	Sc0000011_3224603	827.783	0.0395	5.015	0.0170	2.308
2	Sc0000011_2676284	842.507	0.0380	4.856	0.0724	10.809
2	Sc0000011_2676270	842.507	0.0099	1.219	0.0724	10.809
2	Sc0000011_3076473	853.345	0.0300	3.321	0.0144	1.869
2	Sc0000011_4159551	856.666	0.0318	3.320	0.0190	2.083
2	Sc0000011_3603498	859.119	0.0134	1.401	0.0111	1.264
2	Sc0000230_921782	863.850	0.0140	1.584	0.0553	6.567
2	Sc0000011_4159522	871.072	0.0123	1.401	0.0270	3.380
2	Sc0000011_4159541	871.072	0.0105	1.169	0.0270	3.380
2	Sc0000011_2189422	876.860	0.0377	4.227	0.0348	4.348
2	Sc0000214_663560	884.332	0.0272	3.058	0.0281	3.355
2	Sc0000214_663553	884.332	0.0013	0.139	0.0281	3.355
2	Sc0000214_735491	887.491	0.0013	0.139	-0.0014	-0.162
2	Sc0000214_323766	887.491	0.0011	0.112	-0.0014	-0.162
2	Sc0000484_157408	889.911	0.0091	0.964	0.0394	4.239
2	Sc0000214_565428	893.232	0.0123	1.293	-0.0010	-0.109
2	Sc0000214_191186	894.850	0.0046	0.471	0.0001	0.005
2	Sc0000484_157400	894.879	0.0392	4.774	0.0000	0.002
2	Sc0000214_663787	907.138	0.0429	5.288	0.0573	9.240
2	Sc0000007_157150	923.436	0.0103	1.445	0.0334	6.231
2	Sc0000396_238041	941.484	0.0074	1.031	0.0164	2.756
2	Sc0000300_61303	950.817	0.0126	1.487	0.0149	2.102
2	Sc0000043_2638130	959.595	0.0687	8.292	0.0301	4.469
2	Sc0000396_468061	972.788	0.0830	9.788	0.0080	1.162
2	Sc0000206_1943	979.091	0.0416	4.830	0.0289	4.048
2	xpSc0003891_272108	991.633	0.0977	13.021	0.0373	6.746
2	Sc0000098_1491760	1012.139	0.0912	12.004	-0.0060	-0.968
2	Sc0000098_1491758	1014.766	0.0329	3.833	0.0077	1.005
2	Sc0000047_639329	1025.820	0.0469	5.625	0.0285	4.169
2	xfSc0000006_239148	1035.858	0.0867	10.026	0.0098	1.459
2	Sc0000047_639306	1046.257	0.1088	12.008	-0.0034	-0.460
2	Sc0000377_405587	1050.992	0.1118	11.889	0.0087	1.096
2	Sc0000116_1241403	1058.146	0.0946	10.025	0.0010	0.126
2	xfSc0000006_25481	1061.017	0.0733	8.636	0.0043	0.605
2	Sc0000046_1827283	1075.899	0.0746	10.037	0.0145	2.891
2	Sc0000418_82356	1096.994	0.0744	11.551	0.0120	3.075
2	Sc0000331_601912	1124.546	0.0463	7.403	0.0128	2.324
2	Sc0000127_572452	1127.897	0.0040	0.456	0.0033	0.399
2	Sc0000084_688143	1134.851	0.0029	0.332	0.0244	2.870
2	Sc0000084_688113	1134.851	0.0044	0.458	0.0244	2.870
2	Sc0000084_235203	1137.507	0.0173	1.799	0.0181	1.970
2	Sc0000202_123160	1140.038	0.0142	1.470	0.0007	0.075
2	Sc0000129_1424046	1140.167	0.0306	3.250	-0.0001	-0.013
2	Sc0000331_562480	1144.826	0.0335	3.555	0.0236	2.626
2	Sc0000429_225039	1146.776	0.0183	1.993	-0.0005	-0.061
2	Sc0000084_642947	1152.391	0.0724	8.586	0.0105	1.496
2	Sc0000129_1381777	1165.307	0.0713	8.351	0.0045	0.599
2	Sc0000084_939296	1166.632	0.0589	6.314	-0.0003	-0.038
2	Sc0000429_81148	1173.376	0.0934	10.498	0.0079	1.098
2	Sc0000081_341313	1183.503	0.1256	15.332	0.0511	8.028
2	Sc0000263_591419	1200.003	0.0923	11.344	0.0103	1.524
2	Sc0000263_365626	1204.056	0.0361	3.751	0.0106	1.191
2	Sc0000331_516002	1206.287	0.0460	4.714	-0.0005	-0.060
2	Sc0000263_686632	1208.770	0.0250	2.565	0.0097	1.035
2	Sc0000202_621001	1210.042	0.0040	0.424	-0.0006	-0.070
2	Sc0000127_224559	1212.854	0.0040	0.417	-0.0006	-0.068
2	Sc0000127_1326916	1214.245	0.0116	1.233	0.0243	2.611
2	Sc0000081_436534	1217.785	0.0172	1.806	0.0193	2.094
2	Sc0000127_1122464	1219.508	0.0063	0.648	0.0051	0.580
2	Sc0000127_1122462	1219.508	0.0015	0.168	0.0051	0.580
2	Sc0000081_401468	1224.901	0.0018	0.203	0.0220	2.449
2	Sc0000127_1383447	1226.132	0.0111	1.313	-0.0018	-0.218
2	Sc0000081_345114	1235.270	0.1000	14.766	0.0370	7.163
2	Sc0000081_202017	1262.802	0.0893	13.488	0.0074	1.356
2	Sc0000081_202018	1262.802	0.0034	0.366	0.0074	1.356
2	Sc0000081_202011	1266.246	0.0269	3.130	0.0161	2.047
2	Sc0000084_1079894	1275.800	0.0565	6.944	0.0372	5.611
2	xpSc0003846_863263	1289.687	0.0721	8.616	-0.0043	-0.675
2	Sc0000137_701622	1298.293	0.0516	5.903	0.0205	2.802
2	Sc0000137_613658	1306.667	0.0367	4.197	0.0314	4.141
2	Sc0000084_1801289	1314.163	0.0502	5.677	-0.0072	-0.982
2	Sc0000263_594411	1321.801	0.0489	5.354	-0.0037	-0.473
2	Sc0000084_739463	1325.579	0.0230	2.419	-0.0000	-0.001
2	Sc0000084_739453	1325.590	0.0189	2.070	-0.0000	-0.001
2	Sc0000084_662653	1331.139	0.0382	4.143	0.0231	2.746
2	Sc0000084_642946	1335.723	0.0625	6.945	0.0231	2.915
2	Sc0000084_1043318	1344.158	0.0444	4.985	-0.0002	-0.018
2	xpSc0003846_692503	1344.281	0.0567	6.400	-0.0001	-0.011
2	Sc0000321_488645	1353.636	0.0556	6.290	-0.0000	-0.003
2	Sc0000321_488613	1353.649	0.0002	0.018	-0.0000	-0.000
2	Sc0000321_488643	1353.654	0.0415	4.927	-0.0000	-0.001
2	Sc0000137_508928	1364.737	0.1078	12.900	0.0334	5.154
2	Sc0000137_567481	1377.984	0.0696	8.301	0.0009	0.124
2	Sc0000084_1203052	1378.306	0.0287	3.097	0.0004	0.044
2	Sc0000321_286260	1383.898	0.0342	3.691	0.0022	0.267
2	Sc0000243_283708	1387.254	0.0090	0.950	0.0063	0.715
2	Sc0000084_1234781	1390.413	0.0009	0.090	0.0198	2.106
2	Sc0000084_1082085	1391.444	0.0057	0.602	-0.0006	-0.065
2	xpSc0003846_553271	1394.460	0.0106	1.117	0.0393	4.247
2	Sc0000137_329864	1397.470	0.0365	4.226	0.0115	1.470
2	Sc0000074_1140201	1407.384	0.0360	4.171	-0.0024	-0.303
2	Sc0000107_1050708	1409.787	0.0059	0.625	-0.0026	-0.320
2	Sc0000046_927873	1416.804	0.0173	1.923	0.0537	6.543
2	xpSc0003877_150103	1423.016	0.0218	2.362	-0.0006	-0.071
2	xpSc0003877_149435	1423.564	0.0154	1.549	-0.0001	-0.007
2	xfSc0000006_485536	1424.565	0.0285	3.050	0.0071	0.809
2	Sc0000047_1921283	1430.413	0.0302	3.281	0.0371	4.307
2	Sc0000047_2244757	1434.210	0.0390	4.051	0.0046	0.528
2	Sc0000107_966927	1437.029	0.0873	9.200	-0.0009	-0.110
2	xpSc0003844_365356	1443.410	0.0641	6.888	0.0326	4.329
2	Sc0000046_193708	1453.470	0.0042	0.507	0.0425	6.295
2	Sc0000046_193694	1453.470	0.0336	4.156	0.0425	6.295
2	Sc0000047_423076	1466.218	0.0532	6.430	0.0414	5.977
2	Sc0000047_58366	1474.850	0.0723	8.784	0.0412	6.080
2	xpSc0003844_783229	1488.726	0.0527	6.510	-0.0179	-3.909
2	xpSc0003844_783210	1488.726	0.0023	0.371	-0.0179	-3.909
2	xpSc0003844_300138	1511.855	0.0122	1.778	0.0610	12.382
2	Sc0000047_1063422	1530.410	0.0169	2.176	0.0174	2.679
2	Sc0000047_1063425	1534.884	0.0714	8.159	-0.0051	-0.699
2	Sc0000236_160670	1545.609	0.1324	15.298	0.0137	2.087
2	Sc0000107_560917	1557.089	0.0884	10.292	0.0242	3.532
2	Sc0000236_160671	1566.382	0.0372	4.237	0.0178	2.337
2	Sc0000046_796160	1571.939	0.0216	2.393	-0.0002	-0.023
2	Sc0000047_817376	1579.340	0.0400	4.694	0.0295	4.029
2	Sc0000074_423278	1589.500	0.0592	6.596	0.0175	2.204
2	Sc0000074_1140347	1591.943	0.0239	2.448	-0.0000	-0.000
2	Sc0000107_328865	1591.947	0.0009	0.096	-0.0000	-0.000
2	Sc0000047_2244746	1592.979	0.0033	0.342	0.0202	2.064
2	Sc0000107_179792	1594.011	0.0077	0.780	-0.0001	-0.011
2	Sc0000074_1289997	1594.542	0.0102	1.026	-0.0001	-0.005
2	Sc0000074_1514324	1595.037	0.0055	0.551	-0.0001	-0.010
2	Sc0000074_1531262	1596.068	0.0008	0.078	0.0200	2.084
2	Sc0000107_367191	1598.152	0.0051	0.520	0.0198	2.084
2	Sc0000047_915723	1599.725	0.0089	0.914	-0.0005	-0.050
2	Sc0000074_1140190	1601.265	0.0046	0.468	0.0202	2.081
2	Sc0000047_1947629	1602.300	0.0020	0.226	-0.0015	-0.175
2	Sc0000074_1327418	1610.008	0.0015	0.174	0.0790	12.031
2	Sc0000074_1327417	1610.008	0.0113	1.700	0.0790	12.031
2	Sc0000046_367960	1629.450	0.0569	7.318	0.1092	17.553
2	Sc0000074_671307	1642.775	0.0457	5.629	-0.0000	-0.004
2	Sc0000074_671290	1642.787	0.0018	0.183	-0.0000	-0.000
2	Sc0000074_671305	1642.958	0.0419	4.363	-0.0001	-0.006
2	Sc0000074_320144	1647.150	0.0413	4.298	-0.0000	-0.005
2	Sc0000074_320161	1647.255	0.0381	3.958	0.0002	0.020
2	xpSc0003844_687365	1651.108	0.0766	7.972	-0.0015	-0.174
2	Sc0000196_327338	1655.227	0.0409	4.259	0.0002	0.017
2	Sc0000196_327337	1655.367	0.0293	3.007	-0.0001	-0.006
2	xpSc0003844_687360	1658.235	0.0877	9.238	-0.0020	-0.240
2	Sc0000011_3076472	1664.605	0.0609	6.480	0.0001	0.015
2	Sc0000098_631539	1664.715	0.0560	6.585	-0.0001	-0.015
2	xfSc0000004_675004	1676.194	0.0689	8.148	0.0125	1.875
2	Sc0000301_182697	1685.949	0.0566	6.382	0.0221	3.016
2	Sc0000098_438256	1693.290	0.1001	10.815	0.0029	0.379
2	Sc0000286_532470	1699.396	0.0577	6.123	0.0000	0.000
2	Sc0000286_532463	1699.414	0.0255	2.883	0.0001	0.007
2	Sc0000300_313490	1707.045	0.0295	3.293	0.0045	0.534
2	Sc0000189_127498	1708.584	0.0062	0.644	0.0002	0.023
2	Sc0000286_474189	1711.240	0.0287	3.189	0.0175	2.077
2	xfSc0000121_119402	1718.215	0.0266	2.973	0.0355	4.258
2	xfSc0000121_119393	1718.215	0.0020	0.223	0.0355	4.258
2	Sc0000156_19939	1722.473	0.0020	0.223	0.0339	4.229
2	Sc0000156_19933	1722.473	0.0497	5.612	0.0339	4.229
2	Sc0000101_569722	1731.364	0.0502	5.662	-0.0001	-0.007
2	Sc0000199_567621	1731.414	0.0146	1.539	0.0000	0.005
2	Sc0000189_499455	1734.944	0.0430	4.550	0.0327	3.695
2	Sc0000396_492989	1739.339	0.0343	3.618	0.0103	1.147
2	Sc0000129_747181	1740.960	0.0054	0.557	-0.0003	-0.034
2	Sc0000129_747171	1740.960	0.0001	0.010	-0.0003	-0.034
2	Sc0000300_703180	1741.992	0.0002	0.019	0.0202	2.064
2	Sc0000129_747197	1743.024	0.0036	0.369	-0.0003	-0.030
2	Sc0000286_46483	1744.425	0.0091	0.951	0.0197	2.093
2	Sc0000101_157303	1747.215	0.0298	3.433	0.0204	2.546
2	Sc0000199_645800	1756.733	0.0252	2.946	0.0001	0.008
2	Sc0000199_405390	1756.837	0.0028	0.280	-0.0000	-0.000
2	Sc0000199_645802	1757.013	0.1217	13.886	0.0000	0.004
2	Sc0000196_283212	1770.723	0.1351	15.249	-0.0013	-0.178
2	Sc0000074_582195	1772.262	0.0226	2.285	-0.0000	-0.002
2	Sc0000196_283111	1773.008	0.0164	1.652	-0.0001	-0.005
2	Sc0000326_220384	1773.914	0.0268	2.722	0.0022	0.229
2	Sc0000196_283127	1775.730	0.0391	3.986	-0.0003	-0.036
2	Sc0000098_726112	1777.900	0.0276	2.812	0.0052	0.547
2	Sc0000196_283222	1778.542	0.0125	1.254	-0.0001	-0.006
2	Sc0000074_320129	1779.154	0.0098	1.000	-0.0002	-0.027
2	Sc0000196_374972	1782.107	0.0222	2.373	0.0387	4.308
2	Sc0000074_62143	1786.624	0.0185	1.985	-0.0028	-0.326
2	Sc0000074_62145	1786.624	0.0201	2.117	-0.0028	-0.326
2	xpSc0003844_356187	1790.329	0.0405	4.274	0.0186	2.117
2	Sc0000455_158236	1794.125	0.0340	3.614	0.0108	1.254
2	xpSc0003844_356157	1798.524	0.0327	3.469	0.0056	0.651
2	Sc0000047_423062	1802.007	0.0200	2.095	0.0002	0.018
2	Sc0000047_423080	1802.090	0.0347	3.701	-0.0001	-0.007
2	Sc0000107_1260287	1807.158	0.0339	3.621	0.0000	0.002
2	Sc0000074_1145116	1807.161	0.0373	4.141	-0.0000	-0.000
2	Sc0000107_1126687	1814.475	0.0380	4.209	0.0007	0.076
2	Sc0000107_1126705	1814.545	0.0276	2.916	-0.0000	-0.004
2	Sc0000047_1012972	1818.840	0.0402	4.276	0.0037	0.437
2	Sc0000047_423081	1823.257	0.0311	3.299	-0.0005	-0.054
2	Sc0000047_2480957	1826.663	0.0236	2.491	0.0191	2.150
2	Sc0000107_1097147	1830.185	0.0366	4.042	-0.0032	-0.398
2	xfSc0000006_678208	1837.178	0.0359	3.932	0.0005	0.060
2	xfSc0000006_239157	1837.690	0.0193	1.958	0.0009	0.089
2	Sc0000107_1118732	1839.136	0.0425	4.349	-0.0003	-0.034
2	Sc0000047_72095	1842.040	0.0953	11.079	-0.0046	-0.649
2	xfSc0000037_215100	1856.104	0.0786	9.346	0.0078	1.041
2	Sc0000236_121920	1857.275	0.0566	5.884	-0.0003	-0.039
2	Sc0000142_80615	1861.988	0.0804	8.603	0.0005	0.066
2	xfSc0000037_186307	1868.656	0.0354	3.890	0.0251	2.943
2	Sc0000116_1241370	1868.656	0.0013	0.136	0.0251	2.943
2	Sc0000142_361225	1871.460	0.0174	1.776	-0.0008	-0.083
2	Sc0000236_627866	1873.100	0.0173	1.761	0.0000	0.000
2	xfSc0000037_179831	1873.221	0.0036	0.361	0.0001	0.012
2	Sc0000236_279620	1873.461	0.0309	3.180	-0.0001	-0.010
2	Sc0000236_591004	1876.402	0.0286	2.948	0.0001	0.006
2	Sc0000236_591005	1876.409	0.0118	1.227	-0.0000	-0.000
2	Sc0000142_360302	1879.144	0.0121	1.264	-0.0005	-0.059
2	Sc0000046_1192990	1880.174	0.0004	0.044	-0.0004	-0.045
2	Sc0000046_974622	1880.174	0.0036	0.377	-0.0004	-0.045
2	Sc0000046_1106348	1882.267	0.0094	0.988	0.0198	2.137
2	Sc0000046_349325	1884.960	0.0143	1.491	0.0195	2.127
2	Sc0000046_974633	1887.566	0.0194	2.017	-0.0012	-0.131
2	Sc0000046_306109	1890.035	0.0455	4.814	0.0184	2.094
2	Sc0000046_416498	1895.046	0.0345	3.678	0.0122	1.411
2	Sc0000046_416471	1895.046	0.0047	0.504	0.0122	1.411
2	Sc0000196_283095	1897.877	0.0428	4.465	0.0135	1.523
2	Sc0000046_1238895	1901.838	0.0550	5.685	0.0000	0.002
2	Sc0000046_1384951	1903.562	0.0197	1.995	0.0004	0.037
2	xfSc0000037_187930	1903.833	0.0837	9.826	-0.0003	-0.036
2	xfSc0000006_494701	1916.961	0.1042	12.248	0.0453	6.567
2	Sc0000142_613449	1925.723	0.0802	9.280	0.0067	0.980
2	xfSc0000037_197948	1936.312	0.0603	6.929	0.0179	2.264
2	Sc0000116_1367790	1938.541	0.0066	0.749	0.0213	2.641
2	Sc0000142_722779	1948.351	0.0068	0.752	0.0010	0.120
2	xfSc0000006_974308	1948.696	0.1039	12.662	-0.0004	-0.055
2	Sc0000084_712163	1965.182	0.1240	14.878	0.0000	0.006
2	Sc0000081_1137941	1970.685	0.0592	6.836	0.0228	3.088
2	xpSc0003846_601198	1981.948	0.0356	4.275	0.0111	1.764
2	xpSc0003846_601197	1981.948	0.0343	4.222	0.0111	1.764
2	Sc0000084_920179	1994.523	0.0343	4.226	0.0001	0.009
2	Sc0000084_920183	1994.528	0.0561	6.299	-0.0000	-0.001
2	xpSc0003846_601381	2003.525	0.0560	6.296	-0.0000	-0.000
2	xpSc0003846_601377	2003.526	0.0747	9.045	-0.0000	-0.000
2	Sc0000236_426490	2017.703	0.0747	9.044	0.0052	1.249
2	Sc0000236_426491	2017.703	0.0554	9.277	0.0052	1.249
2	Sc0000084_611139	2048.224	0.0962	15.535	0.0225	6.334
2	xpSc0003846_520573	2072.680	0.0675	11.021	0.0174	5.064
2	Sc0000142_599309	2104.147	0.0266	4.763	0.0000	0.000
3	xfSc0000015_196554	0.000	0.0764	9.297	0.0000	0.000
3	Sc0000051_2317220	14.565	0.1013	12.071	-0.0058	-0.898
3	Sc0000422_266804	21.341	0.0364	4.016	0.0038	0.477
3	Sc0000109_1338695	26.033	0.0291	3.241	0.0164	2.042
3	Sc0000109_741595	33.209	0.0177	1.999	0.0034	0.417
3	Sc0000109_741598	33.209	0.0130	1.357	0.0034	0.417
3	Sc0000109_1050358	36.205	0.0751	8.497	0.0165	2.114
3	Sc0000229_52681	46.736	0.0622	7.140	0.0065	0.852
3	Sc0000229_52680	46.736	0.0308	3.183	0.0065	0.852
3	Sc0000109_941021	49.919	0.0514	5.284	-0.0009	-0.098
3	Sc0000229_105668	52.020	0.0206	2.101	0.0074	0.794
3	Sc0000229_290965	52.020	0.0000	0.000	0.0074	0.794
3	Sc0000229_290964	52.020	0.0071	0.735	0.0074	0.794
3	Sc0000109_934843	54.107	0.0096	0.982	0.0048	0.498
3	Sc0000109_1464700	54.353	0.0103	1.042	0.0000	0.000
3	Sc0000109_1105143	55.148	0.0079	0.799	-0.0000	-0.000
3	Sc0000109_941004	55.152	0.0148	1.691	-0.0000	-0.001
3	Sc0000109_661436	62.847	0.0147	1.687	0.0834	10.396
3	Sc0000109_661435	62.847	0.0000	0.000	0.0834	10.396
3	Sc0000109_661414	62.847	0.0204	2.367	0.0834	10.396
3	xpSc0003851_127221	71.472	0.0220	2.524	-0.0001	-0.012
3	Sc0000109_941002	71.628	0.0153	1.647	-0.0000	-0.003
3	xpSc0003851_372754	76.630	0.0230	2.465	0.0056	0.643
3	Sc0000228_240411	79.191	0.0225	2.388	0.0190	2.139
3	Sc0000051_2065081	83.683	0.0160	1.719	0.0382	4.267
3	Sc0000228_158831	86.846	0.0031	0.324	-0.0000	-0.001
3	Sc0000034_1778600	86.864	0.0002	0.018	0.0000	0.004
3	Sc0000034_1066869	86.864	0.0109	1.107	0.0000	0.004
3	Sc0000228_158832	87.972	0.0206	2.077	-0.0001	-0.007
3	Sc0000228_240412	88.941	0.0096	0.970	0.0009	0.101
3	Sc0000034_1331431	88.941	0.0011	0.110	0.0009	0.101
3	Sc0000051_2536569	91.179	0.0020	0.214	-0.0023	-0.273
3	Sc0000051_2064962	97.035	0.0170	1.994	0.0543	6.603
3	Sc0000422_322873	104.261	0.0531	5.740	0.0307	3.688
3	Sc0000422_27709	108.112	0.0658	6.811	-0.0012	-0.137
3	Sc0000422_336862	111.072	0.0375	3.892	0.0075	0.843
3	Sc0000051_1779391	114.671	0.0121	1.276	-0.0009	-0.100
3	Sc0000422_27717	116.139	0.0034	0.345	0.0187	2.135
3	Sc0000051_1779385	116.139	0.0128	1.421	0.0187	2.135
3	Sc0000422_35915	122.270	0.0186	2.048	0.0244	2.909
3	xfSc0000014_540655	126.307	0.0347	3.767	0.0147	1.765
3	xpSc0003869_205480	132.151	0.0416	4.432	0.0070	0.806
3	Sc0000051_1781336	133.442	0.0184	1.880	0.0032	0.345
3	Sc0000051_2255994	135.644	0.0057	0.589	0.0041	0.432
3	Sc0000051_2256003	135.644	0.0003	0.033	0.0041	0.432
3	xpSc0003926_65290	136.675	0.0029	0.300	-0.0003	-0.028
3	Sc0000051_2536558	137.994	0.0027	0.281	0.0002	0.021
3	Sc0000051_1673239	138.008	0.0278	2.859	-0.0000	-0.001
3	xpSc0003869_64930	140.853	0.0277	2.845	-0.0023	-0.261
3	Sc0000051_2256099	140.853	0.0041	0.451	-0.0023	-0.261
3	xpSc0003851_301595	145.111	0.0041	0.451	0.0336	4.258
3	xpSc0003851_301599	145.111	0.0194	2.306	0.0336	4.258
3	xpSc0003851_372728	154.893	0.0404	4.717	0.0107	1.507
3	xpSc0003869_356623	162.971	0.0578	6.744	0.0278	3.865
3	xfSc0000014_517715	173.281	0.0596	7.208	-0.0077	-1.250
3	Sc0000238_374520	186.336	0.0298	3.675	0.0081	1.208
3	Sc0000012_2706062	193.596	0.0073	0.836	0.0272	3.660
3	Sc0000034_1331409	203.035	0.0030	0.336	0.0136	1.765
3	xpSc0003887_102331	207.444	0.0032	0.358	0.0348	4.346
3	Sc0000422_266793	216.385	0.0094	1.008	0.0358	4.391
3	xfSc0000094_54974	219.866	0.0456	4.762	0.0034	0.395
3	Sc0000051_1830595	223.678	0.0670	6.941	0.0006	0.072
3	Sc0000051_1779366	226.807	0.0814	9.157	0.0148	1.935
3	Sc0000229_132980	238.103	0.0783	8.960	0.0081	1.110
3	Sc0000109_1557721	243.417	0.0984	10.620	-0.0036	-0.466
3	Sc0000342_633820	251.105	0.0966	10.289	0.0012	0.153
3	xpSc0003920_54540	253.705	0.0254	2.606	-0.0000	-0.000
3	xpSc0003920_54542	253.711	0.0413	4.699	-0.0000	-0.001
3	Sc0000051_2416179	262.574	0.0536	5.949	0.0020	0.243
3	xpSc0003920_99472	263.829	0.1080	12.420	-0.0016	-0.217
3	Sc0000582_18942	277.267	0.1161	13.259	0.0027	0.367
3	xfSc0000155_89329	279.362	0.0557	5.949	-0.0003	-0.038
3	Sc0000582_197972	285.919	0.0459	5.076	0.0146	1.884
3	xfSc0000123_29577	293.030	0.0165	1.906	0.0030	0.406
3	Sc0000426_171366	301.668	0.0448	5.809	0.0512	7.794
3	xpSc0003893_124556	317.950	0.0580	7.220	0.0084	1.285
3	Sc0000238_782045	323.796	0.0739	8.280	0.0449	5.708
3	xfSc0000155_89300	332.881	0.0553	6.228	-0.0000	-0.004
3	xfSc0000155_89328	332.924	0.0528	5.795	0.0000	0.000
3	Sc0000151_499168	340.495	0.0895	9.606	0.0112	1.385
3	Sc0000034_2380122	344.349	0.0917	9.638	-0.0013	-0.160
3	Sc0000012_2783136	350.133	0.0710	7.816	0.0264	3.623
3	Sc0000012_3615652	362.001	0.0240	2.908	0.0383	5.297
3	Sc0000415_159862	369.007	0.0352	4.120	0.0168	2.304
3	Sc0000228_287668	378.927	0.0618	7.022	-0.0098	-1.391
3	Sc0000229_392821	385.605	0.0343	3.778	-0.0030	-0.381
3	Sc0000229_392854	385.605	0.0013	0.143	-0.0030	-0.381
3	xpSc0003851_576702	389.917	0.0450	4.717	0.0090	1.069
3	Sc0000034_1703578	394.491	0.0875	9.153	-0.0012	-0.139
3	Sc0000228_284819	399.071	0.0493	5.315	0.0195	2.747
3	Sc0000034_1617214	413.075	0.0129	1.527	0.0012	0.164
3	Sc0000238_533477	416.132	0.1057	11.738	0.0150	1.947
3	Sc0000034_2098113	427.079	0.1233	13.596	-0.0058	-0.797
3	xfSc0000114_138646	431.395	0.0269	2.851	0.0005	0.058
3	Sc0000151_352023	433.484	0.0231	2.960	-0.0032	-0.445
3	Sc0000109_1206031	448.062	0.0814	10.919	0.0815	13.919
3	xpSc0003851_457877	467.379	0.0863	11.049	-0.0142	-2.448
3	Sc0000051_1728250	473.973	0.1388	15.670	0.0171	2.453
3	Sc0000051_2317195	486.755	0.1549	17.177	-0.0023	-0.324
3	Sc0000034_1717346	491.150	0.0674	7.291	0.0226	2.827
3	Sc0000228_636220	499.314	0.0570	6.172	-0.0033	-0.423
3	Sc0000151_352022	502.590	0.0613	6.325	0.0043	0.491
3	Sc0000151_437677	505.638	0.0296	3.048	-0.0020	-0.236
3	Sc0000151_437672	505.638	0.0397	4.136	-0.0020	-0.236
3	Sc0000034_2042917	509.774	0.0766	7.969	-0.0010	-0.116
3	xpSc0003893_176921	513.607	0.0557	5.747	0.0018	0.206
3	Sc0000582_18961	515.521	0.0199	2.023	0.0001	0.008
3	Sc0000582_18939	515.630	0.0496	5.382	0.0001	0.014
3	Sc0000026_909071	522.441	0.0622	6.733	0.0202	2.441
3	Sc0000151_444260	526.434	0.0137	1.461	-0.0016	-0.177
3	xfSc0000057_87730	526.434	0.0018	0.186	-0.0016	-0.177
3	Sc0000034_2087862	528.521	0.0018	0.187	0.0200	2.090
3	Sc0000034_2219698	529.646	0.0419	5.013	-0.0023	-0.294
3	Sc0000151_794	541.118	0.1056	12.916	0.0607	9.336
3	Sc0000012_2884984	555.929	0.0637	7.904	0.0887	13.231
3	Sc0000012_2885007	555.929	0.0000	0.000	0.0887	13.231
3	Sc0000012_2884976	555.929	0.0395	4.781	0.0887	13.231
3	Sc0000415_330603	567.866	0.0551	6.448	0.0126	1.712
3	Sc0000012_3379144	572.065	0.0395	4.122	0.0140	1.575
3	Sc0000415_344318	574.520	0.0383	3.910	-0.0004	-0.048
3	Sc0000342_328341	575.974	0.0148	1.499	0.0078	0.812
3	Sc0000012_3690333	577.005	0.0022	0.225	-0.0002	-0.022
3	Sc0000415_330577	578.045	0.0446	4.661	0.0089	0.979
3	Sc0000415_344320	582.525	0.0905	9.490	-0.0011	-0.134
3	xpSc0003893_66059	587.534	0.0503	5.301	0.0180	2.138
3	xfSc0000057_35574	592.114	0.0048	0.510	0.0015	0.167
3	xfSc0000057_35556	592.332	0.0390	4.135	-0.0002	-0.021
3	xpSc0003893_66504	597.412	0.0513	5.427	0.0029	0.337
3	Sc0000151_444283	600.157	0.0228	2.366	-0.0010	-0.108
3	Sc0000342_477649	602.263	0.0094	0.981	0.0297	3.304
3	Sc0000151_444167	607.097	0.0029	0.303	0.0004	0.050
3	Sc0000151_444191	607.275	0.0534	5.890	-0.0001	-0.009
3	Sc0000012_3408885	615.209	0.0570	6.367	0.0682	8.924
3	Sc0000119_154554	625.233	0.0053	0.655	0.0298	4.572
3	Sc0000119_154562	625.233	0.0154	1.983	0.0298	4.572
3	Sc0000342_113987	638.897	0.0613	8.914	-0.0125	-2.730
3	Sc0000151_189467	662.975	0.0533	7.952	0.0650	12.903
3	Sc0000106_61699	679.750	0.0123	1.935	0.0190	4.735
3	Sc0000087_345402	710.971	0.0085	1.372	0.0624	13.267
3	Sc0000038_2193574	724.265	0.0042	0.557	0.0461	7.814
3	Sc0000000_3216414	741.355	0.0865	14.024	0.0466	10.979
3	xpSc0003910_167328	772.697	0.1150	16.936	-0.0051	-1.015
3	Sc0000087_962933	775.707	0.0715	7.601	-0.0013	-0.160
3	Sc0000000_3784988	782.184	0.0515	5.525	0.0006	0.066
3	Sc0000185_84446	783.119	0.0863	10.037	-0.0004	-0.053
3	Sc0000000_3562514	796.069	0.0812	9.533	0.0040	0.532
3	Sc0000000_3562508	797.949	0.0576	6.329	0.0182	2.168
3	Sc0000000_3411163	805.847	0.0640	6.959	-0.0011	-0.130
3	Sc0000066_434765	806.908	0.0233	2.360	0.0015	0.160
3	Sc0000157_206300	808.207	0.0154	1.553	-0.0000	-0.005
3	Sc0000066_661222	808.461	0.0025	0.255	-0.0001	-0.011
3	Sc0000066_661210	808.461	0.0091	0.938	-0.0001	-0.011
3	Sc0000066_435143	810.549	0.0118	1.226	0.0299	3.186
3	Sc0000066_661211	813.190	0.0057	0.595	0.0192	2.084
3	Sc0000458_190181	815.797	0.0029	0.307	0.0057	0.615
3	Sc0000458_190178	815.797	0.0000	0.000	0.0057	0.615
3	Sc0000458_190180	815.797	0.0040	0.414	0.0057	0.615
3	Sc0000157_206294	817.510	0.0232	2.447	0.0194	2.126
3	Sc0000066_111513	821.394	0.0590	6.372	0.0155	1.877
3	Sc0000045_177475	827.908	0.0517	5.652	0.0081	1.022
3	Sc0000272_681829	833.571	0.0126	1.399	0.0467	5.838
3	Sc0000045_1150994	842.041	0.0182	1.998	0.0309	3.921
3	Sc0000045_325297	847.403	0.0337	3.673	0.0020	0.245
3	Sc0000045_410102	852.499	0.0370	3.956	0.0047	0.560
3	Sc0000045_1584839	856.360	0.0349	3.674	0.0213	2.397
3	Sc0000045_1416138	859.506	0.0304	3.182	-0.0014	-0.159
3	Sc0000045_1449104	862.598	0.0437	4.602	0.0183	2.079
3	Sc0000045_1416139	866.886	0.0283	2.989	-0.0001	-0.008
3	Sc0000045_530061	866.976	0.0141	1.593	-0.0001	-0.010
3	Sc0000045_1135047	874.367	0.0459	5.386	0.0509	6.792
3	Sc0000045_1294529	884.818	0.0478	5.680	0.0325	4.642
3	Sc0000045_588952	894.474	0.0418	5.006	0.0784	10.585
3	Sc0000045_1416140	905.244	0.0359	4.169	-0.0032	-0.426
3	xfSc0000003_61085	907.990	0.0100	1.044	0.0014	0.152
3	xfSc0000003_61063	909.572	0.0024	0.246	-0.0002	-0.022
3	Sc0000045_2246047	910.840	0.0087	1.084	-0.0027	-0.367
3	Sc0000410_493038	924.508	0.0399	4.865	0.0919	13.182
3	Sc0000138_1056822	935.604	0.0628	7.253	0.0198	2.755
3	Sc0000138_472438	942.307	0.0327	3.594	-0.0014	-0.166
3	Sc0000410_256639	943.839	0.0456	4.992	-0.0014	-0.162
3	xfSc0000031_281851	950.931	0.0675	7.240	0.0026	0.316
3	Sc0000138_326302	953.460	0.0649	7.184	0.0182	2.260
3	Sc0000138_19884	963.037	0.0577	6.554	-0.0025	-0.336
3	xpSc0003869_146238	968.328	0.0271	3.042	0.0351	4.453
3	Sc0000138_19921	977.178	0.0220	2.593	0.0364	4.919
3	Sc0000766_10808	985.887	0.0125	1.465	0.0111	1.464
3	Sc0000138_1092534	991.676	0.0030	0.305	0.0009	0.107
3	xfSc0000031_121188	991.966	0.0122	1.287	0.0000	0.002
3	Sc0000138_1092398	995.666	0.0207	2.236	0.0054	0.637
3	Sc0000138_1081634	1000.544	0.0272	3.000	0.0129	1.590
3	xfSc0000031_67212	1006.853	0.0420	4.882	0.0546	7.084
3	Sc0000138_1293938	1017.129	0.0325	3.763	-0.0015	-0.186
3	Sc0000138_562324	1018.934	0.0184	1.944	0.0051	0.569
3	xfSc0000031_281877	1023.094	0.0371	4.202	0.0195	2.472
3	Sc0000138_1092535	1032.123	0.0347	3.993	0.0613	7.684
3	Sc0000138_1100665	1038.306	0.0221	2.476	-0.0050	-0.644
3	Sc0000045_261342	1044.693	0.0229	2.547	0.0261	3.218
3	xfSc0000003_17063	1050.337	0.0133	1.456	0.0180	2.093
3	Sc0000045_2391886	1053.297	0.0043	0.462	0.0048	0.550
3	Sc0000045_254700	1057.914	0.0142	1.714	-0.0006	-0.087
3	Sc0000157_1315759	1068.695	0.0127	1.549	0.0095	1.243
3	Sc0000283_188281	1072.149	0.0024	0.278	-0.0012	-0.144
3	Sc0000458_61028	1079.099	0.0287	3.297	0.0264	3.472
3	Sc0000636_127764	1087.583	0.0263	3.024	0.0032	0.425
3	Sc0000636_127754	1087.583	0.0134	1.505	0.0032	0.425
3	Sc0000318_239287	1094.221	0.0287	3.205	0.0551	6.650
3	Sc0000000_5644110	1100.335	0.0383	4.057	0.0097	1.138
3	Sc0000087_578656	1102.693	0.0358	3.651	-0.0003	-0.028
3	Sc0000000_5261664	1103.986	0.0128	1.293	-0.0013	-0.160
3	Sc0000000_5014082	1103.986	0.0364	4.034	-0.0013	-0.160
3	Sc0000129_941126	1111.196	0.0926	10.614	0.0461	6.251
3	Sc0000000_2910793	1122.394	0.0664	7.605	0.0034	0.434
3	Sc0000000_3527811	1123.420	0.0429	4.755	0.0018	0.216
3	Sc0000399_324726	1131.840	0.0351	3.979	0.0038	0.469
3	Sc0000458_2194	1133.876	0.0081	0.861	0.0194	2.150
3	Sc0000066_196547	1137.997	0.0118	1.343	-0.0003	-0.043
3	Sc0000000_3458669	1146.811	0.0553	6.190	0.0111	1.526
3	Sc0000000_5644134	1154.834	0.0712	7.711	0.0050	0.613
3	Sc0000185_84480	1157.087	0.0759	7.948	0.0001	0.009
3	Sc0000045_2076430	1162.782	0.0814	8.709	0.0021	0.269
3	Sc0000000_3216409	1168.738	0.0373	4.165	0.0008	0.105
3	Sc0000038_1104397	1177.906	0.0107	1.269	0.0141	1.890
3	Sc0000066_2067207	1184.485	0.0122	1.382	-0.0076	-1.006
3	Sc0000125_1051232	1191.388	0.0271	3.090	0.0336	4.314
3	Sc0000066_661231	1199.104	0.0168	1.914	-0.0001	-0.010
3	Sc0000066_661206	1199.191	0.0350	3.869	-0.0000	-0.004
3	Sc0000142_1223236	1206.200	0.0598	6.804	0.0973	12.027
3	Sc0000087_132627	1215.899	0.0259	3.050	-0.0000	-0.003
3	Sc0000087_132619	1215.926	0.0070	0.709	0.0001	0.006
3	Sc0000283_188259	1216.607	0.0123	1.242	-0.0000	-0.001
3	Sc0000087_132685	1217.169	0.0113	1.139	0.0003	0.031
3	Sc0000283_188245	1217.746	0.0423	4.373	-0.0001	-0.008
3	Sc0000087_578692	1221.542	0.0644	6.943	0.0302	3.655
3	Sc0000066_435295	1229.170	0.0544	6.141	0.0359	4.642
3	Sc0000284_745859	1236.712	0.0265	2.994	-0.0023	-0.279
3	Sc0000284_745858	1236.712	0.0057	0.581	-0.0023	-0.279
3	Sc0000284_745862	1238.392	0.0344	3.695	0.0211	2.376
3	Sc0000284_647047	1243.916	0.0320	3.446	0.0140	1.587
3	Sc0000066_1860268	1245.384	0.0046	0.482	-0.0012	-0.130
3	Sc0000038_876937	1249.762	0.0159	1.822	0.0362	4.409
3	Sc0000318_729286	1257.502	0.0146	1.672	0.0092	1.264
3	Sc0000318_729278	1257.502	0.0798	8.690	0.0092	1.264
3	Sc0000318_729686	1266.192	0.1682	18.416	-0.0070	-1.022
3	Sc0000038_621072	1275.918	0.0907	9.953	-0.0000	-0.004
3	xpSc0003876_20026	1276.145	0.0084	0.843	0.0001	0.012
3	Sc0000038_621051	1276.761	0.0813	8.760	-0.0002	-0.022
3	Sc0000038_620745	1284.905	0.0919	9.845	-0.0003	-0.033
3	Sc0000000_3759162	1286.606	0.0216	2.186	0.0001	0.009
3	Sc0000038_620756	1287.091	0.1380	18.451	-0.0004	-0.066
3	Sc0000038_529938	1311.315	0.1333	17.981	-0.0040	-0.668
3	Sc0000038_529932	1312.405	0.0054	0.686	0.0180	2.326
3	Sc0000467_257859	1325.332	0.0061	0.766	0.0195	2.526
3	Sc0000467_257857	1326.538	0.0534	6.592	-0.0026	-0.348
3	Sc0000125_992940	1340.512	0.0854	10.264	0.0316	4.730
3	Sc0000038_1327545	1349.044	0.0330	3.773	0.0148	2.007
3	Sc0000152_920454	1356.628	0.0103	1.292	0.0526	7.250
3	Sc0000125_620884	1368.725	0.0279	3.283	0.0607	8.207
3	Sc0000038_2679944	1375.855	0.0180	2.026	-0.0000	-0.002
3	xpSc0003913_130789	1375.883	0.0402	4.445	0.0000	0.005
3	Sc0000013_332823	1383.117	0.0549	6.059	0.0347	4.305
3	xfSc0000112_102974	1388.762	0.0713	8.354	0.0343	4.659
3	Sc0000177_368403	1400.835	0.0567	6.738	-0.0000	-0.005
3	Sc0000177_368432	1400.862	0.0651	7.851	0.0003	0.037
3	Sc0000038_1718466	1414.248	0.0653	7.871	-0.0000	-0.003
3	Sc0000177_642649	1414.294	0.0081	0.867	0.0001	0.012
3	Sc0000177_420011	1418.487	0.0105	1.119	-0.0011	-0.118
3	Sc0000177_144818	1419.921	0.0065	0.701	0.0191	2.156
3	Sc0000177_1125860	1425.687	0.0049	0.543	-0.0020	-0.241
3	Sc0000012_382671	1429.464	0.0084	0.856	0.0024	0.257
3	Sc0000012_382578	1430.181	0.0225	2.279	-0.0001	-0.010
3	Sc0000289_778748	1431.743	0.0154	1.562	0.0124	1.433
3	Sc0000289_778757	1431.743	0.0120	1.355	0.0124	1.433
3	Sc0000289_645169	1438.297	0.0382	4.148	0.0599	6.978
3	Sc0000012_177078	1442.909	0.0553	5.789	-0.0018	-0.208
3	Sc0000012_382661	1445.905	0.0498	5.117	0.0078	0.851
3	Sc0000218_682987	1448.026	0.0208	2.121	0.0039	0.409
3	Sc0000218_682986	1448.026	0.0097	0.982	0.0039	0.409
3	Sc0000218_100800	1449.008	0.0102	1.030	-0.0000	-0.001
3	Sc0000218_636517	1449.056	0.0181	1.841	-0.0000	-0.002
3	Sc0000218_636492	1450.849	0.0341	3.466	-0.0004	-0.042
3	Sc0000012_1254522	1452.521	0.0167	1.700	0.0083	0.982
3	Sc0000012_2519741	1459.879	0.0238	2.698	0.0680	8.418
3	Sc0000218_101298	1467.432	0.0398	4.380	-0.0041	-0.516
3	Sc0000192_1038823	1470.807	0.0546	6.097	0.0292	3.603
3	Sc0000192_896406	1479.744	0.0388	4.434	-0.0001	-0.007
3	Sc0000192_896404	1479.790	0.0394	4.236	0.0001	0.008
3	xpSc0003936_141590	1485.593	0.0572	6.056	0.0041	0.473
3	Sc0000012_370385	1487.459	0.0751	7.895	0.0082	0.947
3	Sc0000012_382591	1493.488	0.0570	6.047	-0.0000	-0.000
3	Sc0000218_805014	1493.506	0.0013	0.131	0.0000	0.002
3	Sc0000289_715493	1494.822	0.0206	2.172	-0.0009	-0.097
3	Sc0000012_177054	1498.469	0.0271	2.818	-0.0003	-0.031
3	Sc0000012_177074	1499.227	0.0405	4.168	-0.0003	-0.032
3	Sc0000199_1152912	1502.638	0.0559	5.758	0.0021	0.240
3	Sc0000012_812112	1504.985	0.0237	2.424	-0.0000	-0.004
3	Sc0000012_812078	1505.062	0.0410	4.276	-0.0000	-0.004
3	Sc0000012_1254525	1509.261	0.0483	5.098	0.0009	0.107
3	Sc0000216_621845	1514.619	0.0088	0.990	0.0006	0.074
3	Sc0000192_1102505	1519.475	0.0277	3.462	0.0339	4.621
3	Sc0000012_1619869	1532.492	0.0269	3.371	0.0450	7.008
3	Sc0000012_1619868	1532.492	0.0177	2.236	0.0450	7.008
3	Sc0000012_896658	1545.155	0.0369	4.186	-0.0039	-0.521
3	Sc0000218_357834	1547.105	0.0497	5.102	-0.0006	-0.071
3	Sc0000192_1102501	1550.257	0.0411	4.339	0.0269	3.169
3	Sc0000012_438456	1556.806	0.0117	1.338	0.0236	3.511
3	Sc0000012_1163814	1571.819	0.0025	0.345	0.0601	9.987
3	Sc0000012_1503282	1587.282	0.0232	2.425	0.0018	0.254
3	Sc0000192_905945	1589.514	0.1003	10.768	-0.0017	-0.210
3	Sc0000038_1718448	1598.049	0.1075	11.868	0.0100	1.388
3	Sc0000038_1631035	1606.649	0.0399	4.804	0.0462	7.021
3	Sc0000152_660432	1622.505	0.0109	1.472	0.0341	4.898
3	Sc0000152_660428	1622.505	0.0237	2.540	0.0341	4.898
3	Sc0000038_2610686	1627.220	0.0320	3.373	-0.0005	-0.053
3	Sc0000152_962058	1628.052	0.0311	3.297	0.0022	0.242
3	Sc0000152_379700	1632.987	0.0245	2.633	-0.0011	-0.130
3	Sc0000125_224049	1634.242	0.0100	1.034	0.0020	0.212
3	Sc0000038_2498514	1636.327	0.0169	1.743	0.0197	2.099
3	Sc0000038_2647635	1638.424	0.0085	0.878	0.0096	1.034
3	Sc0000038_2647641	1638.424	0.0000	0.000	0.0096	1.034
3	Sc0000038_1504317	1640.508	0.0002	0.022	0.0200	2.084
3	Sc0000038_1685253	1641.539	0.0011	0.110	-0.0002	-0.026
3	Sc0000038_2199352	1642.764	0.0159	1.744	0.0192	2.159
3	Sc0000125_100345	1648.369	0.0281	3.014	0.0353	3.997
3	Sc0000590_44777	1650.977	0.0172	1.776	0.0006	0.062
3	Sc0000152_447982	1651.394	0.0211	2.229	-0.0003	-0.035
3	Sc0000125_1042363	1655.707	0.0179	1.907	0.0002	0.023
3	Sc0000125_711810	1655.802	0.0447	4.867	0.0000	0.000
3	Sc0000177_368427	1662.574	0.0678	7.439	0.0352	4.385
3	Sc0000289_389510	1668.946	0.0592	6.412	0.0029	0.366
3	Sc0000038_1261485	1674.061	0.0414	4.395	0.0041	0.470
3	Sc0000038_2437420	1676.062	0.0171	1.825	0.0016	0.186
3	Sc0000038_1645135	1680.748	0.0252	2.739	0.0190	2.257
3	Sc0000038_1030560	1685.761	0.0245	2.821	0.0173	2.354
3	Sc0000125_197921	1697.258	0.0790	9.207	0.0287	4.317
3	Sc0000038_530079	1708.435	0.0721	8.273	-0.0002	-0.025
3	Sc0000013_118587	1708.758	0.0068	0.691	0.0007	0.070
3	Sc0000066_1860255	1710.765	0.0141	1.499	0.0014	0.161
3	Sc0000152_433458	1714.637	0.0383	3.985	0.0069	0.787
3	Sc0000468_215893	1717.490	0.1335	14.735	-0.0027	-0.361
3	Sc0000066_1903046	1729.372	0.1135	12.709	0.0171	2.272
3	Sc0000038_414387	1732.978	0.0358	4.012	0.0021	0.268
3	Sc0000152_805560	1741.005	0.0387	4.439	0.0112	1.534
3	Sc0000152_1035679	1749.414	0.0311	3.741	0.0385	5.411
3	Sc0000289_164223	1760.748	0.0413	5.072	0.0231	3.538
3	Sc0000318_142572	1772.589	0.0322	3.986	0.0408	6.123
3	Sc0000494_46807	1784.170	0.0260	3.212	0.0330	4.942
3	Sc0000045_530092	1795.342	0.0352	4.267	0.0496	7.096
3	Sc0000045_667281	1805.709	0.0290	3.380	0.0195	2.557
3	Sc0000045_410097	1810.123	0.0705	8.400	0.0314	4.273
3	Sc0000045_2193502	1823.320	0.0647	7.752	-0.0002	-0.027
3	Sc0000045_325296	1823.595	0.0645	7.910	0.0008	0.110
3	Sc0000045_566927	1838.058	0.0828	10.776	0.0030	0.609
3	Sc0000138_809069	1859.778	0.0210	3.142	0.0000	0.000
4	Sc0000030_3525977	0.000	0.0001	0.011	0.0000	0.000
4	Sc0000030_3525992	1.628	0.0025	0.367	-0.0033	-0.513
4	Sc0000553_72947	22.257	0.0514	6.496	-0.0054	-1.097
4	Sc0000034_604419	36.613	0.1809	21.451	0.0262	4.535
4	Sc0000251_849267	51.924	0.1532	17.488	-0.0022	-0.306
4	Sc0000095_904506	54.101	0.0213	2.177	-0.0011	-0.127
4	Sc0000095_904504	54.101	0.0021	0.227	-0.0011	-0.127
4	xpSc0003875_349449	57.107	0.0074	0.759	0.0032	0.338
4	Sc0000251_835513	57.639	0.0182	1.882	0.0031	0.326
4	Sc0000095_140405	60.439	0.0130	1.352	-0.0000	-0.000
4	Sc0000009_646651	60.440	0.0260	2.763	-0.0000	-0.000
4	Sc0000168_962187	64.926	0.0497	5.290	0.0197	2.298
4	Sc0000009_646682	69.341	0.0602	6.319	-0.0021	-0.246
4	Sc0000009_1513595	73.132	0.1359	14.869	0.0055	0.735
4	Sc0000009_168611	84.210	0.1474	16.433	0.0075	1.082
4	Sc0000184_321802	92.344	0.0641	7.068	0.0128	1.615
4	Sc0000184_321773	96.496	0.0395	4.117	-0.0008	-0.092
4	Sc0000325_350596	98.900	0.0633	7.452	-0.0021	-0.289
4	Sc0000168_351213	113.351	0.0666	8.443	0.0377	6.180
4	Sc0000163_118795	126.779	0.1825	22.042	0.0173	3.175
4	Sc0000249_328613	145.426	0.2236	25.945	-0.0098	-1.666
4	Sc0000095_144026	152.724	0.1095	11.643	0.0010	0.131
4	Sc0000251_920200	157.069	0.0459	4.771	-0.0003	-0.030
4	Sc0000249_911457	157.495	0.0053	0.537	-0.0001	-0.009
4	Sc0000009_168724	158.547	0.0013	0.133	-0.0002	-0.022
4	Sc0000095_760790	159.578	0.0033	0.340	-0.0005	-0.053
4	Sc0000009_1468555	162.071	0.0377	3.906	0.0026	0.291
4	Sc0000095_164996	165.659	0.0714	7.408	-0.0013	-0.151
4	Sc0000009_119796	169.478	0.0557	5.744	0.0028	0.313
4	Sc0000325_543637	171.403	0.0619	6.427	0.0013	0.147
4	Sc0000366_259197	175.906	0.0583	6.266	0.0103	1.264
4	Sc0000163_400866	182.268	0.0232	2.565	0.0018	0.210
4	Sc0000010_3708409	183.070	0.0443	4.574	-0.0002	-0.025
4	Sc0000163_439690	186.842	0.0652	6.943	0.0139	1.677
4	Sc0000009_120024	193.189	0.0359	3.970	0.0120	1.537
4	Sc0000010_2409839	199.877	0.0168	1.868	-0.0039	-0.500
4	Sc0000010_881521	205.029	0.0652	8.031	0.0413	5.808
4	xfSc0000085_49891	219.903	0.0555	6.964	-0.0000	-0.001
4	xfSc0000085_49890	219.905	0.0439	4.818	-0.0000	-0.000
4	Sc0000168_535843	226.994	0.0759	8.130	0.0016	0.196
4	xpSc0003875_231420	230.308	0.0534	5.495	-0.0011	-0.126
4	Sc0000030_3065829	232.489	0.0389	4.038	-0.0012	-0.137
4	Sc0000030_3300063	236.234	0.0995	10.801	0.0266	3.314
4	Sc0000034_674039	245.177	0.0885	9.611	-0.0005	-0.060
4	Sc0000205_723468	245.844	0.0086	0.863	0.0000	0.002
4	Sc0000325_505026	246.040	0.0553	6.055	0.0002	0.023
4	Sc0000009_1429466	253.654	0.0784	8.425	0.0277	3.289
4	Sc0000536_165401	256.219	0.0495	5.074	-0.0010	-0.111
4	Sc0000009_130841	258.728	0.0323	3.350	0.0023	0.262
4	Sc0000072_1998493	262.469	0.0295	3.230	0.0373	4.351
4	Sc0000184_102295	268.657	0.0216	2.389	0.0118	1.389
4	Sc0000184_102286	268.657	0.0157	1.635	0.0118	1.389
4	Sc0000249_845086	271.366	0.0666	7.139	0.0139	1.654
4	Sc0000168_398611	278.091	0.0509	5.507	-0.0000	-0.000
4	Sc0000168_398593	278.093	0.0003	0.033	-0.0000	-0.000
4	Sc0000030_3142416	278.124	0.0177	1.939	0.0001	0.012
4	Sc0000010_4360318	283.692	0.0208	2.254	0.0049	0.549
4	Sc0000009_1468806	284.038	0.0451	4.696	0.0006	0.067
4	Sc0000163_1069763	288.388	0.0780	8.274	0.0183	2.193
4	Sc0000095_346867	294.235	0.0364	3.931	0.0000	0.004
4	Sc0000095_346878	294.243	0.0297	3.251	0.0000	0.001
4	Sc0000168_14132	300.386	0.0331	3.609	0.0002	0.018
4	Sc0000184_759925	303.248	0.0075	0.791	0.0072	0.800
4	Sc0000163_1271155	305.948	0.0735	8.165	-0.0035	-0.441
4	Sc0000009_398155	315.274	0.0702	7.818	-0.0001	-0.009
4	Sc0000009_398158	315.353	0.0170	1.729	0.0000	0.002
4	Sc0000009_398151	317.003	0.0332	3.380	-0.0005	-0.057
4	Sc0000009_1429455	318.733	0.0308	3.201	0.0006	0.072
4	Sc0000163_439717	322.769	0.0380	4.051	0.0037	0.435
4	xfSc0000052_49277	327.135	0.0731	7.721	0.0126	1.507
4	Sc0000163_118804	332.276	0.1012	10.667	-0.0036	-0.443
4	Sc0000168_693522	337.802	0.0596	6.322	0.0035	0.424
4	Sc0000553_126331	342.548	0.0427	4.467	0.0053	0.629
4	Sc0000168_398618	346.218	0.1529	17.071	-0.0042	-0.597
4	Sc0000009_1468588	359.619	0.2005	22.474	0.0340	5.059
4	Sc0000184_473770	368.692	0.1123	12.098	-0.0015	-0.192
4	Sc0000325_350599	371.717	0.0654	7.849	-0.0017	-0.261
4	Sc0000140_468951	388.722	0.0466	6.384	0.0374	7.304
[truncated: 3,136 more rows]
