# Supplementary material for: The first high-density genetic map of common cockle (Cerastoderma edule) reveals a major QTL controlling shell color variation
Source: Sci Rep. 2022 Oct 10;12:16971. doi: 10.1038/s41598-022-21214-3 (PMC9551087; doi:10.1038/s41598-022-21214-3)
Supplement: Supplementary file 3 — Supplementary Information 3. [file 41598_2022_21214_MOESM3_ESM.xlsx]

## Sheet: Hoja1
Supplemental Tabble 5: Number of markers and length of each Linkage Group (LG) in the C. edule female and male maps from families F6 and F8 and in the species consensus map. The numeration of LGs from the individual maps does not match the consensus map (see Suppl. Table S6 for correspondence)
Family	F6				F8				Consensus
	Female		Male		Female		Male
LG	N_Loci	Length(cM)	N_Loci	Length(cM)	N_Loci	Length(cM)	N_Loci	Length(cM)	N_Loci	Length(cM)
1	332	1136.9	356	1582.3	423	2187.4	402	2041.2	1151	3680.9
2	282	802.5	334	1349.5	415	2305.6	399	1922.4	1061	3862.2
3	249	785.8	329	1374.8	356	1921.9	353	1712.9	1123	5712.1
4	233	751.7	270	1174.9	331	1958.7	285	1342.0	945	4373.4
5	219	797.3	262	1074.2	306	1758.1	278	1335.7	804	3129.5
6	199	768.8	245	1041.7	277	1596.7	270	1445.7	763	2751.0
7	197	735.7	244	979.3	274	1374.5	256	1132.3	756	3443.3
8	195	829.3	239	834.4	266	1469.6	245	1063.3	749	2165.8
9	187	721.1	236	893.0	258	1425.9	214	1198.1	894	2761.4
10	179	707.9	216	950.3	235	1202.4	201	1504.6	773	2979.3
11	176	589.9	209	866.2	222	1180.1	198	1234.7	579	1824.3
12	168	659.4	202	696.2	209	955.1	198	964.7	661	2646.4
13	167	730.5	201	670.4	204	830.7	176	1087.7	643	2189.3
14	164	637.4	161	711.8	182	818.8	167	897.9	591	2070.5
15	146	406.1	148	687.4	181	905.6	161	976.9	498	2083.4
16	119	329.1	83	526.0	166	1014.1	143	751.6	627	2158.7
17	100	336.8	72	290.3	152	852.8	130	837.0	521	1784.7
18	89	222.9	47	329.2	117	613.4	110	611.8	290	860.0
19	64	295.7	43	321.2	69	395.9	87	661.2	445	1302.6
20	36	221.9	41	270.4	40	198.3	84	472.8	-	-
21	13	105.5	14	69.4	15	51.5	11	71.7	-	-
Unlinked	76	-	236	-	102	-	159	-
Total	3514	12572.1	3952	16692.8	4698	25017.2	4368	23266.3	13874	51778.7
