# Supplementary material for: The first high-density genetic map of common cockle (Cerastoderma edule) reveals a major QTL controlling shell color variation
Source: Sci Rep. 2022 Oct 10;12:16971. doi: 10.1038/s41598-022-21214-3 (PMC9551087; doi:10.1038/s41598-022-21214-3)
Supplement: Supplementary file 4 — Supplementary Information 4. [file 41598_2022_21214_MOESM4_ESM.xlsx]

## Sheet: Supplemental Table 6A
Supplemental Table S6A: All markers and their position in C. edule Consensus Map
LG	Locus	Position
1	Sc0000301_713298	0.00
1	Sc0000355_554253	12.16
1	Sc0000129_262776	18.07
1	xfSc0000107_155347	26.71
1	Sc0000258_601905	28.53
1	Sc0000334_544018	35.34
1	Sc0000334_544034	35.34
1	Sc0000454_187500	41.65
1	Sc0000562_109206	45.15
1	Sc0000149_947170	50.09
1	Sc0000324_618991	53.45
1	Sc0000324_318653	54.61
1	Sc0000149_1098176	56.52
1	Sc0000149_1098192	56.52
1	Sc0000258_398389	62.17
1	Sc0000119_1230189	62.96
1	Sc0000149_369482	64.92
1	Sc0000258_406126	69.11
1	Sc0000149_560999	69.23
1	Sc0000554_148444	70.49
1	Sc0000554_99289	72.52
1	Sc0000258_648000	76.96
1	Sc0000169_800115	77.14
1	Sc0000119_1496545	77.27
1	Sc0000119_1093740	78.82
1	Sc0000119_1230580	82.66
1	Sc0000119_1230584	82.76
1	Sc0000554_101219	84.56
1	xfSc0000010_282855	87.96
1	xfSc0000010_282856	87.96
1	Sc0000212_32578	89.76
1	xpSc0003877_211843	91.97
1	Sc0000212_841030	92.28
1	Sc0000212_584856	94.91
1	Sc0000212_578341	100.44
1	Sc0000212_782113	101.46
1	Sc0000212_782114	102.48
1	Sc0000119_389105	103.27
1	Sc0000212_407968	103.55
1	Sc0000432_209683	110.08
1	Sc0000137_988165	111.33
1	Sc0000169_1222696	111.68
1	Sc0000137_988166	114.56
1	Sc0000258_398383	117.48
1	Sc0000258_536443	118.41
1	Sc0000258_110961	123.04
1	Sc0000074_1689014	124.86
1	Sc0000212_49273	125.11
1	Sc0000562_109241	127.07
1	Sc0000137_1134126	128.31
1	Sc0000562_169084	131.66
1	Sc0000137_1058531	135.11
1	Sc0000258_275266	136.41
1	Sc0000074_696626	137.60
1	Sc0000212_340389	137.65
1	Sc0000212_340387	137.66
1	Sc0000212_340390	137.66
1	Sc0000212_32579	139.30
1	Sc0000212_407977	141.37
1	Sc0000212_584853	141.64
1	Sc0000212_584885	141.67
1	Sc0000395_159105	142.94
1	Sc0000212_766223	144.66
1	Sc0000119_1134073	146.80
1	Sc0000324_459011	149.87
1	Sc0000324_459034	149.87
1	Sc0000258_110959	156.40
1	Sc0000258_406244	156.96
1	Sc0000212_782283	162.51
1	Sc0000258_338393	163.80
1	Sc0000169_804185	168.85
1	Sc0000395_173004	169.50
1	Sc0000396_533455	170.08
1	Sc0000212_32577	172.98
1	Sc0000119_1140586	173.15
1	Sc0000324_150940	175.02
1	Sc0000212_576431	175.12
1	Sc0000169_555113	176.68
1	Sc0000395_166723	180.14
1	Sc0000169_408683	181.08
1	Sc0000074_1338971	184.35
1	Sc0000074_1339004	185.79
1	Sc0000119_212528	187.19
1	Sc0000149_1033645	190.98
1	Sc0000288_358812	195.65
1	Sc0000288_358838	195.65
1	Sc0000149_1223461	199.77
1	Sc0000288_331132	201.83
1	Sc0000291_293334	203.89
1	Sc0000149_1118205	206.99
1	Sc0000047_2258246	208.35
1	Sc0000291_293315	208.52
1	Sc0000011_2118795	214.03
1	Sc0000119_1093895	221.09
1	Sc0000258_406095	221.09
1	Sc0000324_425689	221.09
1	Sc0000258_406242	221.60
1	Sc0000099_1579606	230.40
1	Sc0000099_1579583	232.44
1	Sc0000099_1579598	234.48
1	Sc0000119_1317844	242.27
1	Sc0000119_1317839	244.57
1	Sc0000107_138816	251.02
1	Sc0000047_2141705	251.98
1	Sc0000258_406066	262.18
1	xpSc0003877_266359	262.52
1	xfSc0000131_3147	266.17
1	Sc0000137_1134379	267.40
1	Sc0000258_406218	269.51
1	Sc0000047_1786140	271.22
1	Sc0000395_84920	272.62
1	Sc0000258_406097	274.03
1	Sc0000258_683440	275.71
1	Sc0000258_406096	275.87
1	xfSc0000006_25499	278.73
1	Sc0000047_969172	278.74
1	Sc0000432_185850	282.71
1	Sc0000137_1408513	288.15
1	Sc0000137_1388524	294.34
1	Sc0000137_1411604	294.36
1	Sc0000196_327359	301.43
1	Sc0000324_351959	304.66
1	Sc0000074_1489467	306.77
1	Sc0000562_109213	308.92
1	Sc0000562_109236	308.92
1	Sc0000137_1342855	315.50
1	Sc0000074_1727275	323.87
1	xpSc0003892_251250	329.34
1	Sc0000258_731640	332.30
1	Sc0000119_1093891	341.51
1	Sc0000119_473674	341.91
1	Sc0000212_32574	343.43
1	Sc0000324_111920	354.11
1	Sc0000119_425087	354.98
1	Sc0000258_428271	362.83
1	Sc0000074_948934	363.95
1	xpSc0003892_148999	371.10
1	Sc0000119_1372623	371.32
1	Sc0000119_344966	375.61
1	Sc0000119_525319	375.61
1	Sc0000119_182449	375.73
1	Sc0000119_1496537	377.34
1	Sc0000196_1072765	377.41
1	Sc0000119_288626	380.86
1	Sc0000119_1093743	382.15
1	Sc0000119_1093860	382.87
1	Sc0000119_1248034	383.50
1	Sc0000395_127992	387.10
1	Sc0000119_425095	390.62
1	Sc0000119_90564	390.67
1	Sc0000554_148475	391.81
1	Sc0000119_1093879	392.04
1	xpSc0003981_71490	398.06
1	Sc0000324_618970	402.16
1	xpSc0003981_71482	402.98
1	Sc0000124_253211	407.47
1	Sc0000124_253240	407.47
1	Sc0000124_253216	408.63
1	Sc0000554_54296	409.44
1	Sc0000196_277620	411.12
1	Sc0000119_1264070	412.12
1	Sc0000098_881335	415.43
1	Sc0000119_413179	421.56
1	Sc0000149_369492	422.93
1	Sc0000189_512578	427.17
1	Sc0000149_1223489	431.12
1	xfSc0000004_93221	431.17
1	Sc0000371_417938	432.50
1	Sc0000206_309531	435.48
1	Sc0000149_596586	436.09
1	Sc0000169_1144080	438.35
1	Sc0000169_920173	439.77
1	xfSc0000004_461568	443.51
1	Sc0000169_555119	445.16
1	Sc0000288_331139	447.34
1	Sc0000169_408662	451.30
1	Sc0000149_48966	451.35
1	Sc0000074_1136985	452.45
1	Sc0000149_596604	453.36
1	Sc0000043_2382267	453.69
1	Sc0000149_973964	457.07
1	Sc0000149_120327	459.23
1	Sc0000149_1223485	462.11
1	Sc0000149_738710	462.23
1	Sc0000149_414816	467.38
1	Sc0000149_414817	467.38
1	Sc0000288_56564	470.05
1	Sc0000149_414787	472.38
1	Sc0000149_596611	472.38
1	Sc0000149_432206	486.65
1	Sc0000149_432210	486.65
1	Sc0000149_290550	494.24
1	Sc0000149_369493	494.32
1	Sc0000149_34843	502.96
1	Sc0000129_262754	506.35
1	Sc0000214_121513	510.36
1	Sc0000169_804170	510.55
1	Sc0000011_1953525	510.80
1	Sc0000011_3046951	516.81
1	Sc0000011_3578705	523.69
1	Sc0000371_251829	558.22
1	Sc0000371_251835	558.22
1	Sc0000169_37757	564.92
1	Sc0000129_675641	565.01
1	xpSc0003844_332547	573.01
1	Sc0000149_405213	573.78
1	Sc0000149_1080305	580.43
1	Sc0000043_2664009	587.84
1	xpSc0004030_55263	596.99
1	Sc0000101_321881	598.41
1	Sc0000129_596544	599.18
1	Sc0000396_409849	600.44
1	Sc0000396_409850	600.44
1	xfSc0000004_93219	601.64
1	Sc0000206_143757	603.14
1	Sc0000454_330489	606.85
1	Sc0000074_1512024	614.04
1	Sc0000074_1512030	624.66
1	xpSc0003881_84269	626.34
1	Sc0000098_831453	629.02
1	Sc0000345_135044	634.54
1	Sc0000300_208585	635.45
1	Sc0000300_208583	635.46
1	Sc0000334_357804	639.30
1	Sc0000334_357799	639.36
1	Sc0000288_382060	642.14
1	Sc0000098_1053856	646.65
1	Sc0000206_970985	647.35
1	Sc0000101_584496	652.67
1	Sc0000454_137934	655.79
1	Sc0000438_266915	661.39
1	Sc0000043_2078515	666.08
1	Sc0000156_740063	669.79
1	Sc0000043_2433638	669.80
1	xfSc0000107_59327	670.81
1	Sc0000371_125176	672.08
1	xfSc0000004_639752	675.28
1	Sc0000580_24531	678.40
1	Sc0000101_321779	679.56
1	Sc0000101_584859	681.43
1	Sc0000206_309518	681.60
1	Sc0000043_2433636	685.52
1	Sc0000129_765144	689.95
1	Sc0000043_2471076	695.44
1	Sc0000098_533100	702.98
1	Sc0000300_208586	709.34
1	Sc0000580_104167	715.55
1	Sc0000206_45987	721.62
1	Sc0000101_584527	723.99
1	Sc0000098_1622738	735.26
1	Sc0000300_332989	746.22
1	Sc0000300_333015	746.22
1	Sc0000143_63119	752.82
1	Sc0000206_909359	760.13
1	Sc0000301_187622	764.08
1	Sc0000301_432424	764.08
1	Sc0000301_449474	764.08
1	Sc0000301_449487	764.08
1	Sc0000129_388404	767.47
1	Sc0000206_179885	769.53
1	Sc0000101_321802	771.39
1	Sc0000300_332991	775.74
1	Sc0000189_42736	778.17
1	Sc0000206_179900	782.06
1	Sc0000101_207692	786.07
1	Sc0000129_388411	794.18
1	Sc0000098_81881	801.85
1	Sc0000396_451870	807.86
1	Sc0000196_945513	812.20
1	Sc0000196_945514	812.20
1	Sc0000301_480171	817.26
1	Sc0000143_187160	817.78
1	Sc0000371_164490	820.97
1	Sc0000199_645801	827.77
1	Sc0000371_338656	830.36
1	Sc0000301_717959	833.05
1	Sc0000286_474356	836.12
1	Sc0000396_493014	837.01
1	xfSc0000004_529198	837.65
1	Sc0000206_755970	838.24
1	Sc0000101_321909	838.26
1	Sc0000156_882482	839.68
1	Sc0000189_499452	840.13
1	Sc0000189_523394	840.29
1	Sc0000101_547504	841.26
1	xpSc0003844_687373	842.21
1	Sc0000199_630722	842.55
1	Sc0000098_709203	843.15
1	Sc0000580_24530	843.29
1	Sc0000196_1013164	844.96
1	xfSc0000107_59225	845.17
1	Sc0000189_850243	846.73
1	Sc0000189_850261	846.73
1	Sc0000301_65100	849.97
1	Sc0000396_238063	855.02
1	Sc0000345_103151	858.38
1	Sc0000129_675651	858.40
1	Sc0000206_179889	864.87
1	Sc0000206_495137	866.58
1	Sc0000074_407450	872.58
1	Sc0000043_2077330	872.84
1	Sc0000301_649728	879.05
1	xpSc0004030_21220	888.86
1	xpSc0004030_21231	888.86
1	Sc0000129_602647	891.23
1	Sc0000129_602662	891.23
1	Sc0000129_602667	891.23
1	Sc0000334_127681	894.97
1	Sc0000465_212891	896.50
1	Sc0000580_104197	897.61
1	xpSc0003901_241953	899.36
1	Sc0000098_81577	904.25
1	Sc0000156_124749	908.74
1	Sc0000286_760109	909.24
1	Sc0000043_2620819	912.02
1	Sc0000043_2620813	912.06
1	Sc0000206_179894	915.76
1	Sc0000301_35411	922.77
1	Sc0000214_468058	933.70
1	Sc0000214_664301	940.54
1	Sc0000101_326404	942.38
1	Sc0000334_437061	944.07
1	Sc0000214_565450	946.44
1	Sc0000011_3076498	949.65
1	Sc0000214_565420	949.91
1	Sc0000214_565419	950.57
1	Sc0000484_68738	951.04
1	Sc0000214_534930	951.14
1	Sc0000214_735290	952.16
1	Sc0000214_735300	952.16
1	Sc0000484_265972	954.23
1	Sc0000214_528019	954.95
1	Sc0000484_31349	958.02
1	Sc0000214_565427	958.19
1	Sc0000011_2118787	958.95
1	Sc0000011_3529953	958.95
1	Sc0000011_2685696	960.28
1	Sc0000214_121495	961.69
1	Sc0000011_3210969	962.81
1	Sc0000288_535170	963.83
1	Sc0000214_165801	964.44
1	Sc0000454_312368	964.92
1	Sc0000011_3218801	966.81
1	Sc0000011_2189400	971.52
1	Sc0000214_535632	971.76
1	Sc0000011_4202932	978.75
1	Sc0000011_2595720	984.80
1	Sc0000011_3529980	986.65
1	Sc0000011_3671385	987.91
1	Sc0000288_535160	990.32
1	Sc0000288_636334	990.57
1	Sc0000214_792807	996.59
1	Sc0000214_334874	999.62
1	Sc0000149_1118203	1003.46
1	Sc0000011_2195993	1005.28
1	Sc0000011_3399854	1013.50
1	Sc0000011_3399876	1013.50
1	Sc0000011_2394217	1016.73
1	Sc0000214_795902	1019.30
1	Sc0000011_2195992	1029.35
1	Sc0000214_778033	1032.40
1	Sc0000011_2195984	1034.67
1	xpSc0003881_236612	1039.23
1	Sc0000334_518208	1042.42
1	Sc0000011_3218827	1043.85
1	Sc0000011_2535993	1054.82
1	Sc0000011_3594691	1069.19
1	Sc0000011_4236532	1069.19
1	Sc0000011_2981222	1079.10
1	Sc0000214_493040	1091.31
1	Sc0000011_3076341	1103.29
1	Sc0000214_334900	1116.09
1	Sc0000011_4273226	1126.69
1	Sc0000011_4273228	1126.69
1	Sc0000011_4159111	1134.49
1	Sc0000011_1891735	1139.05
1	Sc0000334_140078	1141.70
1	Sc0000098_631539	1158.14
1	Sc0000484_68753	1161.43
1	Sc0000196_1013140	1185.48
1	Sc0000098_734207	1196.54
1	Sc0000206_76315	1198.76
1	Sc0000189_1147390	1201.69
1	Sc0000011_1953507	1207.61
1	Sc0000301_616085	1208.31
1	Sc0000011_1953535	1208.75
1	Sc0000098_51072	1212.88
1	Sc0000098_438237	1215.94
1	Sc0000300_130051	1216.15
1	Sc0000300_273550	1221.84
1	xpSc0003844_22316	1222.70
1	Sc0000129_596530	1230.18
1	Sc0000098_779217	1235.17
1	Sc0000074_582161	1241.61
1	Sc0000101_317184	1245.17
1	Sc0000286_474594	1254.15
1	xfSc0000121_67421	1256.45
1	Sc0000156_20119	1259.52
1	Sc0000098_1240564	1260.40
1	Sc0000074_521663	1263.57
1	Sc0000074_521664	1263.57
1	Sc0000199_640616	1265.41
1	Sc0000286_138432	1276.91
1	Sc0000286_243510	1282.05
1	Sc0000286_243511	1282.05
1	Sc0000286_243509	1282.05
1	Sc0000052_1665457	1298.49
1	Sc0000052_1665459	1298.61
1	Sc0000143_570014	1303.32
1	Sc0000196_277597	1307.92
1	xpSc0003891_66124	1313.56
1	Sc0000101_547442	1319.13
1	xpSc0003891_66120	1327.43
1	Sc0000301_400331	1328.66
1	xpSc0003891_66125	1328.66
1	xpSc0003964_5501	1343.12
1	Sc0000605_45571	1348.12
1	Sc0000465_212916	1352.22
1	Sc0000074_680521	1361.60
1	Sc0000074_680518	1361.60
1	Sc0000371_68489	1363.29
1	Sc0000301_717988	1367.63
1	Sc0000334_388336	1371.38
1	Sc0000214_323743	1375.00
1	Sc0000074_779609	1377.61
1	Sc0000196_397682	1379.79
1	Sc0000098_1240555	1384.88
1	Sc0000301_432439	1387.55
1	Sc0000484_243592	1399.07
1	xpSc0003881_236610	1405.14
1	Sc0000371_68516	1413.40
1	Sc0000011_3323296	1417.17
1	Sc0000454_356574	1420.71
1	Sc0000011_3076499	1423.84
1	Sc0000371_377278	1424.95
1	Sc0000371_377307	1424.95
1	Sc0000214_194739	1432.84
1	Sc0000011_2957425	1436.77
1	Sc0000156_330659	1439.15
1	Sc0000101_547519	1441.89
1	Sc0000214_493029	1449.41
1	Sc0000149_578065	1452.00
1	Sc0000149_1287848	1457.35
1	Sc0000011_3529959	1459.99
1	Sc0000288_559045	1479.07
1	Sc0000101_616885	1492.79
1	Sc0000301_411870	1502.03
1	Sc0000011_2332509	1517.06
1	Sc0000149_120342	1530.06
1	Sc0000288_56555	1540.72
1	Sc0000011_3150926	1542.80
1	Sc0000149_369490	1549.42
1	Sc0000149_970277	1553.58
1	Sc0000149_976193	1558.19
1	Sc0000169_1174684	1559.72
1	Sc0000169_217120	1559.72
1	Sc0000659_122162	1562.22
1	Sc0000119_473688	1565.99
1	Sc0000119_1436722	1567.01
1	Sc0000119_344971	1569.66
1	Sc0000395_3726	1571.67
1	Sc0000119_344973	1573.75
1	Sc0000324_563067	1586.53
1	Sc0000288_243001	1601.05
1	Sc0000011_1918737	1604.04
1	Sc0000214_194733	1609.72
1	Sc0000149_717843	1614.98
1	Sc0000011_2529209	1618.45
1	Sc0000011_2529210	1618.45
1	Sc0000011_2536002	1619.72
1	Sc0000011_3224603	1619.74
1	Sc0000011_3968095	1626.47
1	Sc0000011_2676270	1631.13
1	Sc0000011_2676284	1631.13
1	Sc0000334_357819	1632.08
1	Sc0000334_357813	1634.94
1	Sc0000011_3076473	1640.39
1	Sc0000011_4159551	1643.60
1	Sc0000011_2857201	1644.01
1	Sc0000011_2504991	1649.30
1	Sc0000011_2504998	1649.30
1	Sc0000011_2529178	1649.93
1	Sc0000011_3076362	1655.25
1	Sc0000156_1158130	1658.21
1	Sc0000101_317198	1658.79
1	Sc0000371_377309	1659.77
1	Sc0000156_97688	1660.88
1	Sc0000156_209302	1663.41
1	Sc0000156_437006	1675.71
1	Sc0000011_2504972	1689.10
1	Sc0000011_2332511	1689.53
1	Sc0000011_2332510	1691.24
1	Sc0000011_2530051	1693.96
1	Sc0000288_552655	1693.97
1	Sc0000011_2310395	1703.16
1	Sc0000011_1730941	1704.71
1	Sc0000199_650286	1706.09
1	Sc0000011_3603498	1715.13
1	xpSc0003881_332615	1715.71
1	Sc0000230_921782	1718.41
1	Sc0000011_4159522	1725.18
1	Sc0000011_4159541	1725.18
1	Sc0000097_312207	1725.94
1	Sc0000011_2189422	1730.04
1	Sc0000214_663553	1737.02
1	Sc0000214_663560	1737.02
1	Sc0000324_575083	1737.82
1	Sc0000214_323766	1739.78
1	Sc0000214_735491	1739.78
1	Sc0000484_157408	1742.15
1	Sc0000214_565428	1745.37
1	Sc0000214_191186	1746.96
1	Sc0000484_157400	1746.99
1	Sc0000074_520553	1747.52
1	Sc0000149_97037	1753.00
1	Sc0000074_1749181	1757.05
1	Sc0000214_663787	1757.24
1	Sc0000324_105476	1760.68
1	Sc0000074_1514333	1760.88
1	Sc0000074_379593	1763.63
1	Sc0000074_320139	1768.53
1	Sc0000007_157150	1768.82
1	Sc0000074_948932	1772.05
1	Sc0000074_948933	1772.06
1	Sc0000137_1411244	1772.99
1	Sc0000395_3712	1772.99
1	Sc0000119_1134079	1772.99
1	Sc0000258_858610	1775.14
1	xpSc0003877_211811	1783.26
1	Sc0000396_238041	1784.55
1	Sc0000562_197484	1784.82
1	Sc0000300_61303	1792.39
1	Sc0000101_584508	1792.50
1	Sc0000101_584520	1792.50
1	Sc0000101_584524	1792.50
1	Sc0000301_400343	1796.59
1	xfSc0000004_101490	1796.59
1	xfSc0000121_67259	1796.59
1	Sc0000562_124658	1797.15
1	xfSc0000004_93199	1797.78
1	Sc0000043_2638130	1799.83
1	Sc0000465_211263	1799.86
1	Sc0000286_198933	1800.88
1	Sc0000465_210266	1800.88
1	Sc0000465_210991	1803.95
1	Sc0000465_213811	1805.99
1	Sc0000258_601914	1811.26
1	Sc0000258_647955	1811.26
1	Sc0000396_468061	1811.63
1	xpSc0004030_21380	1812.01
1	Sc0000137_1388536	1817.43
1	Sc0000151_221934	1817.43
1	Sc0000206_1943	1817.71
1	Sc0000432_203103	1821.03
1	Sc0000465_312323	1823.18
1	Sc0000137_1193162	1824.32
1	xfSc0000131_3149	1824.41
1	xpSc0003891_272108	1828.29
1	Sc0000119_1247954	1842.42
1	Sc0000098_1491760	1843.69
1	Sc0000539_81144	1844.23
1	Sc0000539_81145	1844.23
1	Sc0000098_1491758	1846.00
1	Sc0000119_553074	1851.97
1	Sc0000047_639329	1855.31
1	Sc0000395_133231	1857.62
1	Sc0000212_12073	1860.76
1	xfSc0000006_239148	1865.11
1	Sc0000116_1241403	1885.85
1	xpSc0003877_71171	1913.59
1	Sc0000324_575094	1922.86
1	Sc0000074_1688844	1925.25
1	Sc0000169_804211	1932.46
1	Sc0000301_480145	1934.42
1	Sc0000149_338292	1939.58
1	Sc0000324_575085	1943.19
1	Sc0000074_198004	1947.39
1	Sc0000395_84929	1952.86
1	Sc0000395_127982	1952.86
1	Sc0000119_1478619	1955.46
1	Sc0000395_127966	1958.05
1	Sc0000119_473680	1958.05
1	Sc0000212_584886	1959.12
1	Sc0000395_302270	1959.58
1	Sc0000209_170456	1960.16
1	Sc0000119_1372651	1962.25
1	xfSc0000006_25481	1964.31
1	Sc0000074_1842769	1967.51
1	Sc0000074_1842787	1967.52
1	Sc0000074_1842779	1967.55
1	Sc0000603_180365	1971.08
1	xpSc0003877_257136	1981.16
1	Sc0000046_1827283	1984.52
1	Sc0000189_1147488	1988.82
1	Sc0000074_1140185	1996.43
1	Sc0000189_611234	1997.62
1	Sc0000206_143753	1997.62
1	xfSc0000004_571896	1997.62
1	Sc0000300_581465	1998.66
1	Sc0000300_726041	1999.70
1	xpSc0003844_301751	2002.66
1	Sc0000418_82356	2007.42
1	Sc0000107_462790	2008.61
1	Sc0000074_755832	2008.94
1	Sc0000074_1489490	2011.13
1	Sc0000107_328765	2013.44
1	Sc0000107_328770	2013.44
1	Sc0000098_871013	2014.48
1	Sc0000107_599789	2015.54
1	xpSc0003877_149435	2016.57
1	Sc0000074_582194	2018.65
1	Sc0000074_582196	2018.65
1	Sc0000074_1688757	2018.65
1	Sc0000300_313515	2025.02
1	Sc0000074_288792	2026.91
1	xpSc0003877_149464	2050.73
1	Sc0000107_1260304	2062.81
1	Sc0000107_475639	2073.79
1	Sc0000107_560928	2078.65
1	Sc0000107_1126695	2097.86
1	Sc0000074_1327412	2099.93
1	xpSc0003877_149446	2109.26
1	Sc0000074_1728917	2109.45
1	Sc0000047_916743	2115.55
1	Sc0000047_916758	2115.55
1	Sc0000074_1290016	2128.19
1	Sc0000001_1822343	2132.37
1	Sc0000001_1822347	2132.37
1	Sc0000001_1822348	2132.37
1	Sc0000107_852014	2134.03
1	xpSc0003877_149447	2134.35
1	Sc0000074_1140205	2134.77
1	Sc0000074_1140174	2135.39
1	Sc0000107_1254678	2141.27
1	Sc0000331_601912	2144.49
1	Sc0000127_572452	2147.73
1	Sc0000107_966932	2149.20
1	Sc0000107_966940	2149.20
1	Sc0000107_966941	2149.20
1	Sc0000084_688113	2154.94
1	Sc0000084_688143	2154.94
1	Sc0000107_616175	2156.60
1	Sc0000084_235203	2157.66
1	Sc0000202_123160	2160.13
1	Sc0000129_1424046	2160.26
1	Sc0000107_560929	2163.69
1	Sc0000047_639306	2175.12
1	Sc0000377_405587	2176.41
1	Sc0000047_2258241	2184.54
1	Sc0000047_2499886	2191.29
1	Sc0000047_2244748	2195.45
1	xfSc0000006_296332	2197.06
1	Sc0000331_562480	2199.28
1	Sc0000429_225039	2201.19
1	Sc0000046_1578984	2201.20
1	Sc0000046_1238870	2204.30
1	xfSc0000037_40712	2206.79
1	Sc0000084_642947	2209.43
1	Sc0000046_1736902	2211.18
1	Sc0000047_1921256	2215.69
1	Sc0000046_859255	2217.73
1	Sc0000107_737098	2221.01
1	Sc0000129_1381777	2223.47
1	Sc0000084_939296	2224.78
1	Sc0000046_368036	2225.81
1	Sc0000046_368007	2225.82
1	Sc0000046_764455	2227.38
1	Sc0000047_1185639	2228.41
1	Sc0000046_367979	2228.84
1	Sc0000047_915577	2228.88
1	Sc0000429_81148	2232.43
1	Sc0000047_915578	2232.82
1	Sc0000047_915579	2232.82
1	Sc0000047_1795594	2234.88
1	Sc0000047_1795610	2234.88
1	Sc0000047_1185634	2235.16
1	Sc0000047_1679951	2241.87
1	Sc0000081_341313	2242.10
1	Sc0000047_1680113	2245.30
1	Sc0000047_1680129	2245.30
1	Sc0000047_1903556	2251.45
1	Sc0000107_138824	2251.45
1	Sc0000047_222579	2252.86
1	Sc0000047_915698	2258.47
1	Sc0000047_287641	2259.84
1	xfSc0000006_296325	2259.84
1	Sc0000047_1921283	2264.52
1	Sc0000047_287211	2268.05
1	Sc0000047_287231	2268.11
1	Sc0000047_72072	2271.69
1	Sc0000047_72070	2271.72
1	Sc0000047_1231732	2271.76
1	Sc0000046_1624647	2276.73
1	xfSc0000006_561196	2283.42
1	xfSc0000006_561214	2283.42
1	Sc0000046_1106329	2290.58
1	Sc0000047_12176	2309.48
1	Sc0000047_2480924	2318.65
1	Sc0000047_1185654	2324.62
1	Sc0000107_91163	2326.81
1	xfSc0000037_121928	2336.01
1	Sc0000263_591419	2339.30
1	xfSc0000006_203873	2339.63
1	Sc0000263_365626	2343.64
1	Sc0000263_686632	2348.25
1	Sc0000202_621001	2349.51
1	Sc0000046_170944	2349.93
1	Sc0000046_170974	2349.95
1	Sc0000046_368009	2352.55
1	Sc0000127_224559	2353.43
1	Sc0000127_1326916	2354.80
1	Sc0000047_287236	2356.72
1	Sc0000081_436534	2358.49
1	Sc0000046_261049	2360.25
1	Sc0000127_1122462	2360.34
1	Sc0000127_1122464	2360.34
1	Sc0000081_401468	2365.47
1	Sc0000127_1383447	2366.69
1	xpSc0004293_4308	2369.47
1	xfSc0000006_879132	2369.62
1	xfSc0000006_332901	2374.38
1	Sc0000081_345114	2376.29
1	xfSc0000006_519222	2377.15
1	Sc0000047_1786128	2384.29
1	Sc0000047_1340761	2394.32
1	xfSc0000037_187923	2399.77
1	Sc0000046_1286033	2404.92
1	xfSc0000006_678208	2408.69
1	Sc0000046_2109774	2412.90
1	Sc0000081_202017	2414.50
1	Sc0000081_202018	2414.50
1	Sc0000047_427368	2417.04
1	Sc0000081_202011	2417.91
1	xfSc0000006_170254	2423.47
1	Sc0000084_1079894	2427.27
1	xfSc0000006_25509	2428.53
1	xfSc0000006_974297	2436.23
1	Sc0000047_423094	2439.60
1	Sc0000047_255779	2441.87
1	xpSc0003846_863263	2446.04
1	Sc0000046_1132115	2446.42
1	Sc0000046_306118	2447.69
1	Sc0000046_416463	2447.69
1	Sc0000046_416464	2447.69
1	Sc0000046_416465	2447.69
1	Sc0000046_1238814	2448.73
1	Sc0000046_742955	2448.73
1	Sc0000046_742976	2448.73
1	Sc0000137_701622	2454.46
1	xfSc0000006_955541	2457.56
1	Sc0000046_1579010	2459.83
1	Sc0000046_1384920	2465.02
1	Sc0000046_1384949	2465.02
1	Sc0000046_1366093	2466.73
1	Sc0000046_1883642	2471.11
1	Sc0000046_1727840	2471.40
1	xfSc0000006_612395	2475.70
1	Sc0000530_188112	2478.91
1	Sc0000530_188113	2478.91
1	Sc0000046_358024	2481.90
1	Sc0000046_1736612	2484.90
1	Sc0000046_1579006	2488.45
1	Sc0000046_107061	2489.49
1	Sc0000046_357929	2492.13
1	Sc0000046_349497	2495.79
1	Sc0000046_1578989	2496.83
1	Sc0000046_929539	2497.88
1	Sc0000046_936847	2497.88
1	Sc0000046_416507	2498.74
1	Sc0000046_1410236	2501.15
1	Sc0000046_170945	2501.59
1	Sc0000046_1736591	2508.06
1	Sc0000046_116936	2514.98
1	Sc0000046_1106358	2520.44
1	Sc0000046_1680850	2529.60
1	Sc0000243_210274	2536.50
1	Sc0000377_468195	2545.20
1	Sc0000046_1820733	2549.27
1	xfSc0000037_186303	2551.53
1	Sc0000000_3690243	2557.59
1	Sc0000137_289125	2560.31
1	Sc0000142_376212	2560.31
1	Sc0000142_116716	2561.90
1	Sc0000236_157997	2563.45
1	xfSc0000037_93255	2564.49
1	Sc0000243_821556	2566.78
1	xfSc0000037_93256	2566.97
1	xfSc0000037_179593	2568.55
1	Sc0000137_567481	2576.37
1	xpSc0003846_458889	2576.67
1	Sc0000377_316716	2577.71
1	Sc0000377_316717	2578.58
1	Sc0000243_196216	2578.70
1	Sc0000327_705563	2580.68
1	Sc0000137_613658	2580.69
1	Sc0000084_1801289	2587.69
1	Sc0000263_594411	2594.82
1	Sc0000084_739463	2598.47
1	Sc0000084_739453	2598.48
1	Sc0000084_662653	2603.75
1	Sc0000084_642946	2608.14
1	Sc0000321_286273	2614.62
1	Sc0000084_1043318	2615.28
1	Sc0000142_360335	2622.83
1	Sc0000142_360332	2624.28
1	Sc0000142_360334	2624.28
1	Sc0000377_405601	2628.43
1	Sc0000321_142562	2636.76
1	xpSc0003846_458913	2638.43
1	Sc0000243_503879	2650.18
1	Sc0000377_371243	2664.53
1	xpSc0003846_337701	2667.54
1	xpSc0003846_337712	2667.54
1	Sc0000243_196193	2671.46
1	Sc0000236_279628	2677.29
1	Sc0000243_326554	2679.38
1	xpSc0003846_52967	2685.56
1	xpSc0003846_52969	2685.56
1	xpSc0003846_52971	2685.56
1	Sc0000482_174186	2685.66
1	Sc0000327_705545	2692.76
1	xpSc0003846_692503	2693.69
1	Sc0000321_488645	2702.30
1	Sc0000321_488613	2702.32
1	Sc0000321_488643	2702.32
1	Sc0000137_508928	2712.40
1	Sc0000084_1203052	2724.57
1	Sc0000321_286260	2729.88
1	Sc0000243_283708	2733.13
1	Sc0000084_1234781	2736.20
1	Sc0000084_1082085	2737.22
1	xpSc0003846_553271	2740.15
1	Sc0000137_329864	2743.07
1	Sc0000074_1140201	2752.17
1	Sc0000107_1050708	2754.51
1	Sc0000046_927873	2761.10
1	xpSc0003877_150103	2766.97
1	xfSc0000006_485536	2768.50
1	Sc0000047_2244757	2777.71
1	Sc0000107_966927	2780.45
1	xpSc0003844_365356	2786.47
1	Sc0000046_193694	2795.69
1	Sc0000046_193708	2795.69
1	Sc0000047_423076	2807.13
1	Sc0000047_58366	2815.13
1	xpSc0003844_783210	2827.49
1	xpSc0003844_783229	2827.49
1	xpSc0003844_300138	2846.93
1	Sc0000047_1063422	2862.96
1	Sc0000047_1063425	2867.25
1	Sc0000236_160670	2877.03
1	Sc0000107_560917	2887.43
1	Sc0000236_160671	2896.00
1	Sc0000046_796160	2901.28
1	Sc0000047_817376	2908.20
1	Sc0000074_423278	2917.50
1	Sc0000074_1140347	2919.88
1	Sc0000107_328865	2919.89
1	Sc0000047_2244746	2920.91
1	Sc0000107_179792	2921.93
1	Sc0000074_1289997	2922.46
1	Sc0000074_1514324	2922.95
1	Sc0000074_1531262	2923.97
1	Sc0000107_367191	2926.01
1	Sc0000047_915723	2927.56
1	Sc0000074_1140190	2929.08
1	Sc0000047_1947629	2930.11
1	Sc0000074_1327417	2937.30
1	Sc0000074_1327418	2937.30
1	Sc0000046_367960	2954.00
1	Sc0000074_671307	2965.92
1	Sc0000074_671290	2965.93
1	Sc0000074_671305	2966.10
1	Sc0000327_705562	2968.03
1	Sc0000074_320144	2968.78
1	Sc0000074_320161	2968.89
1	Sc0000116_1095659	2974.25
1	Sc0000321_500647	2976.95
1	Sc0000236_626918	2980.02
1	xpSc0003846_164942	2990.89
1	Sc0000137_675311	3000.51
1	Sc0000142_868636	3001.56
1	Sc0000046_349481	3003.29
1	xpSc0003844_687365	3022.46
1	Sc0000081_1543885	3023.46
1	Sc0000196_327338	3026.22
1	Sc0000196_327337	3026.36
1	xpSc0003844_687360	3029.15
1	Sc0000429_214788	3036.30
1	Sc0000011_3076472	3037.50
1	Sc0000127_384633	3040.08
1	Sc0000127_1136741	3040.27
1	xfSc0000004_675004	3042.03
1	Sc0000418_321289	3044.70
1	Sc0000301_182697	3048.52
1	Sc0000127_317136	3053.45
1	Sc0000098_438256	3055.32
1	Sc0000286_532470	3061.10
1	Sc0000286_532463	3061.11
1	Sc0000263_285155	3062.08
1	Sc0000084_1334973	3063.92
1	Sc0000084_1334966	3063.92
1	Sc0000300_313490	3065.11
1	Sc0000189_127498	3066.63
1	Sc0000286_474189	3069.21
1	xpSc0003846_692509	3072.71
1	xfSc0000121_119393	3074.90
1	xfSc0000121_119402	3074.90
1	Sc0000327_46952	3075.25
1	Sc0000331_562494	3076.05
1	Sc0000331_562495	3076.05
1	Sc0000156_19933	3080.74
1	Sc0000156_19939	3080.74
1	Sc0000142_850357	3084.53
1	Sc0000202_92203	3087.37
1	Sc0000202_92176	3087.38
1	Sc0000101_569722	3091.85
1	Sc0000142_275303	3094.19
1	xpSc0003927_50230	3098.11
1	Sc0000199_567621	3098.63
1	Sc0000202_123182	3098.84
1	Sc0000189_499455	3101.22
1	Sc0000321_285226	3102.08
1	Sc0000396_492989	3105.23
1	Sc0000129_747171	3106.82
1	Sc0000129_747181	3106.82
1	Sc0000300_703180	3107.84
1	Sc0000142_217455	3108.43
1	Sc0000236_590725	3109.46
1	xpSc0003846_164931	3109.46
1	Sc0000236_158007	3112.14
1	Sc0000243_199214	3118.19
1	Sc0000243_199237	3118.19
1	Sc0000081_42088	3120.80
1	Sc0000081_42112	3120.80
1	Sc0000129_747197	3123.62
1	Sc0000286_46483	3125.00
1	Sc0000101_157303	3127.72
1	Sc0000142_217529	3133.23
1	Sc0000142_868670	3133.91
1	Sc0000199_645800	3140.06
1	Sc0000199_405390	3140.16
1	Sc0000199_645802	3140.34
1	Sc0000142_60866	3143.08
1	Sc0000127_1383620	3144.23
1	Sc0000236_157984	3145.55
1	Sc0000142_868638	3147.47
1	Sc0000196_283212	3153.52
1	Sc0000142_361228	3154.10
1	Sc0000142_361254	3154.10
1	Sc0000202_264432	3155.98
1	Sc0000074_582195	3157.85
1	Sc0000196_283111	3158.59
1	Sc0000326_220384	3159.49
1	Sc0000196_283127	3161.27
1	Sc0000202_575362	3161.30
1	Sc0000635_18912	3161.30
1	Sc0000098_726112	3164.39
1	Sc0000196_283222	3165.02
1	Sc0000064_1170389	3166.60
1	Sc0000263_365634	3168.63
1	Sc0000074_320129	3170.51
1	Sc0000084_81872	3170.69
1	Sc0000196_374972	3170.76
1	Sc0000084_642938	3173.74
1	Sc0000074_62143	3175.95
1	Sc0000074_62145	3175.95
1	xpSc0003844_356187	3179.53
1	Sc0000327_709525	3182.36
1	Sc0000455_158236	3182.43
1	Sc0000084_1450938	3183.63
1	Sc0000084_1450914	3183.76
1	xpSc0003844_356157	3184.73
1	Sc0000243_717232	3187.43
1	Sc0000084_1297725	3188.22
1	Sc0000142_175468	3188.82
1	Sc0000047_423062	3189.19
1	Sc0000047_423080	3189.27
1	Sc0000377_523469	3189.92
1	Sc0000107_1260287	3192.76
1	Sc0000375_59834	3193.01
1	Sc0000074_1145116	3193.04
1	Sc0000331_570534	3193.53
1	Sc0000107_1126687	3197.80
1	Sc0000107_1126705	3197.87
1	Sc0000047_1012972	3202.00
1	Sc0000129_1424275	3204.25
1	Sc0000047_423081	3205.03
1	Sc0000263_365621	3206.16
1	Sc0000047_2480957	3207.43
1	Sc0000107_1097147	3210.83
1	Sc0000129_1424273	3210.84
1	xfSc0000006_239157	3214.86
1	Sc0000107_1118732	3216.29
1	Sc0000429_137731	3217.99
1	xpSc0004282_1618	3218.00
1	Sc0000047_72095	3218.70
1	xfSc0000037_215100	3231.21
1	Sc0000236_121920	3232.37
1	Sc0000429_225026	3234.71
1	Sc0000142_80615	3235.87
1	Sc0000081_395361	3239.12
1	Sc0000116_1241370	3241.23
1	xfSc0000037_186307	3241.23
1	Sc0000142_361225	3243.96
1	Sc0000236_627866	3245.57
1	Sc0000142_60949	3247.27
1	xfSc0000037_179831	3248.68
1	Sc0000236_279620	3248.92
1	Sc0000243_326564	3249.95
1	Sc0000236_591004	3251.83
1	Sc0000236_591005	3251.84
1	Sc0000243_267300	3252.65
1	Sc0000142_360302	3254.61
1	Sc0000046_1192990	3255.63
1	Sc0000046_974622	3255.63
1	Sc0000046_1106348	3257.68
1	Sc0000046_349325	3260.30
1	Sc0000142_722803	3260.74
1	Sc0000046_974633	3262.90
1	Sc0000046_306109	3265.31
1	Sc0000046_416471	3270.10
1	Sc0000046_416498	3270.10
1	Sc0000196_283095	3272.85
1	xpSc0003846_548403	3274.45
1	Sc0000046_1238895	3277.08
1	Sc0000046_1384951	3278.77
1	xfSc0000037_187930	3279.04
1	xfSc0000006_494701	3290.80
1	Sc0000142_613449	3298.91
1	Sc0000084_1686556	3302.24
1	Sc0000081_1774155	3304.56
1	xfSc0000037_197948	3311.05
1	Sc0000116_1367790	3313.24
1	xpSc0003846_709565	3313.95
1	xpSc0004016_42030	3317.93
1	Sc0000137_433330	3322.54
1	xpSc0004016_42033	3325.40
1	Sc0000142_601815	3328.17
1	xpSc0004016_33754	3334.87
1	Sc0000116_1367806	3339.98
1	xpSc0003846_458909	3341.13
1	Sc0000142_722779	3346.25
1	xfSc0000006_974308	3346.59
1	xpSc0003846_739867	3353.09
1	Sc0000129_1367750	3357.79
1	Sc0000084_712163	3366.88
1	Sc0000081_534054	3385.93
1	Sc0000263_637058	3387.88
1	Sc0000081_938930	3389.04
1	Sc0000081_1137941	3389.56
1	Sc0000375_59851	3390.80
1	Sc0000084_81865	3390.88
1	Sc0000375_93698	3394.48
1	Sc0000129_1424206	3401.92
1	Sc0000429_160821	3401.92
1	Sc0000263_365755	3405.73
1	xpSc0003846_601197	3409.70
1	xpSc0003846_601198	3409.70
1	Sc0000429_263076	3410.23
1	Sc0000375_64405	3414.36
1	Sc0000375_59848	3417.44
1	Sc0000084_920179	3422.68
1	Sc0000084_920183	3422.68
1	Sc0000084_642941	3426.89
1	Sc0000084_642964	3426.89
1	Sc0000084_1082091	3427.91
1	Sc0000084_1082092	3427.91
1	Sc0000084_1082098	3427.91
1	Sc0000084_1357765	3429.03
1	Sc0000084_51036	3436.40
1	Sc0000129_1381760	3443.76
1	xpSc0003846_601381	3445.01
1	xpSc0003846_601377	3445.01
1	Sc0000236_426490	3457.61
1	Sc0000236_426491	3457.61
1	Sc0000084_1722709	3458.40
1	Sc0000084_1722737	3458.40
1	Sc0000084_1499809	3460.19
1	Sc0000084_1079891	3466.39
1	Sc0000129_1424354	3466.40
1	Sc0000084_1162857	3468.44
1	Sc0000129_1424063	3470.49
1	Sc0000129_1424347	3472.53
1	Sc0000129_1424363	3472.53
1	Sc0000142_217453	3473.61
1	Sc0000243_124426	3473.61
1	Sc0000243_124439	3473.61
1	xpSc0003846_364596	3473.61
1	xpSc0003846_364597	3473.61
1	Sc0000129_1424027	3477.81
1	xpSc0003846_553250	3481.48
1	Sc0000084_1162829	3481.80
1	Sc0000084_1162858	3481.80
1	Sc0000084_611139	3486.03
1	Sc0000084_389961	3489.16
1	Sc0000084_1492949	3493.16
1	Sc0000084_1770370	3493.50
1	Sc0000084_1450936	3497.31
1	Sc0000084_1450934	3497.32
1	xpSc0003846_520573	3506.32
1	Sc0000084_1229016	3510.54
1	xfSc0000037_245932	3511.43
1	Sc0000331_557771	3511.69
1	Sc0000331_557772	3511.69
1	Sc0000331_568562	3520.49
1	xfSc0000037_263527	3522.40
1	Sc0000331_570525	3523.51
1	Sc0000331_570528	3528.21
1	Sc0000202_804195	3531.07
1	Sc0000142_599309	3531.64
1	Sc0000202_604661	3531.99
1	Sc0000084_1627047	3532.25
1	Sc0000263_523246	3532.39
1	Sc0000375_93685	3536.40
1	Sc0000375_93692	3540.51
1	Sc0000243_210270	3544.35
1	Sc0000263_591389	3545.35
1	Sc0000263_161927	3545.49
1	xpSc0004016_42040	3547.63
1	Sc0000243_210269	3548.97
1	Sc0000243_210268	3550.49
1	Sc0000202_118097	3550.93
1	Sc0000375_23852	3558.51
1	Sc0000331_516002	3562.52
1	Sc0000046_170942	3563.38
1	Sc0000081_1178538	3564.76
1	Sc0000081_1734204	3571.39
1	Sc0000377_468187	3572.30
1	Sc0000429_137722	3575.01
1	Sc0000081_937775	3582.63
1	Sc0000081_937794	3582.87
1	Sc0000081_436530	3586.39
1	Sc0000127_836724	3587.83
1	Sc0000127_1326880	3588.04
1	Sc0000127_942043	3597.04
1	Sc0000081_345137	3598.08
1	Sc0000081_283224	3598.16
1	Sc0000236_287136	3606.21
1	Sc0000429_345697	3613.81
1	Sc0000202_575334	3622.50
1	Sc0000081_1774183	3624.03
1	Sc0000081_436524	3625.59
1	Sc0000127_1066182	3631.74
1	Sc0000081_6973	3640.14
1	Sc0000081_534077	3643.89
1	Sc0000081_534055	3643.91
1	Sc0000127_384615	3648.00
1	Sc0000127_419217	3651.57
1	Sc0000331_602157	3661.37
1	Sc0000127_1066159	3680.94
2	Sc0000020_2659188	0.00
2	xpSc0003931_16672	13.66
2	Sc0000018_1533095	25.53
2	xpSc0003895_145879	34.57
2	Sc0000043_1094294	45.96
2	Sc0000029_1954968	49.27
2	Sc0000043_1034856	50.27
2	Sc0000104_755345	63.98
2	Sc0000000_1048184	76.57
2	Sc0000104_213917	78.20
2	Sc0000000_105128	78.27
2	Sc0000104_635599	81.03
2	Sc0000136_1306739	81.37
2	Sc0000000_69143	85.86
2	Sc0000000_2275691	96.18
2	Sc0000029_1363812	103.62
2	Sc0000043_774402	116.71
2	Sc0000349_376221	121.91
2	Sc0000000_6872837	125.47
2	Sc0000029_3422849	128.59
2	Sc0000029_1430485	132.65
2	Sc0000029_1430480	132.71
2	Sc0000029_800088	133.75
2	Sc0000029_1437736	134.81
2	Sc0000029_166305	137.59
2	Sc0000104_568797	143.24
2	Sc0000000_2265725	146.37
2	Sc0000000_2265395	152.65
2	Sc0000000_2265412	152.65
2	Sc0000104_530492	164.37
2	Sc0000172_661777	184.18
2	Sc0000211_1051592	202.84
2	Sc0000253_774127	209.56
2	Sc0000027_1768203	209.91
2	Sc0000027_2585192	209.91
2	Sc0000172_1214677	209.91
2	Sc0000172_27259	209.91
2	Sc0000172_878581	209.91
2	Sc0000172_89414	209.91
2	Sc0000172_499010	209.93
2	Sc0000172_499003	217.69
2	Sc0000192_300832	220.32
2	Sc0000192_300835	220.32
2	Sc0000257_786391	224.40
2	Sc0000257_145191	227.14
2	Sc0000253_766198	228.18
2	Sc0000192_244966	229.73
2	Sc0000253_47694	231.31
2	Sc0000257_145175	231.31
2	Sc0000257_175326	231.31
2	Sc0000253_756888	233.40
2	Sc0000192_300834	236.55
2	Sc0000253_599693	236.55
2	Sc0000313_60758	237.25
2	Sc0000253_47644	238.97
2	Sc0000018_1067091	239.76
2	Sc0000018_1067095	239.76
2	Sc0000253_552018	242.44
2	Sc0000253_552019	242.44
2	xpSc0003853_357362	246.38
2	xpSc0003853_285713	248.58
2	Sc0000192_477422	256.04
2	xpSc0003894_97386	256.64
2	Sc0000253_444918	263.77
2	Sc0000253_444919	263.77
2	Sc0000338_456797	271.97
2	Sc0000192_458945	272.53
2	Sc0000253_47669	273.23
2	xpSc0003853_373053	275.14
2	Sc0000253_767252	275.55
2	xpSc0003853_448509	276.94
2	xpSc0003853_448523	276.98
2	xpSc0003853_488829	282.95
2	Sc0000253_58014	284.36
2	xpSc0003853_478976	287.73
2	xpSc0003853_654761	290.34
2	Sc0000253_286792	292.07
2	Sc0000222_481123	293.22
2	xpSc0003853_138916	294.29
2	xpSc0003853_478964	294.99
2	Sc0000069_1559418	295.72
2	Sc0000253_47674	296.68
2	Sc0000253_47689	296.75
2	Sc0000000_6584276	297.83
2	Sc0000020_1916598	297.97
2	Sc0000020_1916588	297.97
2	xpSc0003902_19653	299.75
2	xpSc0003853_495262	299.98
2	Sc0000018_1653783	305.01
2	Sc0000353_295668	307.41
2	Sc0000018_798693	309.68
2	Sc0000253_481118	310.19
2	Sc0000000_6344308	311.33
2	xpSc0003895_189021	312.55
2	xpSc0003895_189018	312.55
2	Sc0000020_1809835	315.85
2	Sc0000020_1809836	315.85
2	xpSc0003853_285722	316.76
2	Sc0000257_884947	318.27
2	Sc0000020_3650588	320.31
2	Sc0000020_1872542	322.45
2	Sc0000390_260675	323.69
2	Sc0000390_260677	323.69
2	Sc0000020_1809837	326.37
2	Sc0000253_273957	328.93
2	Sc0000497_194402	332.55
2	xpSc0003894_157231	336.63
2	Sc0000172_653496	337.76
2	Sc0000253_756904	340.38
2	xpSc0003853_448533	340.40
2	Sc0000192_66734	344.19
2	Sc0000257_725896	344.48
2	xpSc0003894_101399	348.48
2	Sc0000192_295511	348.66
2	Sc0000257_129683	354.42
2	Sc0000027_2206964	355.20
2	Sc0000027_3586096	355.23
2	Sc0000020_3795287	357.80
2	Sc0000257_384795	357.84
2	Sc0000027_3263193	364.49
2	Sc0000027_2501554	374.37
2	Sc0000020_3380131	380.13
2	Sc0000257_786357	394.98
2	Sc0000020_3105939	397.82
2	Sc0000192_610619	397.85
2	Sc0000020_3627313	401.96
2	Sc0000172_458114	405.12
2	Sc0000172_458098	405.14
2	Sc0000172_458123	406.35
2	Sc0000020_3627314	410.65
2	Sc0000000_6312953	412.30
2	xpSc0003853_285700	418.92
2	Sc0000253_881223	420.45
2	Sc0000253_881229	421.49
2	Sc0000020_2768883	422.20
2	Sc0000192_478140	424.75
2	xpSc0003894_251098	424.75
2	Sc0000171_1066456	425.79
2	Sc0000192_478149	426.83
2	Sc0000192_478155	426.83
2	Sc0000192_477753	427.05
2	Sc0000253_764370	427.44
2	Sc0000192_478074	432.94
2	Sc0000018_1538468	433.59
2	Sc0000018_798691	444.06
2	Sc0000257_725898	448.16
2	Sc0000257_822052	458.60
2	Sc0000172_1106168	465.14
2	Sc0000172_1106193	465.17
2	Sc0000027_2538868	479.25
2	Sc0000284_109564	491.89
2	Sc0000029_698718	500.34
2	Sc0000069_1607559	504.19
2	Sc0000029_762782	505.02
2	Sc0000018_1509527	507.06
2	Sc0000222_481105	517.44
2	Sc0000020_2998197	522.42
2	Sc0000020_3761087	536.71
2	Sc0000020_3380069	551.15
2	Sc0000020_1885456	553.76
2	Sc0000257_878319	564.47
2	Sc0000083_757841	565.86
2	Sc0000020_3446799	568.28
2	Sc0000020_3760712	570.27
2	Sc0000020_3766883	570.64
2	Sc0000020_3650597	573.05
2	Sc0000020_3761302	574.25
2	Sc0000257_638926	574.25
2	Sc0000018_1455609	605.87
2	Sc0000018_1455633	605.87
2	Sc0000018_1455634	605.87
2	Sc0000018_811515	607.76
2	Sc0000018_1181236	610.60
2	Sc0000018_289505	614.00
2	Sc0000027_2920731	620.09
2	Sc0000027_2277590	620.11
2	Sc0000027_3500640	627.37
2	Sc0000027_2717287	628.56
2	Sc0000000_6032032	634.66
2	Sc0000000_6187911	640.62
2	Sc0000020_1885402	650.70
2	Sc0000172_990472	650.70
2	Sc0000020_1780822	655.20
2	Sc0000020_2760496	658.55
2	Sc0000020_2622943	662.36
2	Sc0000027_2028264	663.85
2	Sc0000029_546013	665.36
2	Sc0000244_926229	668.73
2	Sc0000018_1376463	671.94
2	Sc0000083_757844	675.32
2	Sc0000018_699412	675.32
2	Sc0000027_3586065	690.21
2	Sc0000027_3099794	693.11
2	Sc0000420_97367	701.99
2	Sc0000027_2189722	716.61
2	Sc0000172_260797	721.24
2	Sc0000172_260804	721.24
2	Sc0000027_3586071	726.45
2	Sc0000271_529295	728.91
2	Sc0000431_454882	735.45
2	Sc0000431_454879	735.47
2	Sc0000000_884086	744.32
2	Sc0000027_3598926	746.00
2	Sc0000027_3598944	746.00
2	Sc0000284_109553	754.65
2	Sc0000172_1137219	755.44
2	Sc0000018_398959	767.60
2	Sc0000018_1179580	767.63
2	Sc0000018_1084667	768.85
2	Sc0000043_892548	770.79
2	Sc0000018_1304752	772.57
2	Sc0000027_2505984	780.11
2	Sc0000027_2846175	780.11
2	Sc0000018_1498648	782.93
2	xpSc0003931_9958	783.52
2	Sc0000027_3084801	786.65
2	Sc0000018_1472722	789.97
2	xpSc0003931_96681	790.50
2	xpSc0003931_96691	791.65
2	Sc0000018_1509511	796.57
2	xpSc0003931_96675	809.46
2	xpSc0003894_145584	810.22
2	Sc0000192_478188	819.97
2	xpSc0003894_251116	819.97
2	Sc0000192_475208	822.48
2	Sc0000257_145154	831.40
2	Sc0000257_145155	831.40
2	Sc0000257_460493	836.52
2	Sc0000172_1214464	838.28
2	Sc0000257_385733	838.86
2	Sc0000257_385746	838.86
2	Sc0000257_129679	841.97
2	Sc0000192_514555	850.12
2	xpSc0003894_145531	850.13
2	Sc0000192_477577	850.24
2	Sc0000192_477373	854.35
2	Sc0000192_295540	858.78
2	Sc0000027_1821873	863.59
2	Sc0000257_384796	868.46
2	Sc0000257_384812	868.46
2	Sc0000027_3295771	871.38
2	Sc0000027_2206957	874.20
2	Sc0000018_1180356	878.56
2	Sc0000020_1813639	884.17
2	Sc0000018_1517745	889.52
2	Sc0000018_1653780	889.84
2	Sc0000000_6186566	893.66
2	Sc0000027_2625147	898.91
2	Sc0000027_3084826	901.38
2	Sc0000027_2538901	905.68
2	Sc0000018_1376458	906.57
2	Sc0000018_1538475	908.66
2	Sc0000018_593918	913.43
2	Sc0000018_665987	917.79
2	Sc0000083_527921	930.27
2	Sc0000029_1398662	944.28
2	Sc0000420_113400	961.44
2	Sc0000029_3071214	964.12
2	Sc0000043_1051293	969.44
2	Sc0000043_1046887	972.32
2	Sc0000466_269110	972.32
2	Sc0000390_260704	986.51
2	Sc0000349_270242	987.72
2	Sc0000349_339266	997.01
2	Sc0000100_652066	1000.95
2	Sc0000284_109447	1004.46
2	Sc0000100_390583	1007.62
2	Sc0000284_109449	1008.10
2	Sc0000029_166290	1015.62
2	Sc0000029_1669508	1016.77
2	Sc0000104_1695050	1023.26
2	Sc0000222_516357	1024.20
2	Sc0000069_257505	1029.66
2	Sc0000222_294704	1038.71
2	Sc0000083_114177	1045.38
2	xfSc0000065_170869	1051.42
2	Sc0000628_54593	1054.07
2	Sc0000420_160016	1064.38
2	Sc0000420_160022	1064.38
2	Sc0000018_1472697	1083.37
2	Sc0000027_1457813	1083.75
2	Sc0000043_1169671	1090.71
2	Sc0000192_295514	1092.29
2	Sc0000431_454880	1102.41
2	Sc0000020_2218574	1116.86
2	Sc0000104_582897	1139.08
2	Sc0000104_582916	1139.08
2	Sc0000104_582920	1139.08
2	Sc0000271_63614	1152.53
2	xpSc0003924_58318	1162.11
2	xpSc0003924_58328	1167.83
2	Sc0000020_1837498	1172.63
2	Sc0000172_1106174	1189.81
2	Sc0000192_352676	1192.54
2	Sc0000000_6312978	1192.70
2	Sc0000020_1872527	1197.05
2	Sc0000000_6312956	1198.86
2	Sc0000020_2643404	1215.94
2	Sc0000192_477745	1226.83
2	Sc0000192_477759	1226.83
2	Sc0000020_2760481	1234.08
2	Sc0000069_350621	1248.98
2	Sc0000027_2426870	1251.31
2	Sc0000431_220657	1260.38
2	Sc0000027_2992617	1262.88
2	Sc0000172_291958	1273.82
2	Sc0000172_585750	1280.28
2	Sc0000000_6138203	1284.59
2	Sc0000000_6287548	1286.75
2	Sc0000027_1821890	1290.26
2	Sc0000172_585758	1292.47
2	Sc0000222_516324	1305.10
2	Sc0000390_150752	1305.12
2	Sc0000043_1524123	1309.46
2	Sc0000000_6627712	1311.61
2	Sc0000083_600429	1313.66
2	Sc0000410_383380	1313.66
2	Sc0000222_516362	1313.68
2	Sc0000069_245104	1315.20
2	Sc0000222_481090	1319.49
2	Sc0000069_356805	1323.95
2	Sc0000115_176236	1328.29
2	Sc0000115_176242	1328.29
2	Sc0000083_114206	1336.55
2	Sc0000431_287874	1342.83
2	Sc0000431_266181	1348.07
2	Sc0000083_92809	1353.53
2	Sc0000027_2073943	1365.03
2	Sc0000284_281603	1366.42
2	Sc0000497_194410	1381.79
2	Sc0000222_79800	1383.37
2	Sc0000043_590298	1383.81
2	Sc0000172_27262	1387.97
2	Sc0000332_468467	1396.33
2	Sc0000083_92810	1406.78
2	Sc0000083_92837	1406.83
2	Sc0000284_306694	1407.33
2	Sc0000083_676811	1413.42
2	Sc0000027_3564409	1414.93
2	xfSc0000065_170902	1414.93
2	Sc0000027_3084825	1418.35
2	Sc0000027_2073915	1420.05
2	Sc0000100_652042	1420.05
2	Sc0000027_2992468	1424.51
2	Sc0000015_1273967	1430.24
2	Sc0000015_1273968	1430.24
2	Sc0000172_1214696	1434.34
2	xfSc0000050_308407	1436.26
2	Sc0000172_685678	1441.39
2	xfSc0000030_63613	1451.36
2	Sc0000100_59148	1452.93
2	Sc0000027_2439880	1458.54
2	Sc0000043_1604152	1462.43
2	Sc0000271_529277	1470.85
2	Sc0000029_762779	1471.60
2	xfSc0000030_66068	1488.29
2	xfSc0000030_66095	1488.29
2	Sc0000083_234726	1491.83
2	Sc0000349_397275	1499.58
2	Sc0000284_129045	1501.95
2	Sc0000284_151872	1503.08
2	Sc0000284_458315	1504.22
2	Sc0000497_194419	1508.37
2	Sc0000027_2538873	1510.38
2	Sc0000628_36610	1511.40
2	Sc0000100_713144	1513.69
2	Sc0000390_116014	1515.79
2	Sc0000069_913679	1516.87
2	Sc0000061_1451163	1520.41
2	Sc0000668_85722	1537.87
2	Sc0000043_1604145	1540.62
2	Sc0000043_1604134	1543.23
2	Sc0000069_472845	1549.95
2	Sc0000043_456953	1556.76
2	Sc0000043_219757	1558.03
2	Sc0000628_54580	1568.05
2	Sc0000668_85710	1570.88
2	Sc0000043_1423272	1571.20
2	Sc0000043_1423261	1571.26
2	Sc0000206_861122	1582.50
2	Sc0000497_262770	1592.66
2	Sc0000497_262802	1592.66
2	Sc0000029_2977687	1596.33
2	Sc0000029_2964723	1597.07
2	Sc0000029_2516217	1599.32
2	Sc0000029_1880278	1601.85
2	Sc0000420_244748	1610.12
2	Sc0000497_262798	1615.15
2	Sc0000069_506309	1617.71
2	Sc0000043_915333	1619.76
2	Sc0000069_122098	1619.76
2	Sc0000043_124838	1619.76
2	Sc0000332_474594	1621.80
2	Sc0000222_516387	1623.25
2	Sc0000352_231025	1624.89
2	Sc0000043_590264	1631.06
2	Sc0000390_150768	1637.30
2	Sc0000390_150778	1637.30
2	Sc0000390_95404	1638.34
2	Sc0000083_575013	1645.35
2	Sc0000083_575029	1645.37
2	Sc0000349_162429	1645.74
2	Sc0000284_281601	1646.77
2	Sc0000043_1504468	1649.01
2	Sc0000000_6872845	1650.95
2	Sc0000332_313019	1655.11
2	Sc0000069_350607	1655.54
2	Sc0000069_506408	1670.82
2	Sc0000332_468335	1682.68
2	Sc0000069_1701897	1688.71
2	Sc0000043_590294	1700.75
2	Sc0000043_1156869	1716.87
2	Sc0000420_347541	1719.21
2	Sc0000222_416807	1720.94
2	Sc0000222_416833	1720.94
2	Sc0000222_416819	1721.05
2	Sc0000043_355258	1728.52
2	Sc0000172_878582	1735.99
2	Sc0000222_516338	1735.99
2	Sc0000172_256767	1747.76
2	Sc0000018_1067090	1763.85
2	Sc0000018_398976	1770.72
2	Sc0000027_3084959	1776.35
2	Sc0000628_36621	1789.39
2	Sc0000043_688317	1789.52
2	Sc0000043_688343	1789.52
2	Sc0000043_1241914	1791.60
2	Sc0000029_1753753	1791.61
2	Sc0000029_1753778	1791.61
2	Sc0000029_2593052	1791.61
2	Sc0000029_2977514	1791.61
2	Sc0000043_1423254	1791.61
2	Sc0000043_1423271	1791.61
2	Sc0000043_762649	1791.61
2	Sc0000043_915334	1791.61
2	Sc0000029_3305684	1793.69
2	Sc0000029_3305651	1793.69
2	Sc0000043_341190	1793.69
2	Sc0000352_50970	1809.80
2	Sc0000420_454359	1821.95
2	Sc0000222_477200	1830.76
2	Sc0000069_259376	1832.26
2	Sc0000018_398961	1834.52
2	Sc0000018_1455618	1838.82
2	Sc0000018_690609	1838.82
2	Sc0000018_940147	1838.82
2	Sc0000020_1780813	1840.65
2	Sc0000029_1943563	1840.74
2	Sc0000172_1214481	1852.70
2	Sc0000172_1214466	1860.88
2	Sc0000020_1945947	1863.43
2	Sc0000043_989179	1868.27
2	Sc0000253_47695	1873.01
2	Sc0000284_480252	1879.23
2	Sc0000192_66713	1879.46
2	Sc0000192_66741	1879.46
2	Sc0000349_266263	1883.40
2	Sc0000172_1008615	1883.85
2	Sc0000172_585743	1890.15
2	Sc0000018_1473024	1890.23
2	Sc0000027_1639521	1892.61
2	Sc0000027_1639522	1892.61
2	Sc0000172_662030	1898.62
2	Sc0000257_384808	1901.48
2	Sc0000332_474516	1903.16
2	Sc0000027_3084880	1903.18
2	Sc0000349_219571	1904.78
2	Sc0000253_766188	1906.69
2	Sc0000253_766186	1907.78
2	Sc0000027_2846195	1922.83
2	Sc0000000_6872839	1924.17
2	Sc0000284_382639	1924.31
2	Sc0000000_962170	1936.54
2	Sc0000000_962172	1936.56
2	Sc0000000_962173	1939.33
2	Sc0000000_813823	1941.06
2	Sc0000000_2311219	1946.19
2	xfSc0000065_170874	1947.64
2	Sc0000466_269139	1947.84
2	Sc0000069_326397	1950.23
2	Sc0000029_1444970	1951.98
2	Sc0000390_150756	1952.82
2	Sc0000390_150784	1952.88
2	Sc0000029_800112	1954.10
2	xpSc0003897_81006	1954.98
2	Sc0000043_1241929	1956.75
2	Sc0000043_1252681	1958.47
2	Sc0000043_380230	1958.48
2	Sc0000087_1223247	1959.33
2	Sc0000043_1169666	1961.26
2	Sc0000029_1933450	1962.08
2	Sc0000029_1933461	1962.08
2	Sc0000029_2593260	1962.08
2	Sc0000027_2625217	1963.69
2	Sc0000029_3318802	1964.17
2	Sc0000027_1288895	1965.08
2	Sc0000222_199744	1965.08
2	Sc0000100_430019	1967.01
2	Sc0000069_325315	1968.29
2	Sc0000352_602466	1969.73
2	xpSc0003853_612419	1971.74
2	Sc0000100_391277	1972.74
2	Sc0000083_92826	1981.20
2	Sc0000083_92827	1981.20
2	Sc0000027_3401851	1988.23
2	Sc0000332_709869	1992.91
2	xfSc0000065_179206	1992.91
2	Sc0000390_477960	1993.65
2	Sc0000172_287103	1996.98
2	Sc0000027_3263201	2000.54
2	Sc0000027_3500658	2002.15
2	Sc0000069_933383	2005.99
2	Sc0000069_933384	2005.99
2	Sc0000000_6187920	2011.35
2	Sc0000018_1421181	2011.57
2	Sc0000018_1653784	2012.02
2	Sc0000172_378294	2013.39
2	Sc0000027_2538876	2013.70
2	Sc0000497_194423	2015.28
2	xpSc0003897_81002	2016.82
2	Sc0000027_2585189	2018.13
2	Sc0000000_6454527	2019.13
2	Sc0000172_1214700	2019.33
2	Sc0000027_2585165	2019.87
2	Sc0000027_2846188	2020.37
2	Sc0000324_296274	2020.37
2	xpSc0003902_118443	2022.05
2	Sc0000284_109581	2022.05
2	Sc0000222_516363	2022.37
2	xpSc0003897_80998	2023.90
2	Sc0000284_70780	2024.16
2	Sc0000497_194409	2025.37
2	Sc0000000_6062787	2027.00
2	Sc0000069_913704	2027.67
2	Sc0000172_1137190	2028.44
2	Sc0000390_116004	2036.70
2	Sc0000069_326381	2036.70
2	Sc0000069_913698	2040.27
2	Sc0000284_70772	2042.62
2	Sc0000069_1559420	2048.51
2	xpSc0003897_166192	2048.84
2	Sc0000069_1559419	2048.98
2	Sc0000100_138709	2056.63
2	Sc0000466_286539	2057.67
2	Sc0000466_291155	2058.95
2	Sc0000534_40456	2060.68
2	Sc0000332_474606	2061.21
2	Sc0000083_92914	2063.64
2	Sc0000069_506406	2068.61
2	Sc0000027_1288926	2069.16
2	Sc0000420_411241	2074.86
2	Sc0000069_896641	2075.64
2	Sc0000332_322024	2076.71
2	Sc0000069_151503	2077.08
2	Sc0000069_1785798	2077.08
2	Sc0000222_79808	2077.08
2	Sc0000349_99479	2077.08
2	Sc0000027_3004421	2080.05
2	Sc0000029_2929129	2083.17
2	Sc0000172_289159	2084.93
2	Sc0000043_585113	2088.19
2	Sc0000027_1800887	2088.33
2	Sc0000069_1272811	2090.20
2	Sc0000284_382624	2090.70
2	Sc0000000_5961796	2093.60
2	Sc0000027_2506010	2094.40
2	Sc0000420_51556	2095.41
2	xfSc0000065_166518	2095.45
2	xfSc0000065_166493	2096.48
2	xpSc0003902_191502	2097.55
2	Sc0000069_343999	2100.03
2	Sc0000172_289160	2106.83
2	Sc0000172_289169	2106.83
2	Sc0000029_788180	2113.76
2	Sc0000027_2363323	2114.05
2	Sc0000332_468590	2118.90
2	Sc0000332_561444	2121.89
2	Sc0000284_109426	2122.94
2	Sc0000284_109436	2122.94
2	Sc0000104_1702663	2124.70
2	Sc0000284_350699	2124.76
2	Sc0000027_2846194	2124.79
2	Sc0000029_2677270	2126.69
2	Sc0000172_286269	2128.31
2	Sc0000172_498987	2128.31
2	Sc0000029_762763	2128.62
2	Sc0000029_2593235	2129.45
2	Sc0000043_1504475	2129.92
2	Sc0000043_949004	2137.71
2	Sc0000069_344017	2144.19
2	Sc0000017_1410265	2156.26
2	Sc0000027_2717306	2168.22
2	Sc0000029_1080842	2175.86
2	Sc0000029_1080846	2175.89
2	Sc0000027_3298672	2176.79
2	Sc0000027_1392541	2181.02
2	Sc0000271_531647	2183.34
2	Sc0000271_531621	2185.09
2	xpSc0004102_35281	2185.09
2	xpSc0004102_35291	2185.11
2	Sc0000027_3298673	2187.17
2	Sc0000029_3434189	2190.06
2	Sc0000271_531618	2191.18
2	Sc0000271_529269	2193.66
2	Sc0000271_529283	2193.72
2	Sc0000029_1427887	2197.07
2	Sc0000027_1826432	2197.48
2	Sc0000020_1809826	2200.44
2	Sc0000043_221303	2201.89
2	Sc0000271_397563	2207.85
2	xpSc0003924_55044	2211.60
2	Sc0000020_3762300	2213.85
2	Sc0000029_369397	2213.93
2	Sc0000020_3762279	2214.45
2	Sc0000020_3762301	2215.14
2	Sc0000043_124860	2218.38
2	Sc0000043_124861	2218.38
2	Sc0000043_124863	2218.38
2	Sc0000172_1106169	2222.60
2	Sc0000027_1826439	2227.03
2	Sc0000043_915358	2230.88
2	Sc0000027_1392524	2231.47
2	Sc0000271_117536	2242.25
2	Sc0000271_117539	2242.25
2	Sc0000000_2311233	2247.91
2	Sc0000000_265416	2248.18
2	Sc0000271_110076	2256.41
2	Sc0000271_110077	2256.41
2	Sc0000271_110078	2256.41
2	Sc0000271_330488	2258.83
2	Sc0000271_330466	2258.84
2	Sc0000271_339964	2261.51
2	Sc0000271_63605	2281.63
2	Sc0000000_2260456	2284.20
2	Sc0000029_543214	2292.72
2	Sc0000000_2527368	2301.62
2	Sc0000000_433631	2302.39
2	Sc0000104_358280	2302.39
2	Sc0000104_358282	2302.39
2	Sc0000044_2161005	2302.39
2	Sc0000271_110069	2318.37
2	Sc0000104_871287	2318.39
2	Sc0000029_1669514	2329.14
2	Sc0000029_1669516	2329.15
2	Sc0000044_1648944	2332.41
2	Sc0000104_871281	2338.97
2	Sc0000029_1019687	2340.30
2	Sc0000104_133044	2346.08
2	Sc0000000_498823	2346.83
2	Sc0000000_1740456	2350.42
2	Sc0000029_100423	2350.49
2	Sc0000104_133034	2357.51
2	Sc0000044_1168006	2358.32
2	Sc0000000_1473638	2358.68
2	Sc0000104_133016	2366.60
2	Sc0000044_2339929	2370.14
2	Sc0000043_1502919	2372.03
2	Sc0000000_1740465	2374.18
2	Sc0000029_3462244	2382.34
2	Sc0000043_1051262	2385.30
2	Sc0000271_107641	2385.76
2	Sc0000271_109246	2387.69
2	Sc0000104_1538957	2387.72
2	Sc0000044_1526119	2389.76
2	Sc0000104_1538952	2391.81
2	Sc0000000_469682	2392.83
2	Sc0000104_402903	2397.96
2	Sc0000044_1548031	2403.12
2	Sc0000044_1292083	2406.55
2	Sc0000000_2120665	2412.44
2	Sc0000000_2412479	2413.10
2	Sc0000000_2527390	2413.24
2	Sc0000029_3422867	2416.85
2	Sc0000271_110058	2425.64
2	Sc0000000_2638290	2426.89
2	Sc0000029_63664	2427.69
2	Sc0000000_2260434	2428.06
2	Sc0000029_63662	2429.76
2	xpSc0004102_35307	2433.88
2	Sc0000044_2160992	2434.89
2	Sc0000104_300068	2437.97
2	Sc0000104_300069	2437.97
2	Sc0000104_1217164	2443.27
2	Sc0000222_456736	2446.60
2	Sc0000104_530463	2449.75
2	Sc0000104_530469	2449.75
2	Sc0000000_2736112	2455.18
2	Sc0000044_1548060	2455.60
2	Sc0000044_2526679	2456.41
2	Sc0000044_1548043	2460.30
2	Sc0000029_63669	2463.57
2	Sc0000029_3363571	2468.20
2	Sc0000043_905985	2468.29
2	Sc0000029_1398660	2473.05
2	Sc0000029_1398671	2473.05
2	Sc0000104_568802	2482.39
2	Sc0000000_2449323	2484.87
2	Sc0000044_397763	2486.16
2	Sc0000029_1019658	2486.71
2	Sc0000029_1019677	2486.77
2	Sc0000044_708762	2487.70
2	Sc0000035_19492	2489.78
2	Sc0000029_543193	2491.74
2	Sc0000000_1802664	2493.11
2	Sc0000044_853839	2502.26
2	Sc0000044_977844	2513.15
2	Sc0000044_977814	2518.60
2	Sc0000044_1046188	2529.48
2	Sc0000035_70144	2531.56
2	Sc0000000_1896508	2533.06
2	Sc0000166_571682	2542.36
2	Sc0000166_571680	2544.40
2	Sc0000166_571683	2544.40
2	Sc0000000_2051128	2545.05
2	xpSc0003889_206580	2547.32
2	Sc0000044_441453	2551.24
2	Sc0000044_441461	2552.41
2	Sc0000104_290430	2559.75
2	Sc0000000_1729955	2568.42
2	Sc0000043_502794	2578.47
2	Sc0000044_2339926	2588.03
2	Sc0000035_792229	2588.08
2	Sc0000000_1133773	2588.88
2	Sc0000044_1243069	2595.35
2	Sc0000044_904279	2598.37
2	Sc0000515_3211	2599.25
2	Sc0000044_49259	2599.32
2	Sc0000000_2300164	2603.75
2	Sc0000035_402996	2604.37
2	xpSc0003950_25767	2605.87
2	Sc0000044_281902	2606.90
2	Sc0000044_281910	2606.90
2	Sc0000044_467979	2606.90
2	Sc0000035_792215	2607.95
2	Sc0000044_281952	2610.97
2	xpSc0003889_105465	2616.65
2	Sc0000035_2158313	2617.72
2	Sc0000035_352602	2618.09
2	Sc0000044_467980	2619.69
2	Sc0000133_54035	2619.98
2	Sc0000031_2765154	2621.02
2	Sc0000031_2765157	2621.02
2	Sc0000031_2765186	2621.02
2	Sc0000000_2371515	2621.80
2	Sc0000000_2261083	2623.29
2	Sc0000000_2261093	2623.29
2	Sc0000044_867350	2624.07
2	Sc0000035_462513	2634.15
2	Sc0000061_1853206	2636.89
2	Sc0000029_3434196	2641.51
2	Sc0000122_871439	2646.41
2	xpSc0003883_221332	2646.96
2	Sc0000122_760787	2649.68
2	Sc0000043_949036	2655.82
2	xpSc0003839_611847	2658.06
2	xpSc0003839_553050	2662.61
2	xpSc0003839_614741	2670.98
2	Sc0000122_699395	2681.74
2	Sc0000122_310192	2689.62
2	Sc0000122_976661	2692.71
2	xpSc0003839_798700	2700.37
2	Sc0000035_2055734	2703.88
2	Sc0000035_2562394	2703.88
2	xpSc0003839_1220061	2708.40
2	Sc0000035_1907016	2711.76
2	xpSc0003940_102872	2716.33
2	xpSc0003940_102850	2716.50
2	Sc0000035_2096572	2719.03
2	Sc0000035_2096545	2719.17
2	Sc0000035_2823074	2723.63
2	Sc0000035_1781119	2727.56
2	Sc0000122_156416	2728.97
2	Sc0000035_1504340	2729.61
2	Sc0000122_906333	2730.04
2	Sc0000035_1691221	2731.54
2	Sc0000035_1691222	2731.54
2	Sc0000122_505209	2734.43
2	xpSc0003839_656424	2742.23
2	xpSc0003839_1098422	2747.43
2	Sc0000035_782903	2747.65
2	xpSc0003839_907659	2748.72
2	xpSc0003839_1431929	2750.83
2	xpSc0003839_1431933	2751.51
2	Sc0000035_2562423	2753.46
2	Sc0000035_1992470	2754.78
2	Sc0000035_2197202	2754.82
2	Sc0000204_348598	2761.07
2	Sc0000035_2727435	2765.04
2	Sc0000171_421713	2767.32
2	Sc0000061_1981115	2768.37
2	Sc0000061_522124	2768.37
2	Sc0000171_1012855	2768.37
2	Sc0000171_819178	2768.37
2	Sc0000100_1433516	2768.37
2	Sc0000100_1433533	2768.38
2	xpSc0003839_553023	2768.83
2	Sc0000061_785691	2782.64
2	Sc0000061_1262213	2794.96
2	Sc0000061_830855	2803.05
2	Sc0000061_830856	2804.18
2	Sc0000061_785671	2804.30
2	Sc0000061_2144479	2805.11
2	Sc0000061_2188650	2807.20
2	xpSc0003883_203475	2815.82
2	Sc0000061_778859	2823.55
2	Sc0000061_830836	2831.94
2	xpSc0003883_203491	2835.01
2	Sc0000061_1622194	2841.30
2	Sc0000061_1622216	2841.30
2	Sc0000061_778842	2846.29
2	Sc0000100_1682680	2846.31
2	xpSc0003883_221650	2849.59
2	xpSc0003883_228870	2850.55
2	Sc0000652_29044	2854.58
2	Sc0000061_2188662	2854.68
2	Sc0000061_1853173	2856.35
2	xpSc0003883_221845	2856.35
2	Sc0000122_871635	2857.26
2	Sc0000171_37007	2857.71
2	Sc0000122_357208	2859.35
2	Sc0000061_853628	2861.88
2	Sc0000061_1689414	2863.59
2	Sc0000122_871443	2864.14
2	Sc0000100_1682668	2868.63
2	Sc0000061_1340618	2869.15
2	Sc0000122_843180	2873.17
2	xpSc0003883_179323	2873.29
2	Sc0000061_311144	2876.41
2	Sc0000204_324801	2878.12
2	Sc0000061_371833	2878.46
2	Sc0000171_284238	2879.86
2	Sc0000171_1044594	2881.07
2	xpSc0003883_203492	2885.60
2	Sc0000204_627239	2890.10
2	Sc0000061_1853198	2890.26
2	Sc0000061_1689413	2892.59
2	Sc0000061_80344	2894.47
2	Sc0000122_699404	2895.69
2	Sc0000204_389174	2900.52
2	Sc0000204_1058239	2906.83
2	Sc0000100_1574454	2910.33
2	Sc0000100_1658347	2912.31
2	Sc0000100_1574462	2918.24
2	Sc0000100_1682671	2918.25
2	xfSc0000099_50861	2921.02
2	xfSc0000099_50853	2921.02
2	Sc0000100_1574465	2928.11
[truncated: 11,876 more rows]

## Sheet: Supplemental Table 6B
Supplemental Table S6B: Correspondence between the LGs of the individual female and male maps and the final consensus map
Consensus LG	Female F6 LG	N Loci	Length	Male F6 LG	N Loci	Length	Female F8 LG	N Loci	Length	Male F8 LG	N Loci	Length	Unique N Loci
1	LG08	195	829.292	LG01	356	1582.34	LG01	423	2187.4	LG02	399	1922.42	1151
2	LG01	332	1136.85	LG03	329	1374.77	LG02	415	2305.58	LG10	201	1504.57	1061
3	LG06	199	768.823	LG02	334	1349.49	LG03	356	1921.87	LG01	402	2041.21	1123
	LG21	13	105.529
4	LG12	168	659.412	LG05	262	1074.17	LG04	331	1958.73	LG03	353	1712.92	945
5	LG03	249	785.796	LG04	270	1174.85	LG06	277	1596.66	LG19	87	661.248	804
										LG20	84	472.823
6	LG14	164	637.35	LG15	148	687.422	LG05	306	1758.13	LG04	285	1341.95	763
7	LG18	89	222.913	LG09	236	892.989	LG09	258	1425.93	LG06	270	1445.75	756
	LG20	36	221.926
8	LG05	219	797.283	LG12	202	696.243	LG10	235	1202.43	LG08	245	1063.28	749
9	LG02	282	802.495	LG07	244	979.271	LG07	274	1374.55	LG05	278	1335.71	894
10	LG04	233	751.66	LG06	245	1041.73	LG08	266	1469.61	LG11	198	1234.66	773
11	LG09	187	721.064	LG13	201	670.449	LG17	152	852.844	LG16	143	751.616	579
										LG21	11	71.726
12	LG13	167	730.483	LG10	216	950.336	LG12	209	955.102	LG15	161	976.903	661
13	LG07	197	735.748	LG08	239	834.4	LG13	204	830.712	LG17	130	837	643
							LG21	15	51.489
14	LG19	64	295.659	LG14	161	711.756	LG11	222	1180.1	LG07	256	1132.26	591
15	LG10	179	707.857	LG19	43	321.178	LG16	166	1014.14	LG13	176	1087.7	498
				LG21	14	69.378
16	LG11	176	589.936	LG11	209	866.153	LG15	181	905.613	LG09	214	1198.09	627
17	LG15	146	406.055	LG16	83	525.962	LG14	182	818.83	LG12	198	964.718	521
18	LG17	100	336.821	LG17	72	290.291	LG19	69	395.882	LG18	110	611.783	290
19	LG16	119	329.148	LG18	47	329.165	LG18	117	613.364	LG14	167	897.929	445
				LG20	41	270.417	LG20	40	198.251
TOTAL		3514	12572.1		3952	16692.8		4698	25017.2		4368	23266.3	13874
